# Supplementary material for: Adenosine A1 receptor activation increases myocardial protein S-nitrosothiols and elicits protection from ischemia-reperfusion injury in male and female hearts
Source: PLoS One. 2017 May 11;12(5):e0177315. doi: 10.1371/journal.pone.0177315 (PMC5426678; doi:10.1371/journal.pone.0177315)
Supplement: S1 Table — To view peptide sequences, click on the ‘+’ symbol found on the left side of the spreadsheet; 'Nethylmaleimide' modified cysteine residues are blocked and do not represent sites of SNO. Each of the eight biological replicates are identified in column headings as A2 (Heart 1), B2 (Heart 2), C2 (Heart 3), and D2 (Heart 4), etc. Non-cysteine containing peptides were filtered from the data set (n = 8 hearts/group; FDR: 1%). (XLSX) [file pone.0177315.s001.xlsx]

## Sheet: Sheet1
S1 Table. SNO protein and peptide identifications from male hearts at baseline as assessed via SNO-RAC in tandem with LC-MS/MS. To view peptide sequences, click on the ‘+’ symbol found on the left side of the spreadsheet; 'Nethylmaleimide' modified cysteine residues are blocked and do not represent sites of SNO. Each of the eight biological replicates are identified in column headings as A2 (Hear…
Accession	Description	ΣCoverage	Σ# Proteins	Σ# Unique Peptides	Σ# Peptides	Σ# PSMs	A5: Area	B5: Area	C5: Area	D5: Area	E5: Area	F5: Area	G5: Area	H5: Area	Score A2	Coverage A2	# Peptides A2	# PSM A2	Score B2	Coverage B2	# Peptides B2	# PSM B2	Score C2	Coverage C2	# Peptides C2	# PSM C2	Score D2	Coverage D2	# Peptides D2	# PSM D2	Score E2	Coverage E2	# Peptides E2	# PSM E2	Score F2	Coverage F2	# Peptides F2	# PSM F2	Score G2	Coverage G2	# Peptides G2	# PSM G2	Score H2	Coverage H2	# Peptides H2	# PSM H2	# AAs	MW [kDa]	calc. pI
SPR2H_MOUSE	(O70559) Small proline-rich protein 2H	41.67	5	1	1	1	0	0	3.70652e+06	0	0	0	0	0									32.66	41.67	1	1																					108	11.7112	7.82568
	Sequence	# PSMs	# Proteins	# Protein Groups	Protein Group Accessions	Modifications	MH+ [Da]	A5: Area	B5: Area	C5: Area	D5: Area	E5: Area	F5: Area	G5: Area	H5: Area	A2	G2	IonScore A2	IonScore G2	Exp Value A2	Exp Value G2	B2	H2	IonScore B2	IonScore H2	Exp Value B2	Exp Value H2	C2	IonScore C2	Exp Value C2	D2	IonScore D2	Exp Value D2	E2	IonScore E2	Exp Value E2	F2	IonScore F2	Exp Value F2	# Missed Cleavages
	CPEPCPPPK	1	5	1	SPR2H_MOUSE		967.436	0	0	3.70652e+06	0	0	0	0	0													High	32.66	0.0171814										0
RS28_MOUSE	(P62858) 40S ribosomal protein S28	15.94	1	1	1	1	0	0	0	0	0	0	0	0										0											34.05	15.94	1	1									69	7.8362	10.6968
	Sequence	# PSMs	# Proteins	# Protein Groups	Protein Group Accessions	Modifications	MH+ [Da]	A5: Area	B5: Area	C5: Area	D5: Area	E5: Area	F5: Area	G5: Area	H5: Area	A2	G2	IonScore A2	IonScore G2	Exp Value A2	Exp Value G2	B2	H2	IonScore B2	IonScore H2	Exp Value B2	Exp Value H2	C2	IonScore C2	Exp Value C2	D2	IonScore D2	Exp Value D2	E2	IonScore E2	Exp Value E2	F2	IonScore F2	Exp Value F2	# Missed Cleavages
	TGSQGQCTQVR	1	1	1	RS28_MOUSE	Q9(Deamidated)	1165.55	0	0	0	0	0	0	0	0																						High	34.05	0.024892	0
MDHM_MOUSE	(P08249) Malate dehydrogenase, mitochondrial	15.68	1	4	4	20	0	0	7.05316e+06	1.84435e+06	0	887596	381740	0						0			235.591	15.68	4	6	141.756	11.24	3	4	194.61	11.24	3	7	77.7488	7.4	2	2	41.26	3.55	1	1					338	35.5888	8.67529
	Sequence	# PSMs	# Proteins	# Protein Groups	Protein Group Accessions	Modifications	MH+ [Da]	A5: Area	B5: Area	C5: Area	D5: Area	E5: Area	F5: Area	G5: Area	H5: Area	A2	G2	IonScore A2	IonScore G2	Exp Value A2	Exp Value G2	B2	H2	IonScore B2	IonScore H2	Exp Value B2	Exp Value H2	C2	IonScore C2	Exp Value C2	D2	IonScore D2	Exp Value D2	E2	IonScore E2	Exp Value E2	F2	IonScore F2	Exp Value F2	# Missed Cleavages
	GCDVVVIPAGVPR	8	1	1	MDHM_MOUSE		1281.7	0	0	0	1.23839e+06	0	900061	0	0													High	63.23	2.06295e-05	High	51.63	0.000340099	High	52.87	0.000246331	High	40.78	0.00363905	0
	ETECTYFSTPLLLGK	2	1	1	MDHM_MOUSE		1701.84	0	0	2.98432e+06	0	0	0	0	0													High	62.32	7.3531e-05										0
	GYLGPEQLPDCLK	4	1	1	MDHM_MOUSE		1432.71	0	0	7.53773e+06	657346	0	0	0	0													High	59.56	0.000117855	High	38.22	0.0164371	High	34.19	0.0419744				0
	EGVVECSFVQSK	6	1	1	MDHM_MOUSE		1311.63	0	0	1.06374e+07	3.6373e+06	0	875131	381740	0		High		41.26		0.00528956							High	57.83	0.000119409	High	50.92	0.000570413	High	44.99	0.00224088	High	53.35	0.000319736	0
NU3M_MOUSE	(P03899) NADH-ubiquinone oxidoreductase chain 3	13.04	1	1	1	2	0	0	819456	0	0	0	0	0									61.5107	13.04	1	2																					115	13.21	4.64014
	Sequence	# PSMs	# Proteins	# Protein Groups	Protein Group Accessions	Modifications	MH+ [Da]	A5: Area	B5: Area	C5: Area	D5: Area	E5: Area	F5: Area	G5: Area	H5: Area	A2	G2	IonScore A2	IonScore G2	Exp Value A2	Exp Value G2	B2	H2	IonScore B2	IonScore H2	Exp Value B2	Exp Value H2	C2	IonScore C2	Exp Value C2	D2	IonScore D2	Exp Value D2	E2	IonScore E2	Exp Value E2	F2	IonScore F2	Exp Value F2	# Missed Cleavages
	ANPYECGFDPTSSAR	2	1	1	NU3M_MOUSE		1614.69	0	0	819456	0	0	0	0	0													High	40.49	0.00356876										0
NDUS6_MOUSE	(P52503) NADH dehydrogenase [ubiquinone] iron-sulfur protein 6, mitochondrial	12.93	1	1	1	1	0	0	0	0	0	0	0	0																	36.43	12.93	1	1													116	13.0117	8.646
	Sequence	# PSMs	# Proteins	# Protein Groups	Protein Group Accessions	Modifications	MH+ [Da]	A5: Area	B5: Area	C5: Area	D5: Area	E5: Area	F5: Area	G5: Area	H5: Area	A2	G2	IonScore A2	IonScore G2	Exp Value A2	Exp Value G2	B2	H2	IonScore B2	IonScore H2	Exp Value B2	Exp Value H2	C2	IonScore C2	Exp Value C2	D2	IonScore D2	Exp Value D2	E2	IonScore E2	Exp Value E2	F2	IonScore F2	Exp Value F2	# Missed Cleavages
	IIACDGGGGALGHPK	1	1	1	NDUS6_MOUSE		1365.69	0	0	0	0	0	0	0	0																			High	36.43	0.0196682				0
DHSB_MOUSE	(Q9CQA3) Succinate dehydrogenase [ubiquinone] iron-sulfur subunit, mitochondrial	12.06	1	2	2	10	0	0	5.61247e+06	0	0	0	0	0									136.432	12.06	2	6		0			57.0194	4.61	1	4													282	31.7929	8.67529
	Sequence	# PSMs	# Proteins	# Protein Groups	Protein Group Accessions	Modifications	MH+ [Da]	A5: Area	B5: Area	C5: Area	D5: Area	E5: Area	F5: Area	G5: Area	H5: Area	A2	G2	IonScore A2	IonScore G2	Exp Value A2	Exp Value G2	B2	H2	IonScore B2	IonScore H2	Exp Value B2	Exp Value H2	C2	IonScore C2	Exp Value C2	D2	IonScore D2	Exp Value D2	E2	IonScore E2	Exp Value E2	F2	IonScore F2	Exp Value F2	# Missed Cleavages
	EGICGSCAMNINGGNTLACTR	1	1	1	DHSB_MOUSE	C4(Nethylmaleimide); N10(Deamidated); C19(Nethylmaleimide)	2336	0	0	0	0	0	0	0	0													High	46.49	0.00169189										0
	CHTIMNCTQTCPK	7	1	1	DHSB_MOUSE	C1(Nethylmaleimide); C7(Nethylmaleimide)	1729.72	0	0	5.61247e+06	0	0	0	0	0													High	43.58	0.00137041				High	34.39	0.0113723				0
	CHTIMNCTQTCPK	1	1	1	DHSB_MOUSE	C1(Nethylmaleimide)	1604.67	0	0	3.01753e+06	0	0	0	0	0													High	43.38	0.00154061										0
	CHTIMNCTQTCPK	1	1	1	DHSB_MOUSE	C1(Nethylmaleimide); C7(Nethylmaleimide); Q9(Deamidated)	1730.72	0	0	0	0	0	0	0	0																			High	27.56	0.0563873				0
ATPO_MOUSE	(Q9DB20) ATP synthase subunit O, mitochondrial	10.33	1	1	1	1	0	0	660227	0	0	0	0	0									54.22	10.33	1	1																					213	23.3487	9.99365
	Sequence	# PSMs	# Proteins	# Protein Groups	Protein Group Accessions	Modifications	MH+ [Da]	A5: Area	B5: Area	C5: Area	D5: Area	E5: Area	F5: Area	G5: Area	H5: Area	A2	G2	IonScore A2	IonScore G2	Exp Value A2	Exp Value G2	B2	H2	IonScore B2	IonScore H2	Exp Value B2	Exp Value H2	C2	IonScore C2	Exp Value C2	D2	IonScore D2	Exp Value D2	E2	IonScore E2	Exp Value E2	F2	IonScore F2	Exp Value F2	# Missed Cleavages
	GEVPCTVTTASPLDDAVLSELK	1	1	1	ATPO_MOUSE		2245.12	0	0	660227	0	0	0	0	0													High	54.22	0.000677223										0
G3P_MOUSE	(P16858) Glyceraldehyde-3-phosphate dehydrogenase	9.31	2	2	2	77	6.46812e+06	3.35159e+06	4.30704e+07	7.88603e+06	2.45178e+07	5.77079e+06	2.63983e+06	0	128.838	5.11	1	3	215.747	5.11	1	6	909.085	9.31	2	19	144.217	5.11	1	3	1745.04	9.31	2	40	130.064	5.11	1	3	130.974	5.11	1	3		0			333	35.7872	8.25049
	Sequence	# PSMs	# Proteins	# Protein Groups	Protein Group Accessions	Modifications	MH+ [Da]	A5: Area	B5: Area	C5: Area	D5: Area	E5: Area	F5: Area	G5: Area	H5: Area	A2	G2	IonScore A2	IonScore G2	Exp Value A2	Exp Value G2	B2	H2	IonScore B2	IonScore H2	Exp Value B2	Exp Value H2	C2	IonScore C2	Exp Value C2	D2	IonScore D2	Exp Value D2	E2	IonScore E2	Exp Value E2	F2	IonScore F2	Exp Value F2	# Missed Cleavages
	IVSNASCTTNCLAPLAK	25	1	1	G3P_MOUSE	C11(Nethylmaleimide)	1830.91	6.46812e+06	3.35159e+06	6.65406e+07	7.88603e+06	4.74133e+07	5.77079e+06	2.63983e+06	0	High	High	67.84	77.48	2.2791e-05	2.49126e-06	High		70.75		1.16828e-05		High	70.65	1.19979e-05	High	91.5	9.9077e-08	High	92.62	7.63634e-08	High	66.04	3.44956e-05	0
	IVSNASCTTNCLAPLAK	22	1	1	G3P_MOUSE	C11(Nethylmaleimide+water)	1848.92	1.62901e+06	1.59044e+06	6.31869e+06	1.57856e+06	0	1.44049e+06	1.89734e+06	0	High	High	58.93	71.08	0.000185126	1.15142e-05	High		77.29		2.70905e-06		High	81.02	1.16744e-06	High	49.08	0.00179398	High	69.76	1.55775e-05	High	39.37	0.0169948	0
	IVSNASCTTNCLAPLAK	20	1	1	G3P_MOUSE		1705.86	1.51105e+06	0	2.96262e+07	255670	1.0326e+06	3.58926e+06	61378.4	0	High	High	44.23	42.43	0.00473098	0.00730921							High	96.39	2.90004e-08	High	43.04	0.00629182	High	91.88	8.02361e-08	High	63.75	5.2944e-05	0
	IVSNASCTTNCLAPLAK	2	1	1	G3P_MOUSE	N4(Deamidated)	1706.87	0	0	0	0	107461	0	0	0							High		48.51		0.00174752								High	51.28	0.000932032				0
	VPTPNVSVVDLTCR	5	2	1	G3P_MOUSE		1499.79	0	0	1.96002e+07	0	1.62233e+06	0	0	0													High	92.88	4.80193e-08				High	55.73	0.000246585				0
	VPTPNVSVVDLTCR	1	2	1	G3P_MOUSE	C13(Nethylmaleimide)	1624.84	0	0	1.72257e+06	0	0	0	0	0													High	69	1.1922e-05										0
	IVSNASCTTNCLAPLAK	1	1	1	G3P_MOUSE	N10(Deamidated); C11(Nethylmaleimide)	1831.91	0	0	0	0	0	0	0	0													High	41.97	0.00898676										0
	IVSNASCTTNCLAPLAK	1	1	1	G3P_MOUSE	N4(Deamidated); C11(Nethylmaleimide+water)	1849.92	0	0	0	0	0	0	0	0																			High	45.57	0.00390761				0
MYL3_MOUSE	(P09542) Myosin light chain 3	9.31	1	1	1	10	0	0	3.39479e+06	434072	0	275505	0	0									322.523	9.31	1	6	88.9327	9.31	1	2		0			90.5188	9.31	1	2									204	22.4073	5.09717
	Sequence	# PSMs	# Proteins	# Protein Groups	Protein Group Accessions	Modifications	MH+ [Da]	A5: Area	B5: Area	C5: Area	D5: Area	E5: Area	F5: Area	G5: Area	H5: Area	A2	G2	IonScore A2	IonScore G2	Exp Value A2	Exp Value G2	B2	H2	IonScore B2	IonScore H2	Exp Value B2	Exp Value H2	C2	IonScore C2	Exp Value C2	D2	IonScore D2	Exp Value D2	E2	IonScore E2	Exp Value E2	F2	IonScore F2	Exp Value F2	# Missed Cleavages
	LMAGQEDSNGCINYEAFVK	4	1	1	MYL3_MOUSE		2088.93	0	0	3.39479e+06	434072	0	0	0	0													High	94.13	3.87912e-08	High	56.4	0.000240197							0
	LMAGQEDSNGCINYEAFVK	4	1	1	MYL3_MOUSE	N13(Deamidated)	2089.95	0	0	0	0	0	275505	0	0													High	74.91	3.64658e-06	High	48.05	0.00159417				High	62.96	3.95302e-05	0
	LMAGQEDSNGCINYEAFVK	1	1	1	MYL3_MOUSE	Q5(Deamidated); C11(Nethylmaleimide)	2214.99	0	0	0	0	0	0	0	0													High	48.64	0.00145663										0
	LMAGQEDSNGCINYEAFVK	1	1	1	MYL3_MOUSE	C11(Nethylmaleimide)	2213.98	0	0	85758.7	0	0	0	0	0													High	38	0.0151595										0
ACADL_MOUSE	(P51174) Long-chain specific acyl-CoA dehydrogenase, mitochondrial	9.07	1	2	2	8	0	540229	327752	651463	458597	0	328640	0					54.55	4.42	1	1	115.159	9.07	2	3	75.3453	4.42	1	2	39.25	4.65	1	1		0			59.55	4.42	1	1					430	47.8775	8.30908
	Sequence	# PSMs	# Proteins	# Protein Groups	Protein Group Accessions	Modifications	MH+ [Da]	A5: Area	B5: Area	C5: Area	D5: Area	E5: Area	F5: Area	G5: Area	H5: Area	A2	G2	IonScore A2	IonScore G2	Exp Value A2	Exp Value G2	B2	H2	IonScore B2	IonScore H2	Exp Value B2	Exp Value H2	C2	IonScore C2	Exp Value C2	D2	IonScore D2	Exp Value D2	E2	IonScore E2	Exp Value E2	F2	IonScore F2	Exp Value F2	# Missed Cleavages
	LLIAELAISACEFMFEETR	5	1	1	ACADL_MOUSE		2186.09	0	540229	327752	651463	0	0	328640	0		High		59.55		0.000184012	High		54.55		0.000589439		High	46.6	0.00365684	High	50.99	0.00131366							0
	CIGAIAMTEPGAGSDLQGVR	2	1	1	ACADL_MOUSE	C1(Nethylmaleimide)	2070.99	0	0	0	0	0	0	0	0													High	53.74	0.000641822										0
	CIGAIAMTEPGAGSDLQGVR	1	1	1	ACADL_MOUSE		1945.94	0	0	0	0	458597	0	0	0																			High	39.25	0.0173105				0
NDUS8_MOUSE	(Q8K3J1) NADH dehydrogenase [ubiquinone] iron-sulfur protein 8, mitochondrial	8.49	1	1	1	1	0	0	716181	0	0	0	0	0									48.6	8.49	1	1																					212	24.0228	6.21436
	Sequence	# PSMs	# Proteins	# Protein Groups	Protein Group Accessions	Modifications	MH+ [Da]	A5: Area	B5: Area	C5: Area	D5: Area	E5: Area	F5: Area	G5: Area	H5: Area	A2	G2	IonScore A2	IonScore G2	Exp Value A2	Exp Value G2	B2	H2	IonScore B2	IonScore H2	Exp Value B2	Exp Value H2	C2	IonScore C2	Exp Value C2	D2	IonScore D2	Exp Value D2	E2	IonScore E2	Exp Value E2	F2	IonScore F2	Exp Value F2	# Missed Cleavages
	LCEAICPAQAITIEAEPR	1	1	1	NDUS8_MOUSE	C6(Nethylmaleimide)	2053.01	0	0	716181	0	0	0	0	0													High	48.6	0.00217342										0
NDUB9_MOUSE	(Q9CQJ8) NADH dehydrogenase [ubiquinone] 1 beta subcomplex subunit 9	7.82	1	1	1	3	0	0	3.17564e+06	0	1.10705e+06	0	0	0									49.65	7.82	1	1					70.0648	7.82	1	2													179	21.9697	7.79639
	Sequence	# PSMs	# Proteins	# Protein Groups	Protein Group Accessions	Modifications	MH+ [Da]	A5: Area	B5: Area	C5: Area	D5: Area	E5: Area	F5: Area	G5: Area	H5: Area	A2	G2	IonScore A2	IonScore G2	Exp Value A2	Exp Value G2	B2	H2	IonScore B2	IonScore H2	Exp Value B2	Exp Value H2	C2	IonScore C2	Exp Value C2	D2	IonScore D2	Exp Value D2	E2	IonScore E2	Exp Value E2	F2	IonScore F2	Exp Value F2	# Missed Cleavages
	AFCAPPAYLTHQQK	3	1	1	NDUB9_MOUSE	N-Term(Acetyl)	1616.8	0	0	3.17564e+06	0	1.10705e+06	0	0	0													High	49.65	0.0012411				High	47.77	0.00188332				0
TPIS_MOUSE	(P17751) Triosephosphate isomerase	7.69	1	2	2	26	0	0	6.9865e+06	2.66014e+06	0	0	0	0									184.779	7.69	2	5	56.5827	4.35	1	2	405.636	7.69	2	19		0											299	32.1713	5.74463
	Sequence	# PSMs	# Proteins	# Protein Groups	Protein Group Accessions	Modifications	MH+ [Da]	A5: Area	B5: Area	C5: Area	D5: Area	E5: Area	F5: Area	G5: Area	H5: Area	A2	G2	IonScore A2	IonScore G2	Exp Value A2	Exp Value G2	B2	H2	IonScore B2	IonScore H2	Exp Value B2	Exp Value H2	C2	IonScore C2	Exp Value C2	D2	IonScore D2	Exp Value D2	E2	IonScore E2	Exp Value E2	F2	IonScore F2	Exp Value F2	# Missed Cleavages
	IIYGGSVTGATCK	18	1	1	TPIS_MOUSE		1269.65	0	0	6.73686e+06	2.66014e+06	0	0	0	0													High	85.62	1.76969e-07	High	39.56	0.00714326	High	52.79	0.000340859				0
	IAVAAQNCYK	8	1	1	TPIS_MOUSE		1080.55	0	0	7.23614e+06	0	0	0	0	0													High	46.86	0.00119414				High	38.59	0.00799701				0
CRIP2_MOUSE	(Q9DCT8) Cysteine-rich protein 2	7.69	1	1	1	1	0	0	0	573931	0	0	0	0										0			48.06	7.69	1	1																	208	22.7121	8.63135
	Sequence	# PSMs	# Proteins	# Protein Groups	Protein Group Accessions	Modifications	MH+ [Da]	A5: Area	B5: Area	C5: Area	D5: Area	E5: Area	F5: Area	G5: Area	H5: Area	A2	G2	IonScore A2	IonScore G2	Exp Value A2	Exp Value G2	B2	H2	IonScore B2	IonScore H2	Exp Value B2	Exp Value H2	C2	IonScore C2	Exp Value C2	D2	IonScore D2	Exp Value D2	E2	IonScore E2	Exp Value E2	F2	IonScore F2	Exp Value F2	# Missed Cleavages
	ASSVTTFTGEPNMCPR	1	1	1	CRIP2_MOUSE		1697.76	0	0	0	573931	0	0	0	0																High	48.06	0.00112547							0
ETFA_MOUSE	(Q99LC5) Electron transfer flavoprotein subunit alpha, mitochondrial	7.51	1	2	2	4	0	0	2.34892e+06	0	0	0	0	0		0				0			110.944	7.51	2	4		0				0				0				0				0			333	34.9875	8.38232
	Sequence	# PSMs	# Proteins	# Protein Groups	Protein Group Accessions	Modifications	MH+ [Da]	A5: Area	B5: Area	C5: Area	D5: Area	E5: Area	F5: Area	G5: Area	H5: Area	A2	G2	IonScore A2	IonScore G2	Exp Value A2	Exp Value G2	B2	H2	IonScore B2	IonScore H2	Exp Value B2	Exp Value H2	C2	IonScore C2	Exp Value C2	D2	IonScore D2	Exp Value D2	E2	IonScore E2	Exp Value E2	F2	IonScore F2	Exp Value F2	# Missed Cleavages
	LGGEVSCLVAGTK	1	1	1	ETFA_MOUSE		1233.65	0	0	2.34892e+06	0	0	0	0	0													High	52.66	0.000470457										0
	TIYAGNALCTVK	3	1	1	ETFA_MOUSE		1253.65	0	0	0	0	0	0	0	0													High	38.11	0.00928698										0
MDHC_MOUSE	(P14152) Malate dehydrogenase, cytoplasmic	7.49	1	2	2	54	5.72434e+06	1.32346e+06	2.06972e+07	1.30723e+07	779828	3.9718e+07	828926	307287	56.6	5.09	1	1	87.7693	5.09	1	2	383.935	7.49	2	10	298.361	5.09	1	5	1488.65	5.09	1	29	250.117	5.09	1	4	67.6785	5.09	1	2	66.03	5.09	1	1	334	36.4881	6.58057
	Sequence	# PSMs	# Proteins	# Protein Groups	Protein Group Accessions	Modifications	MH+ [Da]	A5: Area	B5: Area	C5: Area	D5: Area	E5: Area	F5: Area	G5: Area	H5: Area	A2	G2	IonScore A2	IonScore G2	Exp Value A2	Exp Value G2	B2	H2	IonScore B2	IonScore H2	Exp Value B2	Exp Value H2	C2	IonScore C2	Exp Value C2	D2	IonScore D2	Exp Value D2	E2	IonScore E2	Exp Value E2	F2	IonScore F2	Exp Value F2	# Missed Cleavages
	VIVVGNPANTNCLTASK	48	1	1	MDHC_MOUSE		1700.9	5.72434e+06	1.32346e+06	3.50335e+07	1.30723e+07	779828	3.9718e+07	828926	307287	High	High	56.6	55.09	0.000245467	0.000341645	High	High	56.83	66.03	0.000231145	2.75154e-05	High	96.72	2.4016e-08	High	85.65	3.01267e-07	High	100.58	9.42358e-09	High	90.8	9.33239e-08	0
	VIVVGNPANTNCLTASK	2	1	1	MDHC_MOUSE	C12(Nethylmaleimide)	1825.95	0	0	2.07774e+06	0	0	0	0	0													High	51.82	0.00069646										0
	ENFSCLTR	1	1	1	MDHC_MOUSE		969.445	0	0	6.36082e+06	0	0	0	0	0													High	41.53	0.00203539										0
	VIVVGNPANTNCLTASK	1	1	1	MDHC_MOUSE	C12(Nethylmaleimide+water)	1843.96	0	0	291514	0	0	0	0	0													High	37.25	0.0223778										0
	VIVVGNPANTNCLTASK	1	1	1	MDHC_MOUSE	N11(Deamidated); C12(Nethylmaleimide)	1826.96	0	0	0	0	0	0	0	0													High	36.81	0.0223041										0
	VIVVGNPANTNCLTASK	1	1	1	MDHC_MOUSE	N6(Deamidated)	1701.91	0	0	0	0	0	0	0	0																			High	36.69	0.0209789				0
ATP5H_MOUSE	(Q9DCX2) ATP synthase subunit d, mitochondrial	7.45	1	1	1	4	0	0	2.85449e+06	0	0	0	0	0									112.488	7.45	1	3					38.47	7.45	1	1													161	18.7376	5.69385
	Sequence	# PSMs	# Proteins	# Protein Groups	Protein Group Accessions	Modifications	MH+ [Da]	A5: Area	B5: Area	C5: Area	D5: Area	E5: Area	F5: Area	G5: Area	H5: Area	A2	G2	IonScore A2	IonScore G2	Exp Value A2	Exp Value G2	B2	H2	IonScore B2	IonScore H2	Exp Value B2	Exp Value H2	C2	IonScore C2	Exp Value C2	D2	IonScore D2	Exp Value D2	E2	IonScore E2	Exp Value E2	F2	IonScore F2	Exp Value F2	# Missed Cleavages
	SCAEFVSGSQLR	4	1	1	ATP5H_MOUSE		1283.6	0	0	2.85449e+06	0	0	0	0	0													High	57.66	0.000103523				High	38.47	0.00859087				0
P62717	60S ribosomal protein L18a OS=Mus musculus GN=Rpl18a PE=1 SV=1 - [RL18A_MOUSE]	7.39	1	1	1	1	0	0	269035	0	0	0	0	0									54.17	7.39	1	1																					176	20.7189	10.7114
	Sequence	# PSMs	# Proteins	# Protein Groups	Protein Group Accessions	Modifications	MH+ [Da]	A5: Area	B5: Area	C5: Area	D5: Area	E5: Area	F5: Area	G5: Area	H5: Area	A2	G2	IonScore A2	IonScore G2	Exp Value A2	Exp Value G2	B2	H2	IonScore B2	IonScore H2	Exp Value B2	Exp Value H2	C2	IonScore C2	Exp Value C2	D2	IonScore D2	Exp Value D2	E2	IonScore E2	Exp Value E2	F2	IonScore F2	Exp Value F2	# Missed Cleavages
	DLTTAGAVTQCYR	1	1	1	P62717		1398.66	0	0	269035	0	0	0	0	0													High	54.17	0.000273337										0
CNBP_MOUSE	(P53996) Cellular nucleic acid-binding protein	7.3	1	1	1	1	0	0	278820	0	0	0	0	0									34.67	7.3	1	1																					178	19.5786	7.57666
	Sequence	# PSMs	# Proteins	# Protein Groups	Protein Group Accessions	Modifications	MH+ [Da]	A5: Area	B5: Area	C5: Area	D5: Area	E5: Area	F5: Area	G5: Area	H5: Area	A2	G2	IonScore A2	IonScore G2	Exp Value A2	Exp Value G2	B2	H2	IonScore B2	IonScore H2	Exp Value B2	Exp Value H2	C2	IonScore C2	Exp Value C2	D2	IonScore D2	Exp Value D2	E2	IonScore E2	Exp Value E2	F2	IonScore F2	Exp Value F2	# Missed Cleavages
	CGETGHVAINCSK	1	1	1	CNBP_MOUSE	C1(Nethylmaleimide)	1443.64	0	0	278820	0	0	0	0	0													High	34.67	0.0161896										0
DEST_MOUSE	(Q9R0P5) Destrin	7.27	1	1	1	1	0	0	266085	0	0	0	0	0									42.25	7.27	1	1						0															165	18.5095	7.97217
	Sequence	# PSMs	# Proteins	# Protein Groups	Protein Group Accessions	Modifications	MH+ [Da]	A5: Area	B5: Area	C5: Area	D5: Area	E5: Area	F5: Area	G5: Area	H5: Area	A2	G2	IonScore A2	IonScore G2	Exp Value A2	Exp Value G2	B2	H2	IonScore B2	IonScore H2	Exp Value B2	Exp Value H2	C2	IonScore C2	Exp Value C2	D2	IonScore D2	Exp Value D2	E2	IonScore E2	Exp Value E2	F2	IonScore F2	Exp Value F2	# Missed Cleavages
	ASGVQVADEVCR	1	1	1	DEST_MOUSE	N-Term(Acetyl)	1275.6	0	0	266085	0	0	0	0	0													High	42.25	0.00457766										0
COX5B_MOUSE	(P19536) Cytochrome c oxidase subunit 5B, mitochondrial	7.03	1	1	1	10	0	0	7.689e+06	0	105392	0	0	0									29.43	7.03	1	1					105.515	7.03	1	9													128	13.8039	8.38232
	Sequence	# PSMs	# Proteins	# Protein Groups	Protein Group Accessions	Modifications	MH+ [Da]	A5: Area	B5: Area	C5: Area	D5: Area	E5: Area	F5: Area	G5: Area	H5: Area	A2	G2	IonScore A2	IonScore G2	Exp Value A2	Exp Value G2	B2	H2	IonScore B2	IonScore H2	Exp Value B2	Exp Value H2	C2	IonScore C2	Exp Value C2	D2	IonScore D2	Exp Value D2	E2	IonScore E2	Exp Value E2	F2	IonScore F2	Exp Value F2	# Missed Cleavages
	CPNCGTHYK	10	1	1	COX5B_MOUSE	C1(Nethylmaleimide)	1147.46	0	0	7.689e+06	0	105392	0	0	0													High	29.43	0.0160205				High	30.55	0.0126431				0
ALBU_MOUSE	(P07724) Serum albumin	6.91	1	4	4	40	0	608343	1.01273e+07	11150	62205.1	0	0	0					57.62	1.97	1	1	600.925	6.91	4	15	29.68	2.14	1	1	683.666	4.11	2	23		0				0							608	68.6477	6.07471
	Sequence	# PSMs	# Proteins	# Protein Groups	Protein Group Accessions	Modifications	MH+ [Da]	A5: Area	B5: Area	C5: Area	D5: Area	E5: Area	F5: Area	G5: Area	H5: Area	A2	G2	IonScore A2	IonScore G2	Exp Value A2	Exp Value G2	B2	H2	IonScore B2	IonScore H2	Exp Value B2	Exp Value H2	C2	IonScore C2	Exp Value C2	D2	IonScore D2	Exp Value D2	E2	IonScore E2	Exp Value E2	F2	IonScore F2	Exp Value F2	# Missed Cleavages
	YMCENQATISSK	19	1	1	ALBU_MOUSE		1374.6	0	608343	2.12423e+07	0	74088.5	0	0	0							High		57.62		6.45222e-05		High	85.63	1.10642e-07				High	61.49	2.9483e-05				0
	YMCENQATISSK	2	1	1	ALBU_MOUSE	M2(Oxidation)	1390.6	0	0	948748	0	0	0	0	0													High	71.2	2.79536e-06										0
	TCVADESAANCDK	8	1	1	ALBU_MOUSE		1326.53	0	0	805313	11150	50321.7	0	0	0													High	68.63	2.28937e-06	High	29.68	0.020722	High	61.77	9.91257e-06				0
	CCSGSLVER	3	1	1	ALBU_MOUSE		953.416	0	0	4.74729e+06	0	0	0	0	0													High	58.6	3.44406e-05										0
	TNCDLYEK	2	1	1	ALBU_MOUSE		985.429	0	0	4.39248e+06	0	0	0	0	0													High	49.29	0.000243176										0
	YMCENQATISSK	4	1	1	ALBU_MOUSE	N5(Deamidated)	1375.61	0	0	0	0	0	0	0	0																			High	49.3	0.000523417				0
	TCVADESAANCDK	2	1	1	ALBU_MOUSE	N10(Deamidated)	1327.54	0	0	0	0	0	0	0	0																			High	41.48	0.00137975				0
ETFB_MOUSE	(Q9DCW4) Electron transfer flavoprotein subunit beta	6.67	1	1	1	15	0	0	2.99098e+06	737720	793402	457138	0	0									303.945	6.67	1	9	55.63	6.67	1	1	111.526	6.67	1	4	46.62	6.67	1	1									255	27.606	8.104
	Sequence	# PSMs	# Proteins	# Protein Groups	Protein Group Accessions	Modifications	MH+ [Da]	A5: Area	B5: Area	C5: Area	D5: Area	E5: Area	F5: Area	G5: Area	H5: Area	A2	G2	IonScore A2	IonScore G2	Exp Value A2	Exp Value G2	B2	H2	IonScore B2	IonScore H2	Exp Value B2	Exp Value H2	C2	IonScore C2	Exp Value C2	D2	IonScore D2	Exp Value D2	E2	IonScore E2	Exp Value E2	F2	IonScore F2	Exp Value F2	# Missed Cleavages
	EIIAVSCGPSQCQETIR	9	1	1	ETFB_MOUSE	C12(Nethylmaleimide)	1958.93	0	0	2.99098e+06	737720	793402	457138	0	0													High	75.4	3.86172e-06	High	55.63	0.000366526	High	54.36	0.000504585	High	46.62	0.00291813	0
	EIIAVSCGPSQCQETIR	2	1	1	ETFB_MOUSE		1833.89	0	0	1.10279e+06	0	0	0	0	0													High	51.81	0.000951847										0
	EIIAVSCGPSQCQETIR	2	1	1	ETFB_MOUSE	C7(Nethylmaleimide+water)	1976.95	0	0	718641	0	0	0	0	0													High	41.06	0.0115321										0
	EIIAVSCGPSQCQETIR	2	1	1	ETFB_MOUSE	Q13(Deamidated)	1834.89	0	0	0	0	0	0	0	0													High	40.69	0.0119818										0
VDAC2_MOUSE	(Q60930) Voltage-dependent anion-selective channel protein 2	6.44	1	1	1	49	0	0	2.66714e+06	151098	58031.3	241214	0	415949						0			137.931	6.44	1	2	514.446	6.44	1	14	738.486	6.44	1	21	344.981	6.44	1	11		0			86.52	6.44	1	1	295	31.7126	7.48877
	Sequence	# PSMs	# Proteins	# Protein Groups	Protein Group Accessions	Modifications	MH+ [Da]	A5: Area	B5: Area	C5: Area	D5: Area	E5: Area	F5: Area	G5: Area	H5: Area	A2	G2	IonScore A2	IonScore G2	Exp Value A2	Exp Value G2	B2	H2	IonScore B2	IonScore H2	Exp Value B2	Exp Value H2	C2	IonScore C2	Exp Value C2	D2	IonScore D2	Exp Value D2	E2	IonScore E2	Exp Value E2	F2	IonScore F2	Exp Value F2	# Missed Cleavages
	SCSGVEFSTSGSSNTDTGK	35	1	1	VDAC2_MOUSE		1850.77	0	0	2.66714e+06	151098	58031.3	241214	0	415949								High		86.52		8.6129e-08	High	81.69	2.87659e-07	High	75.33	1.13279e-06	High	72.64	2.3223e-06	High	64.6	1.45109e-05	0
	SCSGVEFSTSGSSNTDTGK	14	1	1	VDAC2_MOUSE	N14(Deamidated)	1851.78	0	0	0	0	0	182965	0	0																High	52.13	0.000263617	High	47.8	0.000712793	High	41.03	0.00339604	0
LDHA_MOUSE	(P06151) L-lactate dehydrogenase A chain	6.33	3	2	2	9	0	0	1.01521e+07	0	845321	0	0	0									92.3715	3.61	1	2					165.129	6.33	2	7													332	36.4752	7.73779
	Sequence	# PSMs	# Proteins	# Protein Groups	Protein Group Accessions	Modifications	MH+ [Da]	A5: Area	B5: Area	C5: Area	D5: Area	E5: Area	F5: Area	G5: Area	H5: Area	A2	G2	IonScore A2	IonScore G2	Exp Value A2	Exp Value G2	B2	H2	IonScore B2	IonScore H2	Exp Value B2	Exp Value H2	C2	IonScore C2	Exp Value C2	D2	IonScore D2	Exp Value D2	E2	IonScore E2	Exp Value E2	F2	IonScore F2	Exp Value F2	# Missed Cleavages
	VIGSGCNLDSAR	7	3	1	LDHA_MOUSE		1191.58	0	0	1.01521e+07	0	0	0	0	0													High	66.02	2.04028e-05				High	50.9	0.00073236				0
	DYCVTANSK	2	1	1	LDHA_MOUSE		1000.44	0	0	0	0	845321	0	0	0																			High	42.47	0.00148921				0
TELT_MOUSE	(O70548) Telethonin	5.99	1	1	1	1	0	0	0	0	0	0	0	0									38.84	5.99	1	1																					167	19.0657	5.94775
	Sequence	# PSMs	# Proteins	# Protein Groups	Protein Group Accessions	Modifications	MH+ [Da]	A5: Area	B5: Area	C5: Area	D5: Area	E5: Area	F5: Area	G5: Area	H5: Area	A2	G2	IonScore A2	IonScore G2	Exp Value A2	Exp Value G2	B2	H2	IonScore B2	IonScore H2	Exp Value B2	Exp Value H2	C2	IonScore C2	Exp Value C2	D2	IonScore D2	Exp Value D2	E2	IonScore E2	Exp Value E2	F2	IonScore F2	Exp Value F2	# Missed Cleavages
	QGQCQAVVQR	1	1	1	TELT_MOUSE		1116.56	0	0	0	0	0	0	0	0													High	38.84	0.0111678										0
ACADM_MOUSE	(P45952) Medium-chain specific acyl-CoA dehydrogenase, mitochondrial	5.94	1	1	1	1	0	0	366682	0	0	0	0	0									49.79	5.94	1	1																					421	46.4516	8.36768
	Sequence	# PSMs	# Proteins	# Protein Groups	Protein Group Accessions	Modifications	MH+ [Da]	A5: Area	B5: Area	C5: Area	D5: Area	E5: Area	F5: Area	G5: Area	H5: Area	A2	G2	IonScore A2	IonScore G2	Exp Value A2	Exp Value G2	B2	H2	IonScore B2	IonScore H2	Exp Value B2	Exp Value H2	C2	IonScore C2	Exp Value C2	D2	IonScore D2	Exp Value D2	E2	IonScore E2	Exp Value E2	F2	IonScore F2	Exp Value F2	# Missed Cleavages
	MTEQPMMCAYCVTEPSAGSDVAAIK	1	1	1	ACADM_MOUSE	Q4(Deamidated); C8(Nethylmaleimide)	2759.21	0	0	366682	0	0	0	0	0													High	49.79	0.0013875										0
ACADS_MOUSE	(Q07417) Short-chain specific acyl-CoA dehydrogenase, mitochondrial	5.58	1	1	1	1	0	0	0	0	0	0	0	0									47.79	5.58	1	1																					412	44.8611	8.47021
	Sequence	# PSMs	# Proteins	# Protein Groups	Protein Group Accessions	Modifications	MH+ [Da]	A5: Area	B5: Area	C5: Area	D5: Area	E5: Area	F5: Area	G5: Area	H5: Area	A2	G2	IonScore A2	IonScore G2	Exp Value A2	Exp Value G2	B2	H2	IonScore B2	IonScore H2	Exp Value B2	Exp Value H2	C2	IonScore C2	Exp Value C2	D2	IonScore D2	Exp Value D2	E2	IonScore E2	Exp Value E2	F2	IonScore F2	Exp Value F2	# Missed Cleavages
	IGCFALSEPGNGSDAGAASTTAR	1	1	1	ACADS_MOUSE	N11(Deamidated)	2154.02	0	0	0	0	0	0	0	0													High	47.79	0.00251508										0
QCR1_MOUSE	(Q9CZ13) Cytochrome b-c1 complex subunit 1, mitochondrial	5.42	1	2	2	39	0	152391	7.23737e+06	835771	57844.9	709269	99840.8	57753.9					63.53	2.5	1	1	278.297	5.42	2	6	137.981	5.42	2	5	1028.63	5.42	2	24	41.93	2.92	1	1	40.01	2.5	1	1	34.91	2.5	1	1	480	52.8185	6.21436
	Sequence	# PSMs	# Proteins	# Protein Groups	Protein Group Accessions	Modifications	MH+ [Da]	A5: Area	B5: Area	C5: Area	D5: Area	E5: Area	F5: Area	G5: Area	H5: Area	A2	G2	IonScore A2	IonScore G2	Exp Value A2	Exp Value G2	B2	H2	IonScore B2	IonScore H2	Exp Value B2	Exp Value H2	C2	IonScore C2	Exp Value C2	D2	IonScore D2	Exp Value D2	E2	IonScore E2	Exp Value E2	F2	IonScore F2	Exp Value F2	# Missed Cleavages
	LCTSATESEVTR	32	1	1	QCR1_MOUSE		1296.61	0	152391	1.01343e+07	0	57844.9	0	99840.8	57753.9		High		40.01		0.00649503	High	High	63.53	34.91	2.88789e-05	0.0213403	High	92.22	3.89564e-08	High	49.3	0.000761921	High	89.3	7.66621e-08				0
	VYEEDAVPGLTPCR	5	1	1	QCR1_MOUSE		1548.74	0	0	4.34045e+06	835771	0	709269	0	0													High	52.16	0.000628508	High	35.76	0.0270106	High	41.18	0.00810852	High	41.93	0.0066269	0
	LCTSATESEVTR	2	1	1	QCR1_MOUSE	C2(Nethylmaleimide)	1421.66	0	0	649482	0	0	0	0	0													High	50.67	0.000648349										0
FHL2_MOUSE	(O70433) Four and a half LIM domains protein 2	5.38	1	1	1	1	0	0	653315	0	0	0	0	0						0			54.97	5.38	1	1		0																			279	32.0505	7.29834
	Sequence	# PSMs	# Proteins	# Protein Groups	Protein Group Accessions	Modifications	MH+ [Da]	A5: Area	B5: Area	C5: Area	D5: Area	E5: Area	F5: Area	G5: Area	H5: Area	A2	G2	IonScore A2	IonScore G2	Exp Value A2	Exp Value G2	B2	H2	IonScore B2	IonScore H2	Exp Value B2	Exp Value H2	C2	IonScore C2	Exp Value C2	D2	IonScore D2	Exp Value D2	E2	IonScore E2	Exp Value E2	F2	IonScore F2	Exp Value F2	# Missed Cleavages
	CAGCTNPISGLGGTK	1	1	1	FHL2_MOUSE	C1(Nethylmaleimide)	1503.69	0	0	653315	0	0	0	0	0													High	54.97	0.000250119										0
ACADV_MOUSE	(P50544) Very long-chain specific acyl-CoA dehydrogenase, mitochondrial	5.34	1	2	2	2	0	0	0	0	0	0	0	0										0			70.22	3.81	1	1	39.85	1.52	1	1													656	70.8307	8.74854
	Sequence	# PSMs	# Proteins	# Protein Groups	Protein Group Accessions	Modifications	MH+ [Da]	A5: Area	B5: Area	C5: Area	D5: Area	E5: Area	F5: Area	G5: Area	H5: Area	A2	G2	IonScore A2	IonScore G2	Exp Value A2	Exp Value G2	B2	H2	IonScore B2	IonScore H2	Exp Value B2	Exp Value H2	C2	IonScore C2	Exp Value C2	D2	IonScore D2	Exp Value D2	E2	IonScore E2	Exp Value E2	F2	IonScore F2	Exp Value F2	# Missed Cleavages
	VASGQALAAFCLTEPSSGSDVASIR	1	1	1	ACADV_MOUSE	Q5(Deamidated)	2438.21	0	0	0	0	0	0	0	0																High	70.22	1.80805e-05							0
	SSAIPSPCGK	1	1	1	ACADV_MOUSE		946.466	0	0	0	0	0	0	0	0																			High	39.85	0.00908855				0
THIM_MOUSE	(Q8BWT1) 3-ketoacyl-CoA thiolase, mitochondrial	5.29	1	1	1	5	0	0	913691	0	1.32267e+06	0	0	0									216.423	5.29	1	4		0			36.57	5.29	1	1		0											397	41.8034	8.08936
	Sequence	# PSMs	# Proteins	# Protein Groups	Protein Group Accessions	Modifications	MH+ [Da]	A5: Area	B5: Area	C5: Area	D5: Area	E5: Area	F5: Area	G5: Area	H5: Area	A2	G2	IonScore A2	IonScore G2	Exp Value A2	Exp Value G2	B2	H2	IonScore B2	IonScore H2	Exp Value B2	Exp Value H2	C2	IonScore C2	Exp Value C2	D2	IonScore D2	Exp Value D2	E2	IonScore E2	Exp Value E2	F2	IonScore F2	Exp Value F2	# Missed Cleavages
	DAEVVLCGGTESMSQSPYCVR	1	1	1	THIM_MOUSE		2230.98	0	0	913691	0	0	0	0	0													High	88.38	1.41581e-07										0
	DAEVVLCGGTESMSQSPYCVR	4	1	1	THIM_MOUSE	C7(Nethylmaleimide)	2356.03	0	0	0	0	1.32267e+06	0	0	0													High	67.77	1.72373e-05				High	36.57	0.0214235				0
AT2A2_MOUSE	(O55143) Sarcoplasmic/endoplasmic reticulum calcium ATPase 2	5.27	3	4	4	44	0	324645	7.68768e+06	346611	2.04658e+06	1.143e+06	348590	0					40.49	1.25	1	1	470.436	5.27	4	11	160.149	2.11	2	5	711.099	5.27	4	22	152.857	1.25	1	4	55.59	1.25	1	1					1044	114.784	5.33838
	Sequence	# PSMs	# Proteins	# Protein Groups	Protein Group Accessions	Modifications	MH+ [Da]	A5: Area	B5: Area	C5: Area	D5: Area	E5: Area	F5: Area	G5: Area	H5: Area	A2	G2	IonScore A2	IonScore G2	Exp Value A2	Exp Value G2	B2	H2	IonScore B2	IonScore H2	Exp Value B2	Exp Value H2	C2	IonScore C2	Exp Value C2	D2	IonScore D2	Exp Value D2	E2	IonScore E2	Exp Value E2	F2	IonScore F2	Exp Value F2	# Missed Cleavages
	TGTLTTNQMSVCR	27	2	1	AT2A2_MOUSE		1411.66	0	324645	8.32635e+06	367639	143837	1.143e+06	348590	0		High		55.59		0.000210908	High		40.49		0.00670426		High	80.25	6.8586e-07	High	59.78	8.00543e-05	High	83.34	3.37158e-07	High	60.12	7.06701e-05	0
	VGEATETALTCLVEK	4	2	1	AT2A2_MOUSE		1563.79	0	0	3.24539e+06	0	1.23506e+06	0	0	0													High	90.26	1.01724e-07				High	45.16	0.00330392				0
	TGTLTTNQMSVCR	1	2	1	AT2A2_MOUSE	M9(Oxidation)	1427.66	0	0	373821	0	0	0	0	0													High	57.35	0.000124896										0
	SLPSVETLGCTSVICSDK	3	3	1	AT2A2_MOUSE	C10(Nethylmaleimide)	1963.94	0	0	3.53624e+06	0	3.13556e+06	0	0	0													High	55.21	0.000438694				High	58.72	0.000197454				0
	ANACNSVIK	9	1	1	AT2A2_MOUSE		919.465	0	0	1.12005e+07	325583	1.76914e+06	0	0	0													High	48.78	0.000986634	High	33.05	0.0359697	High	46.85	0.00149947				0
IDHP_MOUSE	(P54071) Isocitrate dehydrogenase [NADP], mitochondrial	5.09	1	2	2	78	1.95371e+06	1.81698e+06	1.70242e+07	1.0194e+06	630895	0	1.84711e+06	256685	90.55	2.88	1	1	134.825	5.09	2	3	620.335	5.09	2	13	637.182	5.09	2	13	1650.54	2.88	1	31	591.935	2.88	1	13	97.3785	2.88	1	2	49.3061	2.88	1	2	452	50.8739	8.68994
	Sequence	# PSMs	# Proteins	# Protein Groups	Protein Group Accessions	Modifications	MH+ [Da]	A5: Area	B5: Area	C5: Area	D5: Area	E5: Area	F5: Area	G5: Area	H5: Area	A2	G2	IonScore A2	IonScore G2	Exp Value A2	Exp Value G2	B2	H2	IonScore B2	IonScore H2	Exp Value B2	Exp Value H2	C2	IonScore C2	Exp Value C2	D2	IonScore D2	Exp Value D2	E2	IonScore E2	Exp Value E2	F2	IonScore F2	Exp Value F2	# Missed Cleavages
	VCVQTVESGAMTK	64	1	1	IDHP_MOUSE		1352.65	1.95371e+06	1.81698e+06	2.94548e+07	42316.6	630895	0	1.84711e+06	256685	High	High	90.55	79.13	7.26425e-08	9.96989e-07	High	High	88.23	38.85	1.22506e-07	0.0107446	High	97.39	1.48647e-08	High	86.25	1.9552e-07	High	94.75	2.75677e-08	High	76.52	1.83734e-06	0
	CATITPDEAR	2	1	1	IDHP_MOUSE	C1(Nethylmaleimide)	1201.55	0	0	0	670754	0	0	0	0							High		37.74		0.00715978					High	30.74	0.0352092							0
	VCVQTVESGAMTK	3	1	1	IDHP_MOUSE	C2(Nethylmaleimide)	1477.7	0	0	2.72258e+06	1.36805e+06	0	0	0	0													High	73.71	3.96019e-06	High	33.76	0.0398849							0
	VCVQTVESGAMTK	6	1	1	IDHP_MOUSE	M11(Oxidation)	1368.65	0	0	1.5329e+06	0	0	0	0	0													High	62.09	4.54242e-05				High	50.37	0.000675434				0
	CATITPDEAR	1	1	1	IDHP_MOUSE		1076.5	0	0	4.59368e+06	0	0	0	0	0													High	38.46	0.00930209										0
	VCVQTVESGAMTK	1	1	1	IDHP_MOUSE	C2(Nethylmaleimide+water); Q4(Deamidated)	1496.71	0	0	0	0	0	0	0	0													High	35.93	0.0214299										0
	VCVQTVESGAMTK	1	1	1	IDHP_MOUSE	Q4(Deamidated); M11(Oxidation)	1369.66	0	0	0	0	0	0	0	0																			High	30.29	0.0676766				0
FETUA_MOUSE	(P29699) Alpha-2-HS-glycoprotein	4.93	1	1	1	1	0	0	188487	0	0	0	0	0									50.41	4.93	1	1																					345	37.3017	6.50732
	Sequence	# PSMs	# Proteins	# Protein Groups	Protein Group Accessions	Modifications	MH+ [Da]	A5: Area	B5: Area	C5: Area	D5: Area	E5: Area	F5: Area	G5: Area	H5: Area	A2	G2	IonScore A2	IonScore G2	Exp Value A2	Exp Value G2	B2	H2	IonScore B2	IonScore H2	Exp Value B2	Exp Value H2	C2	IonScore C2	Exp Value C2	D2	IonScore D2	Exp Value D2	E2	IonScore E2	Exp Value E2	F2	IonScore F2	Exp Value F2	# Missed Cleavages
	VGQPGAAGPVSPMCPGR	1	1	1	FETUA_MOUSE		1580.77	0	0	188487	0	0	0	0	0													High	50.41	0.00094176										0
SUCA_MOUSE	(Q9WUM5) Succinyl-CoA ligase [ADP/GDP-forming] subunit alpha, mitochondrial	4.62	1	1	1	7	0	0	5.8522e+06	0	3.79452e+06	0	0	0									171.709	4.62	1	5					65.3195	4.62	1	2													346	36.132	9.39307
	Sequence	# PSMs	# Proteins	# Protein Groups	Protein Group Accessions	Modifications	MH+ [Da]	A5: Area	B5: Area	C5: Area	D5: Area	E5: Area	F5: Area	G5: Area	H5: Area	A2	G2	IonScore A2	IonScore G2	Exp Value A2	Exp Value G2	B2	H2	IonScore B2	IonScore H2	Exp Value B2	Exp Value H2	C2	IonScore C2	Exp Value C2	D2	IonScore D2	Exp Value D2	E2	IonScore E2	Exp Value E2	F2	IonScore F2	Exp Value F2	# Missed Cleavages
	LIGPNCPGVINPGECK	1	1	1	SUCA_MOUSE		1610.8	0	0	993710	0	0	0	0	0													High	64.1	4.06747e-05										0
	LIGPNCPGVINPGECK	1	1	1	SUCA_MOUSE	N5(Deamidated)	1611.81	0	0	0	0	0	0	0	0													High	47.62	0.00174971										0
	LIGPNCPGVINPGECK	4	1	1	SUCA_MOUSE	C15(Nethylmaleimide)	1735.85	0	0	5.8522e+06	0	3.79452e+06	0	0	0													High	46.24	0.00312792				High	45.77	0.00345232				0
	LIGPNCPGVINPGECK	1	1	1	SUCA_MOUSE	C6(Nethylmaleimide+water)	1753.86	0	0	0	0	0	0	0	0													High	38.6	0.0156536										0
ACTB_MOUSE	(P60710) Actin, cytoplasmic 1	4.53	1	1	1	3	0	0	685126	0	165191	0	0	0		0				0			117.811	4.53	1	2		0			42.01	4.53	1	1		0								0			375	41.7097	5.47803
	Sequence	# PSMs	# Proteins	# Protein Groups	Protein Group Accessions	Modifications	MH+ [Da]	A5: Area	B5: Area	C5: Area	D5: Area	E5: Area	F5: Area	G5: Area	H5: Area	A2	G2	IonScore A2	IonScore G2	Exp Value A2	Exp Value G2	B2	H2	IonScore B2	IonScore H2	Exp Value B2	Exp Value H2	C2	IonScore C2	Exp Value C2	D2	IonScore D2	Exp Value D2	E2	IonScore E2	Exp Value E2	F2	IonScore F2	Exp Value F2	# Missed Cleavages
	DDDIAALVVDNGSGMCK	2	1	1	ACTB_MOUSE	N-Term(Acetyl)	1764.78	0	0	685126	0	165191	0	0	0													High	83.87	2.84682e-07				High	42.01	0.00430582				0
	DDDIAALVVDNGSGMCK	1	1	1	ACTB_MOUSE	N-Term(Acetyl); N11(Deamidated)	1765.78	0	0	0	0	0	0	0	0													High	53.82	0.000313913										0
THIL_MOUSE	(Q8QZT1) Acetyl-CoA acetyltransferase, mitochondrial	4.48	1	1	1	13	4.11355e+06	552365	3.55057e+06	4.78817e+06	299649	0	591639	0	51.85	4.48	1	1	55.62	4.48	1	1	70.1415	4.48	1	2	104.865	4.48	1	2	199.141	4.48	1	6					70.45	4.48	1	1					424	44.7873	8.51416
	Sequence	# PSMs	# Proteins	# Protein Groups	Protein Group Accessions	Modifications	MH+ [Da]	A5: Area	B5: Area	C5: Area	D5: Area	E5: Area	F5: Area	G5: Area	H5: Area	A2	G2	IonScore A2	IonScore G2	Exp Value A2	Exp Value G2	B2	H2	IonScore B2	IonScore H2	Exp Value B2	Exp Value H2	C2	IonScore C2	Exp Value C2	D2	IonScore D2	Exp Value D2	E2	IonScore E2	Exp Value E2	F2	IonScore F2	Exp Value F2	# Missed Cleavages
	QATLGAGLPISTPCTTVNK	12	1	1	THIL_MOUSE		1871.99	4.11355e+06	552365	3.55057e+06	4.78817e+06	299649	0	591639	0	High	High	51.85	70.45	0.000721056	9.58821e-06	High		55.62		0.000302807		High	47.94	0.0017122	High	69.74	1.20449e-05	High	64.29	3.96783e-05				0
	QATLGAGLPISTPCTTVNK	1	1	1	THIL_MOUSE	N18(Deamidated)	1873	0	0	0	0	0	0	0	0																			High	33.54	0.048729				0
PCCB_MOUSE	(Q99MN9) Propionyl-CoA carboxylase beta chain, mitochondrial	4.25	1	1	1	1	1.80561e+06	0	0	0	0	0	0	0	44.07	4.25	1	1																													541	58.3719	7.66455
	Sequence	# PSMs	# Proteins	# Protein Groups	Protein Group Accessions	Modifications	MH+ [Da]	A5: Area	B5: Area	C5: Area	D5: Area	E5: Area	F5: Area	G5: Area	H5: Area	A2	G2	IonScore A2	IonScore G2	Exp Value A2	Exp Value G2	B2	H2	IonScore B2	IonScore H2	Exp Value B2	Exp Value H2	C2	IonScore C2	Exp Value C2	D2	IonScore D2	Exp Value D2	E2	IonScore E2	Exp Value E2	F2	IonScore F2	Exp Value F2	# Missed Cleavages
	TVGIVGNQPNVASGCLDINSSVK	1	1	1	PCCB_MOUSE		2272.15	1.80561e+06	0	0	0	0	0	0	0	High		44.07		0.00653817																				0
PGK1_MOUSE	(P09411) Phosphoglycerate kinase 1	4.08	1	1	1	2	0	0	361841	0	0	0	0	0									54.76	4.08	1	2						0															417	44.522	7.89893
	Sequence	# PSMs	# Proteins	# Protein Groups	Protein Group Accessions	Modifications	MH+ [Da]	A5: Area	B5: Area	C5: Area	D5: Area	E5: Area	F5: Area	G5: Area	H5: Area	A2	G2	IonScore A2	IonScore G2	Exp Value A2	Exp Value G2	B2	H2	IonScore B2	IonScore H2	Exp Value B2	Exp Value H2	C2	IonScore C2	Exp Value C2	D2	IonScore D2	Exp Value D2	E2	IonScore E2	Exp Value E2	F2	IonScore F2	Exp Value F2	# Missed Cleavages
	GCITIIGGGDTATCCAK	2	1	1	PGK1_MOUSE	C14(Nethylmaleimide)	1708.77	0	0	361841	0	0	0	0	0													High	54.7	0.000294456										0
VDAC1_MOUSE	(Q60932) Voltage-dependent anion-selective channel protein 1	4.05	1	1	1	1	0	0	0	0	0	0	0	0									44.05	4.05	1	1						0															296	32.3314	8.42627
	Sequence	# PSMs	# Proteins	# Protein Groups	Protein Group Accessions	Modifications	MH+ [Da]	A5: Area	B5: Area	C5: Area	D5: Area	E5: Area	F5: Area	G5: Area	H5: Area	A2	G2	IonScore A2	IonScore G2	Exp Value A2	Exp Value G2	B2	H2	IonScore B2	IonScore H2	Exp Value B2	Exp Value H2	C2	IonScore C2	Exp Value C2	D2	IonScore D2	Exp Value D2	E2	IonScore E2	Exp Value E2	F2	IonScore F2	Exp Value F2	# Missed Cleavages
	YQVDPDACFSAK	1	1	1	VDAC1_MOUSE		1343.59	0	0	0	0	0	0	0	0													High	44.05	0.00178475										0
1433G_MOUSE	(P61982) 14-3-3 protein gamma	4.05	1	1	1	1	0	0	0	0	110165	0	0	0																	24.94	4.05	1	1													247	28.2849	4.89404
	Sequence	# PSMs	# Proteins	# Protein Groups	Protein Group Accessions	Modifications	MH+ [Da]	A5: Area	B5: Area	C5: Area	D5: Area	E5: Area	F5: Area	G5: Area	H5: Area	A2	G2	IonScore A2	IonScore G2	Exp Value A2	Exp Value G2	B2	H2	IonScore B2	IonScore H2	Exp Value B2	Exp Value H2	C2	IonScore C2	Exp Value C2	D2	IonScore D2	Exp Value D2	E2	IonScore E2	Exp Value E2	F2	IonScore F2	Exp Value F2	# Missed Cleavages
	NCSETQYESK	1	1	1	1433G_MOUSE		1188.48	0	0	0	0	110165	0	0	0																			High	24.94	0.0553081				0
CXA1_MOUSE	(P23242) Gap junction alpha-1 protein	3.93	1	1	1	34	0	0	5.40922e+06	43387.6	619454	0	0	0						0			131.413	3.93	1	3	412.294	3.93	1	17	290.123	3.93	1	14													382	42.9769	8.76318
	Sequence	# PSMs	# Proteins	# Protein Groups	Protein Group Accessions	Modifications	MH+ [Da]	A5: Area	B5: Area	C5: Area	D5: Area	E5: Area	F5: Area	G5: Area	H5: Area	A2	G2	IonScore A2	IonScore G2	Exp Value A2	Exp Value G2	B2	H2	IonScore B2	IonScore H2	Exp Value B2	Exp Value H2	C2	IonScore C2	Exp Value C2	D2	IonScore D2	Exp Value D2	E2	IonScore E2	Exp Value E2	F2	IonScore F2	Exp Value F2	# Missed Cleavages
	CNTQQPGCENVCYDK	26	1	1	CXA1_MOUSE		1701.68	0	0	5.40922e+06	43387.6	619454	0	0	0													High	66.45	4.50664e-06	High	52.78	7.4603e-05	High	47.78	0.000228413				0
	CNTQQPGCENVCYDK	8	1	1	CXA1_MOUSE	N10(Deamidated)	1702.67	0	0	0	0	226631	0	0	0																High	44.89	0.000606515	High	33.94	0.00754817				0
SCOT1_MOUSE	(Q9D0K2) Succinyl-CoA:3-ketoacid-coenzyme A transferase 1, mitochondrial	3.85	1	1	1	1	0	0	0	0	4.19523e+06	0	0	0		0												0			37.52	3.85	1	1		0											520	55.953	8.52881
	Sequence	# PSMs	# Proteins	# Protein Groups	Protein Group Accessions	Modifications	MH+ [Da]	A5: Area	B5: Area	C5: Area	D5: Area	E5: Area	F5: Area	G5: Area	H5: Area	A2	G2	IonScore A2	IonScore G2	Exp Value A2	Exp Value G2	B2	H2	IonScore B2	IonScore H2	Exp Value B2	Exp Value H2	C2	IonScore C2	Exp Value C2	D2	IonScore D2	Exp Value D2	E2	IonScore E2	Exp Value E2	F2	IonScore F2	Exp Value F2	# Missed Cleavages
	STGCDFAVSPNLMPMQQIST	1	1	1	SCOT1_MOUSE		2126.96	0	0	0	0	4.19523e+06	0	0	0																			High	37.52	0.019303				0
ECHM_MOUSE	(Q8BH95) Enoyl-CoA hydratase, mitochondrial	3.79	1	1	1	2	0	0	1.60311e+06	0	0	0	0	0									74.6305	3.79	1	2																					290	31.4542	8.48486
	Sequence	# PSMs	# Proteins	# Protein Groups	Protein Group Accessions	Modifications	MH+ [Da]	A5: Area	B5: Area	C5: Area	D5: Area	E5: Area	F5: Area	G5: Area	H5: Area	A2	G2	IonScore A2	IonScore G2	Exp Value A2	Exp Value G2	B2	H2	IonScore B2	IonScore H2	Exp Value B2	Exp Value H2	C2	IonScore C2	Exp Value C2	D2	IonScore D2	Exp Value D2	E2	IonScore E2	Exp Value E2	F2	IonScore F2	Exp Value F2	# Missed Cleavages
	LVEEAIQCAEK	2	1	1	ECHM_MOUSE		1232.62	0	0	1.60311e+06	0	0	0	0	0													High	57.32	0.000172564										0
ENOA_MOUSE	(P17182) Alpha-enolase	3.46	2	1	1	13	1.53551e+06	833890	5.91847e+06	0	0	2.26581e+06	797808	0	62.82	3.46	1	1	59.57	3.46	1	1	177.304	3.46	1	4	91.1053	3.46	1	2	94.9024	3.46	1	3	59.59	3.46	1	1	72.59	3.46	1	1					434	47.1112	6.80029
	Sequence	# PSMs	# Proteins	# Protein Groups	Protein Group Accessions	Modifications	MH+ [Da]	A5: Area	B5: Area	C5: Area	D5: Area	E5: Area	F5: Area	G5: Area	H5: Area	A2	G2	IonScore A2	IonScore G2	Exp Value A2	Exp Value G2	B2	H2	IonScore B2	IonScore H2	Exp Value B2	Exp Value H2	C2	IonScore C2	Exp Value C2	D2	IonScore D2	Exp Value D2	E2	IonScore E2	Exp Value E2	F2	IonScore F2	Exp Value F2	# Missed Cleavages
	VNQIGSVTESLQACK	12	2	1	ENOA_MOUSE		1576.8	1.53551e+06	833890	5.91847e+06	0	0	2.26581e+06	797808	0	High	High	62.82	72.59	6.25831e-05	6.60143e-06	High		59.57		0.000131109		High	86.34	2.76638e-07	High	66.61	2.62692e-05	High	49.89	0.00126463	High	59.59	0.000134903	0
	VNQIGSVTESLQACK	1	2	1	ENOA_MOUSE	N2(Deamidated)	1577.8	0	0	0	0	0	0	0	0													High	38.56	0.0161467										0
NDUAA_MOUSE	(Q99LC3) NADH dehydrogenase [ubiquinone] 1 alpha subcomplex subunit 10, mitochondrial	3.38	1	1	1	2	0	0	1.86276e+06	0	0	0	0	0									59.5315	3.38	1	2						0															355	40.5777	7.78174
	Sequence	# PSMs	# Proteins	# Protein Groups	Protein Group Accessions	Modifications	MH+ [Da]	A5: Area	B5: Area	C5: Area	D5: Area	E5: Area	F5: Area	G5: Area	H5: Area	A2	G2	IonScore A2	IonScore G2	Exp Value A2	Exp Value G2	B2	H2	IonScore B2	IonScore H2	Exp Value B2	Exp Value H2	C2	IonScore C2	Exp Value C2	D2	IonScore D2	Exp Value D2	E2	IonScore E2	Exp Value E2	F2	IonScore F2	Exp Value F2	# Missed Cleavages
	VITVDGNICSGK	2	1	1	NDUAA_MOUSE		1205.62	0	0	1.86276e+06	0	0	0	0	0													High	39.77	0.00927333										0
ALDOA_MOUSE	(P05064) Fructose-bisphosphate aldolase A	3.02	1	1	1	17	0	0	1.64263e+07	0	0	1.3057e+07	0	0		0							173.182	3.02	1	4	127.418	3.02	1	4	240.805	3.02	1	7	83.2688	3.02	1	2									364	39.3313	8.08936
	Sequence	# PSMs	# Proteins	# Protein Groups	Protein Group Accessions	Modifications	MH+ [Da]	A5: Area	B5: Area	C5: Area	D5: Area	E5: Area	F5: Area	G5: Area	H5: Area	A2	G2	IonScore A2	IonScore G2	Exp Value A2	Exp Value G2	B2	H2	IonScore B2	IonScore H2	Exp Value B2	Exp Value H2	C2	IonScore C2	Exp Value C2	D2	IonScore D2	Exp Value D2	E2	IonScore E2	Exp Value E2	F2	IonScore F2	Exp Value F2	# Missed Cleavages
	ALANSLACQGK	17	1	1	ALDOA_MOUSE		1075.55	0	0	1.64263e+07	0	0	1.3057e+07	0	0													High	77.49	1.6692e-06	High	49.01	0.00117627	High	53.79	0.000383777	High	51.74	0.000627347	0
QCR2_MOUSE	(Q9DB77) Cytochrome b-c1 complex subunit 2, mitochondrial	2.87	1	1	1	2	0	0	1.23318e+06	0	715008	0	0	0									44.27	2.87	1	1					40.13	2.87	1	1						0							453	48.205	9.24658
	Sequence	# PSMs	# Proteins	# Protein Groups	Protein Group Accessions	Modifications	MH+ [Da]	A5: Area	B5: Area	C5: Area	D5: Area	E5: Area	F5: Area	G5: Area	H5: Area	A2	G2	IonScore A2	IonScore G2	Exp Value A2	Exp Value G2	B2	H2	IonScore B2	IonScore H2	Exp Value B2	Exp Value H2	C2	IonScore C2	Exp Value C2	D2	IonScore D2	Exp Value D2	E2	IonScore E2	Exp Value E2	F2	IonScore F2	Exp Value F2	# Missed Cleavages
	NALANPLYCPDYR	2	1	1	QCR2_MOUSE		1509.72	0	0	1.23318e+06	0	715008	0	0	0													High	44.27	0.00346988				High	40.13	0.00880738				0
NIPS2_MOUSE	(O55126) Protein NipSnap homolog 2	2.85	1	1	1	2	0	0	4.81873e+06	0	0	0	0	0									57.3631	2.85	1	2																					281	32.9119	9.26123
	Sequence	# PSMs	# Proteins	# Protein Groups	Protein Group Accessions	Modifications	MH+ [Da]	A5: Area	B5: Area	C5: Area	D5: Area	E5: Area	F5: Area	G5: Area	H5: Area	A2	G2	IonScore A2	IonScore G2	Exp Value A2	Exp Value G2	B2	H2	IonScore B2	IonScore H2	Exp Value B2	Exp Value H2	C2	IonScore C2	Exp Value C2	D2	IonScore D2	Exp Value D2	E2	IonScore E2	Exp Value E2	F2	IonScore F2	Exp Value F2	# Missed Cleavages
	ICQEVLPK	2	1	1	NIPS2_MOUSE		929.512	0	0	4.81873e+06	0	0	0	0	0													High	44.02	0.00290274										0
NDUS1_MOUSE	(Q91VD9) NADH-ubiquinone oxidoreductase 75 kDa subunit, mitochondrial	2.61	1	2	2	4	0	0	2.57772e+06	0	0	0	0	0						0			95.1044	2.61	2	4																					727	79.7256	5.71924
	Sequence	# PSMs	# Proteins	# Protein Groups	Protein Group Accessions	Modifications	MH+ [Da]	A5: Area	B5: Area	C5: Area	D5: Area	E5: Area	F5: Area	G5: Area	H5: Area	A2	G2	IonScore A2	IonScore G2	Exp Value A2	Exp Value G2	B2	H2	IonScore B2	IonScore H2	Exp Value B2	Exp Value H2	C2	IonScore C2	Exp Value C2	D2	IonScore D2	Exp Value D2	E2	IonScore E2	Exp Value E2	F2	IonScore F2	Exp Value F2	# Missed Cleavages
	VVAACAMPVMK	2	1	1	NDUS1_MOUSE		1119.57	0	0	3.39415e+06	0	0	0	0	0													High	45.97	0.00222705										0
	LSVAGNCR	2	1	1	NDUS1_MOUSE		819.413	0	0	1.76128e+06	0	0	0	0	0													High	41.68	0.00491404										0
SUCB1_MOUSE	(Q9Z2I9) Succinyl-CoA ligase [ADP-forming] subunit beta, mitochondrial	2.59	1	1	1	1	0	0	2.5955e+06	0	0	0	0	0									53.12	2.59	1	1																					463	50.0821	7.00537
	Sequence	# PSMs	# Proteins	# Protein Groups	Protein Group Accessions	Modifications	MH+ [Da]	A5: Area	B5: Area	C5: Area	D5: Area	E5: Area	F5: Area	G5: Area	H5: Area	A2	G2	IonScore A2	IonScore G2	Exp Value A2	Exp Value G2	B2	H2	IonScore B2	IonScore H2	Exp Value B2	Exp Value H2	C2	IonScore C2	Exp Value C2	D2	IonScore D2	Exp Value D2	E2	IonScore E2	Exp Value E2	F2	IonScore F2	Exp Value F2	# Missed Cleavages
	ILACDDLDEAAK	1	1	1	SUCB1_MOUSE		1276.61	0	0	2.5955e+06	0	0	0	0	0													High	53.12	0.00041318										0
FBN1_MOUSE	(Q61554) Fibrillin-1	2.54	2	6	6	8	0	0	3.95478e+06	0	0	0	0	0									288.057	2.54	6	8																					2871	312.051	4.91943
	Sequence	# PSMs	# Proteins	# Protein Groups	Protein Group Accessions	Modifications	MH+ [Da]	A5: Area	B5: Area	C5: Area	D5: Area	E5: Area	F5: Area	G5: Area	H5: Area	A2	G2	IonScore A2	IonScore G2	Exp Value A2	Exp Value G2	B2	H2	IonScore B2	IonScore H2	Exp Value B2	Exp Value H2	C2	IonScore C2	Exp Value C2	D2	IonScore D2	Exp Value D2	E2	IonScore E2	Exp Value E2	F2	IonScore F2	Exp Value F2	# Missed Cleavages
	GDNGDTACSNEIGVGVSK	2	1	1	FBN1_MOUSE	N3(Deamidated)	1723.74	0	0	862460	0	0	0	0	0													High	82.02	3.4292e-07										0
	CNEGYEVAPDGR	1	1	1	FBN1_MOUSE		1309.54	0	0	386874	0	0	0	0	0													High	61.72	2.10642e-05										0
	CNEGYEVAPDGR	1	1	1	FBN1_MOUSE	N2(Deamidated)	1310.55	0	0	0	0	0	0	0	0													High	57.71	4.94747e-05										0
	TLPGGNQCIVPICR	1	2	1	FBN1_MOUSE		1470.76	0	0	8.05846e+06	0	0	0	0	0													High	45.62	0.00244274										0
	VGCVDTR	1	1	1	FBN1_MOUSE		749.36	0	0	462534	0	0	0	0	0													High	41.88	0.00371019										0
	GPNVCGSR	1	2	1	FBN1_MOUSE		789.367	0	0	2.9434e+06	0	0	0	0	0													High	41.82	0.00310414										0
	CACTYGFTGPQCER	1	1	1	FBN1_MOUSE		1535.61	0	0	362169	0	0	0	0	0													High	29.01	0.0209757										0
KPYM_MOUSE	(P52480) Pyruvate kinase isozymes M1/M2	2.45	1	1	1	1	0	0	1.48719e+06	0	0	0	0	0									46.67	2.45	1	1						0															531	57.808	7.47412
	Sequence	# PSMs	# Proteins	# Protein Groups	Protein Group Accessions	Modifications	MH+ [Da]	A5: Area	B5: Area	C5: Area	D5: Area	E5: Area	F5: Area	G5: Area	H5: Area	A2	G2	IonScore A2	IonScore G2	Exp Value A2	Exp Value G2	B2	H2	IonScore B2	IonScore H2	Exp Value B2	Exp Value H2	C2	IonScore C2	Exp Value C2	D2	IonScore D2	Exp Value D2	E2	IonScore E2	Exp Value E2	F2	IonScore F2	Exp Value F2	# Missed Cleavages
	NTGIICTIGPASR	1	1	1	KPYM_MOUSE		1302.68	0	0	1.48719e+06	0	0	0	0	0													High	46.67	0.00217431										0
ANXA6_MOUSE	(P14824) Annexin A6	2.38	1	1	1	2	0	0	680103	0	0	0	0	0									94.7449	2.38	1	2																					673	75.8374	5.50342
	Sequence	# PSMs	# Proteins	# Protein Groups	Protein Group Accessions	Modifications	MH+ [Da]	A5: Area	B5: Area	C5: Area	D5: Area	E5: Area	F5: Area	G5: Area	H5: Area	A2	G2	IonScore A2	IonScore G2	Exp Value A2	Exp Value G2	B2	H2	IonScore B2	IonScore H2	Exp Value B2	Exp Value H2	C2	IonScore C2	Exp Value C2	D2	IonScore D2	Exp Value D2	E2	IonScore E2	Exp Value E2	F2	IonScore F2	Exp Value F2	# Missed Cleavages
	GTVCAANDFNPDADAK	2	1	1	ANXA6_MOUSE		1608.7	0	0	680103	0	0	0	0	0													High	77.35	1.02163e-06										0
AOAH_MOUSE	(O35298) Acyloxyacyl hydrolase	2.26	1	1	1	2	0	0	0	0	0	0	0	0		0				0								0															34.92	2.26	1	2	574	65.1135	6.97607
	Sequence	# PSMs	# Proteins	# Protein Groups	Protein Group Accessions	Modifications	MH+ [Da]	A5: Area	B5: Area	C5: Area	D5: Area	E5: Area	F5: Area	G5: Area	H5: Area	A2	G2	IonScore A2	IonScore G2	Exp Value A2	Exp Value G2	B2	H2	IonScore B2	IonScore H2	Exp Value B2	Exp Value H2	C2	IonScore C2	Exp Value C2	D2	IonScore D2	Exp Value D2	E2	IonScore E2	Exp Value E2	F2	IonScore F2	Exp Value F2	# Missed Cleavages
	NHCNHRDYQSISK	2	1	1	AOAH_MOUSE	N-Term(Acetyl); N1(Deamidated)	1644.73	0	0	0	0	0	0	0	0								High		34.92		0.0207598													1
ACON_MOUSE	(Q99KI0) Aconitate hydratase, mitochondrial	2.18	1	1	1	18	0	213510	1.195e+07	1.0562e+06	1.36595e+06	480530	0	0		0			41.42	2.18	1	1	285.734	2.18	1	6	50.36	2.18	1	1	459.53	2.18	1	9	48.96	2.18	1	1									780	85.41	7.92822
	Sequence	# PSMs	# Proteins	# Protein Groups	Protein Group Accessions	Modifications	MH+ [Da]	A5: Area	B5: Area	C5: Area	D5: Area	E5: Area	F5: Area	G5: Area	H5: Area	A2	G2	IonScore A2	IonScore G2	Exp Value A2	Exp Value G2	B2	H2	IonScore B2	IonScore H2	Exp Value B2	Exp Value H2	C2	IonScore C2	Exp Value C2	D2	IonScore D2	Exp Value D2	E2	IonScore E2	Exp Value E2	F2	IonScore F2	Exp Value F2	# Missed Cleavages
	VGLIGSCTNSSYEDMGR	15	1	1	ACON_MOUSE		1788.79	0	213510	1.195e+07	0	1.36595e+06	480530	0	0							High		41.42		0.00506939		High	87.26	1.35123e-07				High	81.6	4.84628e-07	High	48.96	0.000839849	0
	VGLIGSCTNSSYEDMGR	2	1	1	ACON_MOUSE	M15(Oxidation)	1804.78	0	0	289541	1.0562e+06	0	0	0	0													High	44.71	0.00224137	High	50.36	0.000556412							0
	VGLIGSCTNSSYEDMGR	1	1	1	ACON_MOUSE	N9(Deamidated); M15(Oxidation)	1805.78	0	0	0	0	0	0	0	0													High	42.17	0.00369199										0
TRFE_MOUSE	(Q921I1) Serotransferrin	2.15	1	1	1	1	0	0	174855	0	0	0	0	0									48.38	2.15	1	1																					697	76.6737	7.18115
	Sequence	# PSMs	# Proteins	# Protein Groups	Protein Group Accessions	Modifications	MH+ [Da]	A5: Area	B5: Area	C5: Area	D5: Area	E5: Area	F5: Area	G5: Area	H5: Area	A2	G2	IonScore A2	IonScore G2	Exp Value A2	Exp Value G2	B2	H2	IonScore B2	IonScore H2	Exp Value B2	Exp Value H2	C2	IonScore C2	Exp Value C2	D2	IonScore D2	Exp Value D2	E2	IonScore E2	Exp Value E2	F2	IonScore F2	Exp Value F2	# Missed Cleavages
	IECESAETTEDCIEK	1	1	1	TRFE_MOUSE		1699.71	0	0	174855	0	0	0	0	0													High	48.38	0.000483553										0
ETFD_MOUSE	(Q921G7) Electron transfer flavoprotein-ubiquinone oxidoreductase, mitochondrial	2.11	1	1	1	1	0	0	2.21737e+06	0	0	0	0	0									92.75	2.11	1	1																					616	68.0476	7.57666
	Sequence	# PSMs	# Proteins	# Protein Groups	Protein Group Accessions	Modifications	MH+ [Da]	A5: Area	B5: Area	C5: Area	D5: Area	E5: Area	F5: Area	G5: Area	H5: Area	A2	G2	IonScore A2	IonScore G2	Exp Value A2	Exp Value G2	B2	H2	IonScore B2	IonScore H2	Exp Value B2	Exp Value H2	C2	IonScore C2	Exp Value C2	D2	IonScore D2	Exp Value D2	E2	IonScore E2	Exp Value E2	F2	IonScore F2	Exp Value F2	# Missed Cleavages
	ASCDAQTYGIGLK	1	1	1	ETFD_MOUSE		1326.64	0	0	2.21737e+06	0	0	0	0	0													High	92.75	3.58082e-08										0
AATM_MOUSE	(P05202) Aspartate aminotransferase, mitochondrial	2.09	1	1	1	1	0	0	0	726802	0	0	0	0										0			30.77	2.09	1	1		0															430	47.3812	8.99756
	Sequence	# PSMs	# Proteins	# Protein Groups	Protein Group Accessions	Modifications	MH+ [Da]	A5: Area	B5: Area	C5: Area	D5: Area	E5: Area	F5: Area	G5: Area	H5: Area	A2	G2	IonScore A2	IonScore G2	Exp Value A2	Exp Value G2	B2	H2	IonScore B2	IonScore H2	Exp Value B2	Exp Value H2	C2	IonScore C2	Exp Value C2	D2	IonScore D2	Exp Value D2	E2	IonScore E2	Exp Value E2	F2	IonScore F2	Exp Value F2	# Missed Cleavages
	VGAFTVVCK	1	1	1	AATM_MOUSE		923.502	0	0	0	726802	0	0	0	0																High	30.77	0.0235346							0
PCCA_MOUSE	(Q91ZA3) Propionyl-CoA carboxylase alpha chain, mitochondrial	2.07	1	1	1	2	0	0	520026	0	0	0	0	0									54.32	2.07	1	1					30.38	2.07	1	1													724	79.8711	7.25439
	Sequence	# PSMs	# Proteins	# Protein Groups	Protein Group Accessions	Modifications	MH+ [Da]	A5: Area	B5: Area	C5: Area	D5: Area	E5: Area	F5: Area	G5: Area	H5: Area	A2	G2	IonScore A2	IonScore G2	Exp Value A2	Exp Value G2	B2	H2	IonScore B2	IonScore H2	Exp Value B2	Exp Value H2	C2	IonScore C2	Exp Value C2	D2	IonScore D2	Exp Value D2	E2	IonScore E2	Exp Value E2	F2	IonScore F2	Exp Value F2	# Missed Cleavages
	MADEAVCVGPAPTSK	2	1	1	PCCA_MOUSE		1475.68	0	0	520026	0	0	0	0	0													High	54.32	0.000289206				High	30.38	0.072244				0
ACSL1_MOUSE	(P41216) Long-chain-fatty-acid--CoA ligase 1	2	1	1	1	2	0	0	1.51263e+06	0	0	0	0	0									74.4115	2	1	2																					699	77.9014	7.15186
	Sequence	# PSMs	# Proteins	# Protein Groups	Protein Group Accessions	Modifications	MH+ [Da]	A5: Area	B5: Area	C5: Area	D5: Area	E5: Area	F5: Area	G5: Area	H5: Area	A2	G2	IonScore A2	IonScore G2	Exp Value A2	Exp Value G2	B2	H2	IonScore B2	IonScore H2	Exp Value B2	Exp Value H2	C2	IonScore C2	Exp Value C2	D2	IonScore D2	Exp Value D2	E2	IonScore E2	Exp Value E2	F2	IonScore F2	Exp Value F2	# Missed Cleavages
	GIQVSNNGPCLGSR	2	1	1	ACSL1_MOUSE		1401.69	0	0	1.51263e+06	0	0	0	0	0													High	55.84	0.00023716										0
CISY_MOUSE	(Q9CZU6) Citrate synthase, mitochondrial	1.94	1	1	1	1	0	0	0	0	0	0	0	0		0								0							30.8	1.94	1	1		0				0							464	51.7034	8.57275
	Sequence	# PSMs	# Proteins	# Protein Groups	Protein Group Accessions	Modifications	MH+ [Da]	A5: Area	B5: Area	C5: Area	D5: Area	E5: Area	F5: Area	G5: Area	H5: Area	A2	G2	IonScore A2	IonScore G2	Exp Value A2	Exp Value G2	B2	H2	IonScore B2	IonScore H2	Exp Value B2	Exp Value H2	C2	IonScore C2	Exp Value C2	D2	IonScore D2	Exp Value D2	E2	IonScore E2	Exp Value E2	F2	IonScore F2	Exp Value F2	# Missed Cleavages
	GYSIPECQK	1	1	1	CISY_MOUSE		1024.48	0	0	0	0	0	0	0	0																			High	30.8	0.0394256				0
OBSCN_MOUSE	(A2AAJ9) Obscurin	1.89	1	1	1	4	0	0	1.11495e+06	0	0	0	0	0									116.362	1.89	1	3	30.06	1.89	1	1														0			8891	965.767	5.94775
	Sequence	# PSMs	# Proteins	# Protein Groups	Protein Group Accessions	Modifications	MH+ [Da]	A5: Area	B5: Area	C5: Area	D5: Area	E5: Area	F5: Area	G5: Area	H5: Area	A2	G2	IonScore A2	IonScore G2	Exp Value A2	Exp Value G2	B2	H2	IonScore B2	IonScore H2	Exp Value B2	Exp Value H2	C2	IonScore C2	Exp Value C2	D2	IonScore D2	Exp Value D2	E2	IonScore E2	Exp Value E2	F2	IonScore F2	Exp Value F2	# Missed Cleavages
	ADAGEYSCEAGGQK	3	1	1	OBSCN_MOUSE		1385.56	0	0	1.11495e+06	0	0	0	0	0													High	51.9	0.000144949	High	30.06	0.0198735							0
	ADAGEYSCEAGGQK	1	1	1	OBSCN_MOUSE	C8(Nethylmaleimide)	1510.61	0	0	480581	0	0	0	0	0													High	51.89	0.000166316										0
DHSA_MOUSE	(Q8K2B3) Succinate dehydrogenase [ubiquinone] flavoprotein subunit, mitochondrial	1.66	1	1	1	2	0	0	2.62466e+06	0	0	0	0	0									66.1615	1.66	1	2																					664	72.5392	7.37158
	Sequence	# PSMs	# Proteins	# Protein Groups	Protein Group Accessions	Modifications	MH+ [Da]	A5: Area	B5: Area	C5: Area	D5: Area	E5: Area	F5: Area	G5: Area	H5: Area	A2	G2	IonScore A2	IonScore G2	Exp Value A2	Exp Value G2	B2	H2	IonScore B2	IonScore H2	Exp Value B2	Exp Value H2	C2	IonScore C2	Exp Value C2	D2	IonScore D2	Exp Value D2	E2	IonScore E2	Exp Value E2	F2	IonScore F2	Exp Value F2	# Missed Cleavages
	VGSVLQEGCEK	2	1	1	DHSA_MOUSE		1148.56	0	0	2.62466e+06	0	0	0	0	0													High	48.05	0.00131059										0
EF2_MOUSE	(P58252) Elongation factor 2	1.63	1	1	1	1	0	0	667727	0	0	0	0	0									39.15	1.63	1	1																					858	95.2529	6.82959
	Sequence	# PSMs	# Proteins	# Protein Groups	Protein Group Accessions	Modifications	MH+ [Da]	A5: Area	B5: Area	C5: Area	D5: Area	E5: Area	F5: Area	G5: Area	H5: Area	A2	G2	IonScore A2	IonScore G2	Exp Value A2	Exp Value G2	B2	H2	IonScore B2	IonScore H2	Exp Value B2	Exp Value H2	C2	IonScore C2	Exp Value C2	D2	IonScore D2	Exp Value D2	E2	IonScore E2	Exp Value E2	F2	IonScore F2	Exp Value F2	# Missed Cleavages
	ETVSEESNVLCLSK	1	1	1	EF2_MOUSE		1537.74	0	0	667727	0	0	0	0	0													High	39.15	0.012095										0
TXLNB_MOUSE	(Q8VBT1) Beta-taxilin	1.61	1	1	1	1	0	0	315348	0	0	0	0	0									37.9	1.61	1	1																					685	77.1594	5.0083
	Sequence	# PSMs	# Proteins	# Protein Groups	Protein Group Accessions	Modifications	MH+ [Da]	A5: Area	B5: Area	C5: Area	D5: Area	E5: Area	F5: Area	G5: Area	H5: Area	A2	G2	IonScore A2	IonScore G2	Exp Value A2	Exp Value G2	B2	H2	IonScore B2	IonScore H2	Exp Value B2	Exp Value H2	C2	IonScore C2	Exp Value C2	D2	IonScore D2	Exp Value D2	E2	IonScore E2	Exp Value E2	F2	IonScore F2	Exp Value F2	# Missed Cleavages
	LCQENTELAEK	1	1	1	TXLNB_MOUSE	Q3(Deamidated)	1278.6	0	0	315348	0	0	0	0	0													High	37.9	0.0119446										0
K2C4_MOUSE	(P07744) Keratin, type II cytoskeletal 4	1.52	9	1	1	1	0	0	5.17805e+06	0	0	0	0	0									40.3	1.52	1	1																					525	56.2484	8.14795
	Sequence	# PSMs	# Proteins	# Protein Groups	Protein Group Accessions	Modifications	MH+ [Da]	A5: Area	B5: Area	C5: Area	D5: Area	E5: Area	F5: Area	G5: Area	H5: Area	A2	G2	IonScore A2	IonScore G2	Exp Value A2	Exp Value G2	B2	H2	IonScore B2	IonScore H2	Exp Value B2	Exp Value H2	C2	IonScore C2	Exp Value C2	D2	IonScore D2	Exp Value D2	E2	IonScore E2	Exp Value E2	F2	IonScore F2	Exp Value F2	# Missed Cleavages
	LLEGEECR	1	9	1	K2C4_MOUSE		948.444	0	0	5.17805e+06	0	0	0	0	0													High	40.3	0.00661211										0
TITIN_MOUSE	(A2ASS6) Titin	1.47	1	35	35	70	2.20717e+06	685163	6.99452e+06	320376	0	0	0	0	144.289	0.12	2	2	66.01	0.06	1	1	2024.78	1.42	34	57	238.063	0.23	4	10																	35213	3904.05	6.20166
	Sequence	# PSMs	# Proteins	# Protein Groups	Protein Group Accessions	Modifications	MH+ [Da]	A5: Area	B5: Area	C5: Area	D5: Area	E5: Area	F5: Area	G5: Area	H5: Area	A2	G2	IonScore A2	IonScore G2	Exp Value A2	Exp Value G2	B2	H2	IonScore B2	IonScore H2	Exp Value B2	Exp Value H2	C2	IonScore C2	Exp Value C2	D2	IonScore D2	Exp Value D2	E2	IonScore E2	Exp Value E2	F2	IonScore F2	Exp Value F2	# Missed Cleavages
	VTAVNAAGNSEPSEASNFISCR	4	1	1	TITIN_MOUSE		2224.03	2.43186e+06	0	1.51799e+06	0	0	0	0	0	High		120.81		1.28585e-10								High	89.53	1.74721e-07										0
	VLACNAGGPGEPAEVPGTVK	7	1	1	TITIN_MOUSE		1865.94	1982474	685163	8.30988e+06	134737	0	0	0	0	High		42.56		0.00731551		High		66.01		3.33313e-05		High	73.27	6.29697e-06	High	47.34	0.00239668							0
	SDIGQYTCDCGTDQTSGK	6	1	1	TITIN_MOUSE	C8(Nethylmaleimide)	2003.8	0	0	2.79285e+06	59797.2	0	0	0	0													High	99.02	2.60653e-09	High	44.07	0.000883378							0
	LEDECEYACGVEDR	2	1	1	TITIN_MOUSE	C5(Nethylmaleimide)	1755.68	0	0	430765	0	0	0	0	0													High	85.89	3.5038e-08										0
	TEDEGEYVCEASNDSGK	2	1	1	TITIN_MOUSE		1832.71	0	0	360831	0	0	0	0	0													High	79.69	1.47137e-07										0
	SLSGQYSCTATNPIGSASSGAK	2	1	1	TITIN_MOUSE		2086.97	0	0	967152	0	0	0	0	0													High	74.61	4.58543e-06										0
	YCVVVENSTGSR	2	1	1	TITIN_MOUSE		1313.61	0	0	1.90817e+06	0	0	0	0	0													High	70.85	5.00746e-06										0
	VTAVNAAGNSEPSEASNFISCR	1	1	1	TITIN_MOUSE	N9(Deamidated)	2225.03	0	0	0	0	0	0	0	0													High	69.64	1.6644e-05										0
	FQDEGEYTCLASNEYGK	1	1	1	TITIN_MOUSE		1953.82	0	0	385113	0	0	0	0	0													High	68.72	6.19015e-06										0
	AAADEWTTCTPPSGLQGK	1	1	1	TITIN_MOUSE		1832.85	0	0	1.85208e+06	0	0	0	0	0													High	66.27	2.63783e-05										0
	VLAENEIGIGEPCETTEPVK	2	1	1	TITIN_MOUSE		2128.05	0	0	2.61345e+06	0	0	0	0	0													High	65.46	4.82563e-05										0
	VNVENTATSTILNINECVR	1	1	1	TITIN_MOUSE		2090.06	0	0	335879	0	0	0	0	0													High	64.03	6.35354e-05										0
	ICAFNTEGVGEPATIPGSVVAQER	3	1	1	TITIN_MOUSE		2445.21	0	0	1.10177e+06	766593	0	0	0	0													High	61.54	0.000143553	High	61.61	0.000141292							0
	VCAENAAGPGK	1	1	1	TITIN_MOUSE		1016.48	0	0	1.08771e+06	0	0	0	0	0													High	61.36	3.71419e-05										0
	VETSCNLSVEK	1	1	1	TITIN_MOUSE		1208.58	0	0	2.05072e+06	0	0	0	0	0													High	59.32	8.25667e-05										0
	VYDTPGPCPSVSVK	2	1	1	TITIN_MOUSE		1448.71	0	0	7.29462e+06	0	0	0	0	0													High	55.45	0.000310048										0
	DCGFPDEGEYVVTAGQDK	2	1	1	TITIN_MOUSE		1929.82	0	0	1.97809e+06	0	0	0	0	0													High	52.61	0.000278525										0
	SLSGQYSCTATNPIGSASSGAK	1	1	1	TITIN_MOUSE	Q5(Deamidated); N12(Deamidated)	2088.97	0	0	0	0	0	0	0	0													High	49.92	0.00138528										0
	GDSCEVTGTIK	1	1	1	TITIN_MOUSE		1109.51	0	0	1.04397e+06	0	0	0	0	0													High	49.77	0.000570423										0
	VCEGDIVQLEVK	1	1	1	TITIN_MOUSE		1331.69	0	0	449305	0	0	0	0	0													High	49.43	0.00113113										0
	TQVVDCGEYTCK	2	1	1	TITIN_MOUSE	C11(Nethylmaleimide)	1470.62	0	0	4.04677e+06	0	0	0	0	0													High	48.01	0.000563715										0
	YVITATNSCGSK	1	1	1	TITIN_MOUSE		1243.6	0	0	3.93694e+06	0	0	0	0	0													High	47.17	0.00121644										0
	CDVSVGEWTMCTPPTGINK	1	1	1	TITIN_MOUSE	C1(Nethylmaleimide)	2162.95	0	0	234657	0	0	0	0	0													High	46.91	0.00191991										0
	SDIGQYTCDCGTDQTSGK	2	1	1	TITIN_MOUSE	Q5(Deamidated); C10(Nethylmaleimide)	2004.8	0	0	0	0	0	0	0	0													High	46.63	0.000488858	High	47.42	0.000416608							0
	ACDALYPPGPPSNPK	1	1	1	TITIN_MOUSE		1526.73	0	0	5.37907e+06	0	0	0	0	0													High	45.91	0.00234137										0
	VNVENTATSTILNINECVR	1	1	1	TITIN_MOUSE	N2(Deamidated)	2091.05	0	0	0	0	0	0	0	0													High	45.59	0.00448042										0
	VSECYVAR	2	1	1	TITIN_MOUSE		926.439	0	0	3.21666e+06	0	0	0	0	0													High	42.18	0.00189169										0
	AYATITNNCTK	1	1	1	TITIN_MOUSE		1199.57	0	0	1.38877e+06	0	0	0	0	0													High	41.9	0.00338968										0
	VCAVNAAGVGPFSEPSDFYK	1	1	1	TITIN_MOUSE		2057.96	0	0	1.8422e+06	0	0	0	0	0													High	40.99	0.0109711										0
	YGIGEALESEPVIACNPYK	1	1	1	TITIN_MOUSE		2053	0	0	0	0	0	0	0	0													High	40.62	0.013659										0
	TQVVDCGEYTCK	1	1	1	TITIN_MOUSE		1345.58	0	0	519421	0	0	0	0	0													High	40.13	0.0031396										0
	TSGPDCNFR	2	1	1	TITIN_MOUSE		996.419	0	0	3.02763e+06	0	0	0	0	0													High	39.22	0.00279439										0
	AGESEPSEPSDPVLCR	1	1	1	TITIN_MOUSE		1672.75	0	0	794095	0	0	0	0	0													High	38.3	0.0104055										0
	VCEGDIVQLEVK	1	1	1	TITIN_MOUSE	Q8(Deamidated)	1332.69	0	0	0	0	0	0	0	0													High	37.88	0.0164559										0
	FQCQVSGTDLK	2	1	1	TITIN_MOUSE		1225.59	0	0	2.09499e+06	0	0	0	0	0													High	37.77	0.011096										0
	LTCAVESSALCAK	1	1	1	TITIN_MOUSE	C11(Nethylmaleimide)	1420.68	0	0	1.34155e+06	0	0	0	0	0													High	37.1	0.0177631										0
	DSGVITCR	1	1	1	TITIN_MOUSE		850.407	0	0	1.08712e+06	0	0	0	0	0													High	36.42	0.0115841										0
	YQSNATLVCK	1	1	1	TITIN_MOUSE		1126.56	0	0	3.42019e+06	0	0	0	0	0													High	33.02	0.0260168										0
	MVCSSVAR	1	1	1	TITIN_MOUSE		852.406	0	0	2.6776e+06	0	0	0	0	0													High	32.21	0.0216723										0
	NSECYVAR	1	1	1	TITIN_MOUSE		941.413	0	0	1.30635e+06	0	0	0	0	0													High	30.08	0.019095										0
	VSVESTAVNTTLVVYDCQK	2	1	1	TITIN_MOUSE	N9(Deamidated)	2057.03	0	0	0	0	0	0	0	0																High	39.12	0.0186693							0
ANDR_MOUSE	(P19091) Androgen receptor	1.45	1	1	1	1	0	0	1.0482e+07	0	0	0	0	0									39.56	1.45	1	1																					899	98.131	6.78564
	Sequence	# PSMs	# Proteins	# Protein Groups	Protein Group Accessions	Modifications	MH+ [Da]	A5: Area	B5: Area	C5: Area	D5: Area	E5: Area	F5: Area	G5: Area	H5: Area	A2	G2	IonScore A2	IonScore G2	Exp Value A2	Exp Value G2	B2	H2	IonScore B2	IonScore H2	Exp Value B2	Exp Value H2	C2	IonScore C2	Exp Value C2	D2	IonScore D2	Exp Value D2	E2	IonScore E2	Exp Value E2	F2	IonScore F2	Exp Value F2	# Missed Cleavages
	KCYEAGMTLGARK	1	1	1	ANDR_MOUSE	M7(Oxidation)	1443.7	0	0	1.0482e+07	0	0	0	0	0													High	39.56	0.00924584										2
MYPC3_MOUSE	(O70468) Myosin-binding protein C, cardiac-type	1.02	1	1	1	6	0	0	3.43027e+06	0	0	0	0	0		0							186.097	1.02	1	5	35.29	1.02	1	1						0								0			1270	140.545	6.45557
	Sequence	# PSMs	# Proteins	# Protein Groups	Protein Group Accessions	Modifications	MH+ [Da]	A5: Area	B5: Area	C5: Area	D5: Area	E5: Area	F5: Area	G5: Area	H5: Area	A2	G2	IonScore A2	IonScore G2	Exp Value A2	Exp Value G2	B2	H2	IonScore B2	IonScore H2	Exp Value B2	Exp Value H2	C2	IonScore C2	Exp Value C2	D2	IonScore D2	Exp Value D2	E2	IonScore E2	Exp Value E2	F2	IonScore F2	Exp Value F2	# Missed Cleavages
	ATNLQGEAQCECR	5	1	1	MYPC3_MOUSE	C12(Nethylmaleimide)	1547.66	0	0	3.43027e+06	0	0	0	0	0													High	64.32	1.33138e-05	High	35.29	0.0110482							0
	ATNLQGEAQCECR	1	1	1	MYPC3_MOUSE		1422.61	0	0	556953	0	0	0	0	0													High	42.26	0.00251088										0
CO4A1_MOUSE	(P02463) Collagen alpha-1(IV) chain	0.9	1	1	1	6	0	0	795642	0	0	0	0	0									237	0.9	1	6																					1669	160.579	8.23584
	Sequence	# PSMs	# Proteins	# Protein Groups	Protein Group Accessions	Modifications	MH+ [Da]	A5: Area	B5: Area	C5: Area	D5: Area	E5: Area	F5: Area	G5: Area	H5: Area	A2	G2	IonScore A2	IonScore G2	Exp Value A2	Exp Value G2	B2	H2	IonScore B2	IonScore H2	Exp Value B2	Exp Value H2	C2	IonScore C2	Exp Value C2	D2	IonScore D2	Exp Value D2	E2	IonScore E2	Exp Value E2	F2	IonScore F2	Exp Value F2	# Missed Cleavages
	HSQTTDDPLCPPGTK	4	1	1	CO4A1_MOUSE		1596.73	0	0	795642	0	0	0	0	0													High	59.53	9.17622e-05										0
	HSQTTDDPLCPPGTK	2	1	1	CO4A1_MOUSE	Q3(Deamidated)	1597.74	0	0	0	0	0	0	0	0													High	50.76	0.00071438										0
ODO1_MOUSE	(Q60597) 2-oxoglutarate dehydrogenase, mitochondrial	0.78	1	1	1	1	0	0	982990	0	0	0	0	0									39.72	0.78	1	1																					1023	116.375	6.82959
	Sequence	# PSMs	# Proteins	# Protein Groups	Protein Group Accessions	Modifications	MH+ [Da]	A5: Area	B5: Area	C5: Area	D5: Area	E5: Area	F5: Area	G5: Area	H5: Area	A2	G2	IonScore A2	IonScore G2	Exp Value A2	Exp Value G2	B2	H2	IonScore B2	IonScore H2	Exp Value B2	Exp Value H2	C2	IonScore C2	Exp Value C2	D2	IonScore D2	Exp Value D2	E2	IonScore E2	Exp Value E2	F2	IonScore F2	Exp Value F2	# Missed Cleavages
	ICEEAFTR	1	1	1	ODO1_MOUSE		968.449	0	0	982990	0	0	0	0	0													High	39.72	0.00382375										0
LAMA2_MOUSE	(Q60675) Laminin subunit alpha-2	0.71	1	2	2	2	0	0	217486	0	0	0	0	0									66.6507	0.71	2	2																					3106	342.458	6.0874
	Sequence	# PSMs	# Proteins	# Protein Groups	Protein Group Accessions	Modifications	MH+ [Da]	A5: Area	B5: Area	C5: Area	D5: Area	E5: Area	F5: Area	G5: Area	H5: Area	A2	G2	IonScore A2	IonScore G2	Exp Value A2	Exp Value G2	B2	H2	IonScore B2	IonScore H2	Exp Value B2	Exp Value H2	C2	IonScore C2	Exp Value C2	D2	IonScore D2	Exp Value D2	E2	IonScore E2	Exp Value E2	F2	IonScore F2	Exp Value F2	# Missed Cleavages
	AEECYYDETVASR	1	1	1	LAMA2_MOUSE		1535.63	0	0	235348	0	0	0	0	0													High	50.38	0.000253793										0
	GYEGQYCER	1	1	1	LAMA2_MOUSE		1104.44	0	0	199625	0	0	0	0	0													High	33.21	0.00532445										0
PGBM_MOUSE	(Q05793) Basement membrane-specific heparan sulfate proteoglycan core protein	0.7	1	2	2	2	0	0	285748	0	0	0	0	0									65.5115	0.7	2	2																					3707	398.039	6.31592
	Sequence	# PSMs	# Proteins	# Protein Groups	Protein Group Accessions	Modifications	MH+ [Da]	A5: Area	B5: Area	C5: Area	D5: Area	E5: Area	F5: Area	G5: Area	H5: Area	A2	G2	IonScore A2	IonScore G2	Exp Value A2	Exp Value G2	B2	H2	IonScore B2	IonScore H2	Exp Value B2	Exp Value H2	C2	IonScore C2	Exp Value C2	D2	IonScore D2	Exp Value D2	E2	IonScore E2	Exp Value E2	F2	IonScore F2	Exp Value F2	# Missed Cleavages
	EADQGAYTCEAMNSR	1	1	1	PGBM_MOUSE		1645.66	0	0	260931	0	0	0	0	0													High	49.27	0.000227144										0
	GSLGTSGETCR	1	1	1	PGBM_MOUSE		1067.48	0	0	310565	0	0	0	0	0													High	32.62	0.0211422										0
TLN2_MOUSE	(Q71LX4) Talin-2	0.55	1	1	1	1	0	0	313498	0	0	0	0	0									62.43	0.55	1	1																					2375	253.462	5.79541
	Sequence	# PSMs	# Proteins	# Protein Groups	Protein Group Accessions	Modifications	MH+ [Da]	A5: Area	B5: Area	C5: Area	D5: Area	E5: Area	F5: Area	G5: Area	H5: Area	A2	G2	IonScore A2	IonScore G2	Exp Value A2	Exp Value G2	B2	H2	IonScore B2	IonScore H2	Exp Value B2	Exp Value H2	C2	IonScore C2	Exp Value C2	D2	IonScore D2	Exp Value D2	E2	IonScore E2	Exp Value E2	F2	IonScore F2	Exp Value F2	# Missed Cleavages
	NPSAQQQLVQSCK	1	1	1	TLN2_MOUSE		1430.7	0	0	313498	0	0	0	0	0													High	62.43	5.28903e-05										0
FLNC_MOUSE	(Q8VHX6) Filamin-C	0.4	1	1	1	1	0	0	266713	0	0	0	0	0									33.82	0.4	1	1																					2726	290.937	5.94775
	Sequence	# PSMs	# Proteins	# Protein Groups	Protein Group Accessions	Modifications	MH+ [Da]	A5: Area	B5: Area	C5: Area	D5: Area	E5: Area	F5: Area	G5: Area	H5: Area	A2	G2	IonScore A2	IonScore G2	Exp Value A2	Exp Value G2	B2	H2	IonScore B2	IonScore H2	Exp Value B2	Exp Value H2	C2	IonScore C2	Exp Value C2	D2	IonScore D2	Exp Value D2	E2	IonScore E2	Exp Value E2	F2	IonScore F2	Exp Value F2	# Missed Cleavages
	VGVTEGCDPTR	1	1	1	FLNC_MOUSE		1133.52	0	0	266713	0	0	0	0	0													High	33.82	0.0234034										0
DESP_MOUSE	(E9Q557) Desmoplakin	0.35	1	1	1	2	0	0	1.18361e+06	0	0	0	0	0									87.4214	0.35	1	2																					2883	332.706	6.80029
	Sequence	# PSMs	# Proteins	# Protein Groups	Protein Group Accessions	Modifications	MH+ [Da]	A5: Area	B5: Area	C5: Area	D5: Area	E5: Area	F5: Area	G5: Area	H5: Area	A2	G2	IonScore A2	IonScore G2	Exp Value A2	Exp Value G2	B2	H2	IonScore B2	IonScore H2	Exp Value B2	Exp Value H2	C2	IonScore C2	Exp Value C2	D2	IonScore D2	Exp Value D2	E2	IonScore E2	Exp Value E2	F2	IonScore F2	Exp Value F2	# Missed Cleavages
	SQCTQVVQER	2	1	1	DESP_MOUSE		1177.56	0	0	1.18361e+06	0	0	0	0	0													High	65.79	2.05107e-05										0
VWF_MOUSE	(Q8CIZ8) von Willebrand factor	0.32	1	1	1	1	0	0	28139.9	0	0	0	0	0									37.74	0.32	1	1																					2813	309.063	5.50342
	Sequence	# PSMs	# Proteins	# Protein Groups	Protein Group Accessions	Modifications	MH+ [Da]	A5: Area	B5: Area	C5: Area	D5: Area	E5: Area	F5: Area	G5: Area	H5: Area	A2	G2	IonScore A2	IonScore G2	Exp Value A2	Exp Value G2	B2	H2	IonScore B2	IonScore H2	Exp Value B2	Exp Value H2	C2	IonScore C2	Exp Value C2	D2	IonScore D2	Exp Value D2	E2	IonScore E2	Exp Value E2	F2	IonScore F2	Exp Value F2	# Missed Cleavages
	VSSQCADTR	1	1	1	VWF_MOUSE		966.431	0	0	28139.9	0	0	0	0	0													High	37.74	0.0062932										0
