# Supplementary material for: Adenosine A1 receptor activation increases myocardial protein S-nitrosothiols and elicits protection from ischemia-reperfusion injury in male and female hearts
Source: PLoS One. 2017 May 11;12(5):e0177315. doi: 10.1371/journal.pone.0177315 (PMC5426678; doi:10.1371/journal.pone.0177315)
Supplement: S2 Table — To view peptide sequences, click on the ‘+’ symbol found on the left side of the spreadsheet; 'Nethylmaleimide' modified cysteine residues are blocked and do not represent sites of SNO. Each of the eight biological replicates are identified in column headings as A2 (Heart 1), B2 (Heart 2), C2 (Heart 3), and D2 (Heart 4), etc. Non-cysteine containing peptides were filtered from the data set (n = 8 hearts/group; FDR: 1%). (XLSX) [file pone.0177315.s002.xlsx]

## Sheet: Sheet1
S2 Table. SNO protein and peptide identifications from female hearts at baseline as assessed via SNO-RAC in tandem with LC-MS/MS. To view peptide sequences, click on the ‘+’ symbol found on the left side of the spreadsheet; 'Nethylmaleimide' modified cysteine residues are blocked and do not represent sites of SNO. Each of the eight biological replicates are identified in column headings as A2 (He…
Accession	Description	ΣCoverage	Σ# Proteins	Σ# Unique Peptides	Σ# Peptides	Σ# PSMs	A5: Area	B5: Area	C5: Area	D5: Area	E5: Area	F5: Area	G5: Area	H5: Area	Score A2	Coverage A2	# Peptides A2	# PSM A2	Score B2	Coverage B2	# Peptides B2	# PSM B2	Score C2	Coverage C2	# Peptides C2	# PSM C2	Score D2	Coverage D2	# Peptides D2	# PSM D2	Score E2	Coverage E2	# Peptides E2	# PSM E2	Score F2	Coverage F2	# Peptides F2	# PSM F2	Score G2	Coverage G2	# Peptides G2	# PSM G2	Score H2	Coverage H2	# Peptides H2	# PSM H2	# AAs	MW [kDa]	calc. pI
SPR2H_MOUSE	(O70559) Small proline-rich protein 2H	41.67	5	1	1	3	0	0	0	0	0	1.19018e+06	1.27613e+06	0																					44.3502	41.67	1	2	32.65	41.67	1	1					108	11.7112	7.82568
	Sequence	# PSMs	# Proteins	# Protein Groups	Protein Group Accessions	Modifications	MH+ [Da]	A5: Area	B5: Area	C5: Area	D5: Area	E5: Area	F5: Area	G5: Area	H5: Area	A2	G2	IonScore A2	IonScore G2	Exp Value A2	Exp Value G2	B2	H2	IonScore B2	IonScore H2	Exp Value B2	Exp Value H2	C2	IonScore C2	Exp Value C2	D2	IonScore D2	Exp Value D2	E2	IonScore E2	Exp Value E2	F2	IonScore F2	Exp Value F2	# Missed Cleavages
	CPEPCPPPK	3	5	1	SPR2H_MOUSE		967.436	0	0	0	0	0	1.19018e+06	1.27613e+06	0		High		32.65		0.017221																High	32.58	0.0199852	0
MDHM_MOUSE	(P08249) Malate dehydrogenase, mitochondrial	19.23	1	5	5	47	0	1.05824e+06	0	0	2.37893e+07	8.89804e+06	1.48383e+07	1.21275e+06					55.44	3.55	1	1									289.281	15.68	4	8	788.281	15.68	4	24	388.042	19.23	5	12	70.7335	7.4	2	2	338	35.5888	8.67529
	Sequence	# PSMs	# Proteins	# Protein Groups	Protein Group Accessions	Modifications	MH+ [Da]	A5: Area	B5: Area	C5: Area	D5: Area	E5: Area	F5: Area	G5: Area	H5: Area	A2	G2	IonScore A2	IonScore G2	Exp Value A2	Exp Value G2	B2	H2	IonScore B2	IonScore H2	Exp Value B2	Exp Value H2	C2	IonScore C2	Exp Value C2	D2	IonScore D2	Exp Value D2	E2	IonScore E2	Exp Value E2	F2	IonScore F2	Exp Value F2	# Missed Cleavages
	EGVVECSFVQSK	12	1	1	MDHM_MOUSE		1311.62	0	1.05824e+06	0	0	2.58708e+07	1.39109e+07	1.87874e+07	1.58044e+06		High		62.48		3.90654e-05	High	High	55.44	59.02	0.00020146	8.65921e-05							High	65.95	1.78249e-05	High	70.37	6.47424e-06	0
	GYLGPEQLPDCLK	12	1	1	MDHM_MOUSE		1432.71	0	0	0	0	1.51092e+07	1.47953e+06	6.91572e+06	0		High		68.4		1.57553e-05													High	67.38	1.97618e-05	High	49.88	0.0010789	0
	GCDVVVIPAGVPR	14	1	1	MDHM_MOUSE		1281.7	0	0	0	0	3.03879e+07	1.13037e+07	1.88119e+07	845059		High		60.68		4.05729e-05		High		41.64		0.00357139							High	66.99	9.48934e-06	High	63.28	2.22965e-05	0
	ETECTYFSTPLLLGK	6	1	1	MDHM_MOUSE		1701.84	0	0	0	0	1.48306e+06	593642	1.61342e+06	0		High		54.56		0.000423084													High	42.94	0.00613348	High	63.3	5.66193e-05	0
	GCDVVVIPAGVPR	1	1	1	MDHM_MOUSE	C2(Nethylmaleimide+water)	1424.76	0	0	0	0	0	0	0	0		High		34.88		0.0211794																			0
	TIIPLISQCTPK	1	1	1	MDHM_MOUSE		1313.75	0	0	0	0	0	0	0	0		High		33.36		0.0261798																			0
	EGVVECSFVQSK	1	1	1	MDHM_MOUSE	C6(Nethylmaleimide+water)	1454.68	0	0	0	0	0	0	446376	0		High		31.06		0.0622435																			0
P02802	Metallothionein-1 OS=Mus musculus GN=Mt1 PE=1 SV=1 - [MT1_MOUSE]	16.39	1	1	1	1	0	0	0	0	0	541019	0	0																					32.23	16.39	1	1									61	6.01316	7.95752
	Sequence	# PSMs	# Proteins	# Protein Groups	Protein Group Accessions	Modifications	MH+ [Da]	A5: Area	B5: Area	C5: Area	D5: Area	E5: Area	F5: Area	G5: Area	H5: Area	A2	G2	IonScore A2	IonScore G2	Exp Value A2	Exp Value G2	B2	H2	IonScore B2	IonScore H2	Exp Value B2	Exp Value H2	C2	IonScore C2	Exp Value C2	D2	IonScore D2	Exp Value D2	E2	IonScore E2	Exp Value E2	F2	IonScore F2	Exp Value F2	# Missed Cleavages
	GAADKCTCCA	1	1	1	P02802		942.346	0	0	0	0	0	541019	0	0																						High	32.23	0.00281184	1
RS28_MOUSE	(P62858) 40S ribosomal protein S28	15.94	1	1	1	3	0	0	0	0	819467	890330	323057	0																	43.18	15.94	1	1	61.55	15.94	1	1	67.52	15.94	1	1					69	7.8362	10.6968
	Sequence	# PSMs	# Proteins	# Protein Groups	Protein Group Accessions	Modifications	MH+ [Da]	A5: Area	B5: Area	C5: Area	D5: Area	E5: Area	F5: Area	G5: Area	H5: Area	A2	G2	IonScore A2	IonScore G2	Exp Value A2	Exp Value G2	B2	H2	IonScore B2	IonScore H2	Exp Value B2	Exp Value H2	C2	IonScore C2	Exp Value C2	D2	IonScore D2	Exp Value D2	E2	IonScore E2	Exp Value E2	F2	IonScore F2	Exp Value F2	# Missed Cleavages
	TGSQGQCTQVR	3	1	1	RS28_MOUSE		1164.54	0	0	0	0	819467	890330	323057	0		High		67.52		1.19128e-05													High	43.18	0.00342598	High	61.55	4.72393e-05	0
MYL3_MOUSE	(P09542) Myosin light chain 3	14.71	2	2	2	16	0	0	0	0	7.44896e+06	4.35452e+06	2.69884e+06	0		0				0											320.728	9.31	1	4	181.343	14.71	2	5	384.134	14.71	2	7					204	22.4073	5.09717
	Sequence	# PSMs	# Proteins	# Protein Groups	Protein Group Accessions	Modifications	MH+ [Da]	A5: Area	B5: Area	C5: Area	D5: Area	E5: Area	F5: Area	G5: Area	H5: Area	A2	G2	IonScore A2	IonScore G2	Exp Value A2	Exp Value G2	B2	H2	IonScore B2	IonScore H2	Exp Value B2	Exp Value H2	C2	IonScore C2	Exp Value C2	D2	IonScore D2	Exp Value D2	E2	IonScore E2	Exp Value E2	F2	IonScore F2	Exp Value F2	# Missed Cleavages
	LMAGQEDSNGCINYEAFVK	2	1	1	MYL3_MOUSE	M2(Oxidation); N9(Deamidated)	2105.92	0	0	0	0	0	0	0	0																			High	113.37	3.63833e-10				0
	LMAGQEDSNGCINYEAFVK	2	1	1	MYL3_MOUSE	M2(Oxidation)	2104.93	0	0	0	0	7.44896e+06	0	0	0																			High	95.62	2.3509e-08				0
	LMAGQEDSNGCINYEAFVK	3	1	1	MYL3_MOUSE	N9(Deamidated)	2089.92	0	0	0	0	0	0	1.14916e+06	0		High		93.15		4.30187e-08																High	51.26	0.000773981	0
	LMAGQEDSNGCINYEAFVK	5	1	1	MYL3_MOUSE		2088.93	0	0	0	0	0	0	934049	0		High		100.22		9.50129e-09																High	50.77	0.000840879	0
	ITYGQCGDVLR	3	2	1	MYL3_MOUSE		1224.6	0	0	0	0	0	4.35452e+06	4.24852e+06	0		High		51.19		0.000494972																High	48.46	0.000901697	0
	LMAGQEDSNGCINYEAFVK	1	1	1	MYL3_MOUSE	N9(Deamidated); N13(Deamidated)	2090.94	0	0	0	0	0	0	939644	0		High		53.7		0.000459639																			0
ATP5E_MOUSE	(P56382) ATP synthase subunit epsilon, mitochondrial	13.46	1	1	1	4	0	0	0	0	1.74835e+07	1.20504e+07	1.00727e+07	0																	58.7839	13.46	1	2	33.76	13.46	1	1	41.52	13.46	1	1					52	5.83415	10.0083
	Sequence	# PSMs	# Proteins	# Protein Groups	Protein Group Accessions	Modifications	MH+ [Da]	A5: Area	B5: Area	C5: Area	D5: Area	E5: Area	F5: Area	G5: Area	H5: Area	A2	G2	IonScore A2	IonScore G2	Exp Value A2	Exp Value G2	B2	H2	IonScore B2	IonScore H2	Exp Value B2	Exp Value H2	C2	IonScore C2	Exp Value C2	D2	IonScore D2	Exp Value D2	E2	IonScore E2	Exp Value E2	F2	IonScore F2	Exp Value F2	# Missed Cleavages
	FSQICAK	4	1	1	ATP5E_MOUSE		796.4	0	0	0	0	1.74835e+07	1.20504e+07	1.00727e+07	0		High		41.52		0.00143757													High	41.45	0.00145019	High	33.76	0.00858282	0
NU3M_MOUSE	(P03899) NADH-ubiquinone oxidoreductase chain 3	13.04	1	1	1	10	0	0	0	0	1.45861e+06	519392	1.0754e+06	0																	94.6026	13.04	1	3	106.925	13.04	1	4	104.582	13.04	1	3					115	13.21	4.64014
	Sequence	# PSMs	# Proteins	# Protein Groups	Protein Group Accessions	Modifications	MH+ [Da]	A5: Area	B5: Area	C5: Area	D5: Area	E5: Area	F5: Area	G5: Area	H5: Area	A2	G2	IonScore A2	IonScore G2	Exp Value A2	Exp Value G2	B2	H2	IonScore B2	IonScore H2	Exp Value B2	Exp Value H2	C2	IonScore C2	Exp Value C2	D2	IonScore D2	Exp Value D2	E2	IonScore E2	Exp Value E2	F2	IonScore F2	Exp Value F2	# Missed Cleavages
	ANPYECGFDPTSSAR	6	1	1	NU3M_MOUSE		1614.68	0	0	0	0	1.45861e+06	519392	1.0754e+06	0		High		66.04		8.86033e-06													High	59.01	4.79175e-05	High	38.77	0.00500428	0
	ANPYECGFDPTSSAR	4	1	1	NU3M_MOUSE	N2(Deamidated)	1615.69	0	0	0	0	0	0	0	0		High		35.81		0.0110611													High	30.65	0.0362909	High	39.31	0.00463603	0
ATPO_MOUSE	(Q9DB20) ATP synthase subunit O, mitochondrial	10.33	1	1	1	3	0	0	0	0	0	0	543335	0																		0				0			138.999	10.33	1	3					213	23.3487	9.99365
	Sequence	# PSMs	# Proteins	# Protein Groups	Protein Group Accessions	Modifications	MH+ [Da]	A5: Area	B5: Area	C5: Area	D5: Area	E5: Area	F5: Area	G5: Area	H5: Area	A2	G2	IonScore A2	IonScore G2	Exp Value A2	Exp Value G2	B2	H2	IonScore B2	IonScore H2	Exp Value B2	Exp Value H2	C2	IonScore C2	Exp Value C2	D2	IonScore D2	Exp Value D2	E2	IonScore E2	Exp Value E2	F2	IonScore F2	Exp Value F2	# Missed Cleavages
	GEVPCTVTTASPLDDAVLSELK	3	1	1	ATPO_MOUSE		2245.13	0	0	0	0	0	0	543335	0		High		66.17		4.13768e-05																			0
4EBP1_MOUSE	(Q60876) Eukaryotic translation initiation factor 4E-binding protein 1	10.26	1	1	1	2	0	0	0	0	58006.2	51321.4	0	0																	44.71	10.26	1	1	41.3	10.26	1	1									117	12.317	5.14795
	Sequence	# PSMs	# Proteins	# Protein Groups	Protein Group Accessions	Modifications	MH+ [Da]	A5: Area	B5: Area	C5: Area	D5: Area	E5: Area	F5: Area	G5: Area	H5: Area	A2	G2	IonScore A2	IonScore G2	Exp Value A2	Exp Value G2	B2	H2	IonScore B2	IonScore H2	Exp Value B2	Exp Value H2	C2	IonScore C2	Exp Value C2	D2	IonScore D2	Exp Value D2	E2	IonScore E2	Exp Value E2	F2	IonScore F2	Exp Value F2	# Missed Cleavages
	SAGSSCSQTPSR	2	1	1	4EBP1_MOUSE	N-Term(Acetyl)	1209.51	0	0	0	0	58006.2	51321.4	0	0																			High	44.71	0.00112407	High	41.3	0.00239073	0
TELT_MOUSE	(O70548) Telethonin	9.58	1	1	1	5	294138	0	0	0	0	0	0	0	115.301	9.58	1	5																													167	19.0657	5.94775
	Sequence	# PSMs	# Proteins	# Protein Groups	Protein Group Accessions	Modifications	MH+ [Da]	A5: Area	B5: Area	C5: Area	D5: Area	E5: Area	F5: Area	G5: Area	H5: Area	A2	G2	IonScore A2	IonScore G2	Exp Value A2	Exp Value G2	B2	H2	IonScore B2	IonScore H2	Exp Value B2	Exp Value H2	C2	IonScore C2	Exp Value C2	D2	IonScore D2	Exp Value D2	E2	IonScore E2	Exp Value E2	F2	IonScore F2	Exp Value F2	# Missed Cleavages
	ATSELSCQVSEENQER	3	1	1	TELT_MOUSE	N-Term(Acetyl)	1851.8	294138	0	0	0	0	0	0	0	High		47.7		0.00104612																				0
	ATSELSCQVSEENQER	2	1	1	TELT_MOUSE	N-Term(Acetyl); Q8(Deamidated)	1852.81	0	0	0	0	0	0	0	0	High		37.15		0.014148																				0
G3P_MOUSE	(P16858) Glyceraldehyde-3-phosphate dehydrogenase	9.31	2	2	2	155	1.21862e+06	1.01424e+07	0	5.47971e+06	8.96562e+07	2.28284e+07	5.02737e+07	7.77341e+06	50.46	5.11	1	1	195.528	5.11	1	3		0			149.384	5.11	1	3	1568.05	9.31	2	37	3098.09	9.31	2	62	1972.05	9.31	2	46	167.575	5.11	1	3	333	35.7872	8.25049
	Sequence	# PSMs	# Proteins	# Protein Groups	Protein Group Accessions	Modifications	MH+ [Da]	A5: Area	B5: Area	C5: Area	D5: Area	E5: Area	F5: Area	G5: Area	H5: Area	A2	G2	IonScore A2	IonScore G2	Exp Value A2	Exp Value G2	B2	H2	IonScore B2	IonScore H2	Exp Value B2	Exp Value H2	C2	IonScore C2	Exp Value C2	D2	IonScore D2	Exp Value D2	E2	IonScore E2	Exp Value E2	F2	IonScore F2	Exp Value F2	# Missed Cleavages
	IVSNASCTTNCLAPLAK	50	1	1	G3P_MOUSE	C11(Nethylmaleimide)	1830.91	1.21862e+06	8.82468e+06	0	5.47971e+06	1.68566e+08	4.28494e+07	7.30267e+07	7.77341e+06	High	High	50.46	86.76	0.00124895	2.90042e-07	High	High	75.8	62.06	3.69027e-06	8.67175e-05				High	67.6	2.386e-05	High	84.46	5.03305e-07	High	94.22	5.20737e-08	0
	IVSNASCTTNCLAPLAK	34	1	1	G3P_MOUSE	C11(Nethylmaleimide+water)	1848.92	0	8.11054e+06	0	2.00079e+06	4.60923e+06	2.76475e+06	1.28689e+07	2.45567e+06		High		88.38		2.12662e-07	High	High	82.44	93.22	8.504e-07	6.89396e-08				High	53.63	0.000629241	High	79.97	1.46509e-06	High	85.18	4.44313e-07	0
	IVSNASCTTNCLAPLAK	35	1	1	G3P_MOUSE		1705.86	0	1.01424e+07	0	2.14607e+06	7.2862e+07	2.97317e+07	6.77883e+07	3.4667e+06		High		90.89		1.03101e-07	High	High	78.78	77.41	1.64351e-06	2.33838e-06				High	84.12	4.98788e-07	High	117.73	2.08036e-10	High	97.54	2.20511e-08	0
	VPTPNVSVVDLTCR	19	2	1	G3P_MOUSE		1499.79	0	0	0	0	1.07466e+07	2.80737e+06	2.75206e+07	0		High		81.68		6.25547e-07													High	73.47	4.14922e-06	High	68.47	1.30996e-05	0
	IVSNASCTTNCLAPLAK	3	1	1	G3P_MOUSE	N10(Deamidated)	1706.84	0	0	0	0	495985	0	792063	0		High		69.27		1.56753e-05													High	61.19	0.000100553				0
	IVSNASCTTNCLAPLAK	3	1	1	G3P_MOUSE	C7(Nethylmaleimide); C11(Nethylmaleimide)	1955.95	0	0	0	0	1.34784e+06	0	341485	0		High		36.66		0.0312765													High	42.84	0.00738394				0
	IVSNASCTTNCLAPLAK	3	1	1	G3P_MOUSE	N10(Deamidated); C11(Nethylmaleimide+water)	1849.91	0	0	0	0	0	0	0	0		High		36.6		0.0321492													High	42.18	0.00858071	High	43.35	0.00680394	0
	VPTPNVSVVDLTCR	3	2	1	G3P_MOUSE	C13(Nethylmaleimide)	1624.84	0	0	0	0	927621	0	2.63022e+06	0		High		62.21		5.82237e-05													High	41.01	0.00786161				0
	IVSNASCTTNCLAPLAK	1	1	1	G3P_MOUSE	N4(Deamidated); N10(Deamidated)	1707.85	0	0	0	0	0	0	0	0																						High	39	0.0160954	0
	IVSNASCTTNCLAPLAK	3	1	1	G3P_MOUSE	N10(Deamidated); C11(Nethylmaleimide)	1831.9	0	0	0	0	0	0	0	0		High		60.63		0.000121355																High	33.65	0.0603695	0
	VPTPNVSVVDLTCR	1	2	1	G3P_MOUSE	N5(Deamidated)	1500.79	0	0	0	0	0	0	0	0		High		57.06		0.00019059																			0
ACADL_MOUSE	(P51174) Long-chain specific acyl-CoA dehydrogenase, mitochondrial	9.07	1	2	2	11	0	1.26586e+06	0	618124	492008	0	1.39295e+06	0					79.3371	4.42	1	2		0			45.49	4.42	1	1	203.686	9.07	2	6		0			56.4011	4.65	1	2					430	47.8775	8.30908
	Sequence	# PSMs	# Proteins	# Protein Groups	Protein Group Accessions	Modifications	MH+ [Da]	A5: Area	B5: Area	C5: Area	D5: Area	E5: Area	F5: Area	G5: Area	H5: Area	A2	G2	IonScore A2	IonScore G2	Exp Value A2	Exp Value G2	B2	H2	IonScore B2	IonScore H2	Exp Value B2	Exp Value H2	C2	IonScore C2	Exp Value C2	D2	IonScore D2	Exp Value D2	E2	IonScore E2	Exp Value E2	F2	IonScore F2	Exp Value F2	# Missed Cleavages
	LLIAELAISACEFMFEETR	4	1	1	ACADL_MOUSE		2186.09	0	1.26586e+06	0	618124	303917	0	0	0							High		57.71		0.000283209					High	45.49	0.00475427	High	52.06	0.00103644				0
	CIGAIAMTEPGAGSDLQGVR	3	1	1	ACADL_MOUSE	M7(Oxidation)	1961.95	0	0	0	0	0	0	0	0																			High	64.65	5.12952e-05				0
	CIGAIAMTEPGAGSDLQGVR	3	1	1	ACADL_MOUSE	C1(Nethylmaleimide)	2071	0	0	0	0	680098	0	1.06388e+06	0		High		38.27		0.0226308													High	42.1	0.00942774				0
	CIGAIAMTEPGAGSDLQGVR	1	1	1	ACADL_MOUSE		1945.94	0	0	0	0	0	0	1.39295e+06	0		High		36.48		0.0329374																			0
DENR_MOUSE	(Q9CQJ6) Density-regulated protein	8.59	1	1	1	2	0	0	0	0	140914	0	72943	0																	34.44	8.59	1	1					31.37	8.59	1	1					198	22.1521	5.30029
	Sequence	# PSMs	# Proteins	# Protein Groups	Protein Group Accessions	Modifications	MH+ [Da]	A5: Area	B5: Area	C5: Area	D5: Area	E5: Area	F5: Area	G5: Area	H5: Area	A2	G2	IonScore A2	IonScore G2	Exp Value A2	Exp Value G2	B2	H2	IonScore B2	IonScore H2	Exp Value B2	Exp Value H2	C2	IonScore C2	Exp Value C2	D2	IonScore D2	Exp Value D2	E2	IonScore E2	Exp Value E2	F2	IonScore F2	Exp Value F2	# Missed Cleavages
	ATDISESSGADCKGDTK	2	1	1	DENR_MOUSE	N-Term(Acetyl)	1726.74	0	0	0	0	140914	0	72943	0		High		31.37		0.0400107													High	34.44	0.0195344				1
NDUS8_MOUSE	(Q8K3J1) NADH dehydrogenase [ubiquinone] iron-sulfur protein 8, mitochondrial	8.49	1	1	1	2	0	0	0	0	319459	0	0	0																	66.6244	8.49	1	2		0											212	24.0228	6.21436
	Sequence	# PSMs	# Proteins	# Protein Groups	Protein Group Accessions	Modifications	MH+ [Da]	A5: Area	B5: Area	C5: Area	D5: Area	E5: Area	F5: Area	G5: Area	H5: Area	A2	G2	IonScore A2	IonScore G2	Exp Value A2	Exp Value G2	B2	H2	IonScore B2	IonScore H2	Exp Value B2	Exp Value H2	C2	IonScore C2	Exp Value C2	D2	IonScore D2	Exp Value D2	E2	IonScore E2	Exp Value E2	F2	IonScore F2	Exp Value F2	# Missed Cleavages
	LCEAICPAQAITIEAEPR	1	1	1	NDUS8_MOUSE	C2(Nethylmaleimide)	2053.01	0	0	0	0	319459	0	0	0																			High	54.95	0.000505745				0
	LCEAICPAQAITIEAEPR	1	1	1	NDUS8_MOUSE	C6(Nethylmaleimide); Q9(Deamidated)	2054.01	0	0	0	0	0	0	0	0																			High	34.86	0.0511273				0
ADT1_MOUSE	(P48962) ADP/ATP translocase 1	8.39	1	2	2	4	0	0	0	0	6.98905e+06	0	2.84698e+06	0		0								0							63.0144	8.39	2	2		0			55.2311	3.69	1	2		0			298	32.8831	9.71533
	Sequence	# PSMs	# Proteins	# Protein Groups	Protein Group Accessions	Modifications	MH+ [Da]	A5: Area	B5: Area	C5: Area	D5: Area	E5: Area	F5: Area	G5: Area	H5: Area	A2	G2	IonScore A2	IonScore G2	Exp Value A2	Exp Value G2	B2	H2	IonScore B2	IonScore H2	Exp Value B2	Exp Value H2	C2	IonScore C2	Exp Value C2	D2	IonScore D2	Exp Value D2	E2	IonScore E2	Exp Value E2	F2	IonScore F2	Exp Value F2	# Missed Cleavages
	EFNGLGDCLTK	1	1	1	ADT1_MOUSE	C8(Nethylmaleimide)	1321.61	0	0	0	0	1.35429e+07	0	0	0																			High	48.76	0.000923335				0
	GADIMYTGTLDCWR	1	1	1	ADT1_MOUSE		1601.71	0	0	0	0	435197	0	0	0																			High	33.94	0.0231692				0
	EFNGLGDCLTK	2	1	1	ADT1_MOUSE		1196.56	0	0	0	0	0	0	2.84698e+06	0		High		39.16		0.00688598																			0
NDUA7_MOUSE	(Q9Z1P6) NADH dehydrogenase [ubiquinone] 1 alpha subcomplex subunit 7	7.96	1	1	1	7	0	0	0	0	3.96836e+06	2.27032e+06	1.93292e+06	0																	90.8944	7.96	1	2	115.454	7.96	1	3	68.5811	7.96	1	2					113	12.5676	10.1694
	Sequence	# PSMs	# Proteins	# Protein Groups	Protein Group Accessions	Modifications	MH+ [Da]	A5: Area	B5: Area	C5: Area	D5: Area	E5: Area	F5: Area	G5: Area	H5: Area	A2	G2	IonScore A2	IonScore G2	Exp Value A2	Exp Value G2	B2	H2	IonScore B2	IonScore H2	Exp Value B2	Exp Value H2	C2	IonScore C2	Exp Value C2	D2	IonScore D2	Exp Value D2	E2	IonScore E2	Exp Value E2	F2	IonScore F2	Exp Value F2	# Missed Cleavages
	LSNNYYCTR	7	1	1	NDUA7_MOUSE		1133.5	0	0	0	0	3.96836e+06	2.27032e+06	1.93292e+06	0		High		55.52		0.000111516													High	66.39	8.93202e-06	High	56.77	8.1837e-05	0
NDUB9_MOUSE	(Q9CQJ8) NADH dehydrogenase [ubiquinone] 1 beta subcomplex subunit 9	7.82	1	1	1	8	0	0	0	0	1.27127e+07	2.03201e+06	4.26798e+06	0																	103.402	7.82	1	3	77.9336	7.82	1	3	63.5711	7.82	1	2					179	21.9697	7.79639
	Sequence	# PSMs	# Proteins	# Protein Groups	Protein Group Accessions	Modifications	MH+ [Da]	A5: Area	B5: Area	C5: Area	D5: Area	E5: Area	F5: Area	G5: Area	H5: Area	A2	G2	IonScore A2	IonScore G2	Exp Value A2	Exp Value G2	B2	H2	IonScore B2	IonScore H2	Exp Value B2	Exp Value H2	C2	IonScore C2	Exp Value C2	D2	IonScore D2	Exp Value D2	E2	IonScore E2	Exp Value E2	F2	IonScore F2	Exp Value F2	# Missed Cleavages
	AFCAPPAYLTHQQK	8	1	1	NDUB9_MOUSE	N-Term(Acetyl)	1616.79	0	0	0	0	1.27127e+07	2.03201e+06	4.26798e+06	0		High		47.21		0.00210449													High	55.62	0.000304041	High	36.61	0.0242174	0
TPIS_MOUSE	(P17751) Triosephosphate isomerase	7.69	1	2	2	26	0	0	0	0	1.44804e+07	9.82583e+06	1.10163e+07	648327						0											243.571	7.69	2	6	401.069	7.69	2	13	202.022	7.69	2	6	55.42	4.35	1	1	299	32.1713	5.74463
	Sequence	# PSMs	# Proteins	# Protein Groups	Protein Group Accessions	Modifications	MH+ [Da]	A5: Area	B5: Area	C5: Area	D5: Area	E5: Area	F5: Area	G5: Area	H5: Area	A2	G2	IonScore A2	IonScore G2	Exp Value A2	Exp Value G2	B2	H2	IonScore B2	IonScore H2	Exp Value B2	Exp Value H2	C2	IonScore C2	Exp Value C2	D2	IonScore D2	Exp Value D2	E2	IonScore E2	Exp Value E2	F2	IonScore F2	Exp Value F2	# Missed Cleavages
	IIYGGSVTGATCK	17	1	1	TPIS_MOUSE		1269.65	0	0	0	0	2.00227e+07	1.02194e+07	1.03614e+07	648327		High		87.05		1.27221e-07		High		55.42		0.000176409							High	93.03	3.22036e-08	High	83.62	2.80259e-07	0
	IAVAAQNCYK	8	1	1	TPIS_MOUSE		1080.55	0	0	0	0	8.93814e+06	9.43228e+06	1.16712e+07	0		High		38.55		0.0080361													High	50.35	0.00053463	High	38.88	0.00771988	0
	IIYGGSVTGATCK	1	1	1	TPIS_MOUSE	C12(Nethylmaleimide)	1394.7	0	0	0	0	0	0	708615	0		High		34.83		0.0286923																			0
CRIP2_MOUSE	(Q9DCT8) Cysteine-rich protein 2	7.69	1	1	1	3	0	0	0	0	5.14262e+06	0	0	0																	114.433	7.69	1	3		0											208	22.7121	8.63135
	Sequence	# PSMs	# Proteins	# Protein Groups	Protein Group Accessions	Modifications	MH+ [Da]	A5: Area	B5: Area	C5: Area	D5: Area	E5: Area	F5: Area	G5: Area	H5: Area	A2	G2	IonScore A2	IonScore G2	Exp Value A2	Exp Value G2	B2	H2	IonScore B2	IonScore H2	Exp Value B2	Exp Value H2	C2	IonScore C2	Exp Value C2	D2	IonScore D2	Exp Value D2	E2	IonScore E2	Exp Value E2	F2	IonScore F2	Exp Value F2	# Missed Cleavages
	ASSVTTFTGEPNMCPR	3	1	1	CRIP2_MOUSE	M13(Oxidation)	1713.76	0	0	0	0	5.14262e+06	0	0	0																			High	69.29	7.56023e-06				0
ETFA_MOUSE	(Q99LC5) Electron transfer flavoprotein subunit alpha, mitochondrial	7.51	1	2	2	13	0	0	0	0	9.51651e+06	3.77626e+06	6.161e+06	0		0				0											161.24	7.51	2	6	100.967	7.51	2	5	101.711	7.51	2	2					333	34.9875	8.38232
	Sequence	# PSMs	# Proteins	# Protein Groups	Protein Group Accessions	Modifications	MH+ [Da]	A5: Area	B5: Area	C5: Area	D5: Area	E5: Area	F5: Area	G5: Area	H5: Area	A2	G2	IonScore A2	IonScore G2	Exp Value A2	Exp Value G2	B2	H2	IonScore B2	IonScore H2	Exp Value B2	Exp Value H2	C2	IonScore C2	Exp Value C2	D2	IonScore D2	Exp Value D2	E2	IonScore E2	Exp Value E2	F2	IonScore F2	Exp Value F2	# Missed Cleavages
	TIYAGNALCTVK	10	1	1	ETFA_MOUSE		1253.65	0	0	0	0	1.75856e+07	7.15386e+06	9.17056e+06	0		High		51.79		0.000404945													High	44.4	0.00222022	High	36.44	0.0137667	0
	LGGEVSCLVAGTK	3	1	1	ETFA_MOUSE		1233.65	0	0	0	0	1.44738e+06	398674	3.15145e+06	0		High		67.27		1.62562e-05													High	38.18	0.0140423	High	31.83	0.060431	0
MDHC_MOUSE	(P14152) Malate dehydrogenase, cytoplasmic	7.49	1	2	2	61	350390	0	0	0	6.20853e+07	2.80281e+07	3.01803e+07	7.24082e+06	131.953	5.09	1	5		0											704.379	7.49	2	20	1013.11	7.49	2	21	572.139	7.49	2	14	74.86	5.09	1	1	334	36.4881	6.58057
	Sequence	# PSMs	# Proteins	# Protein Groups	Protein Group Accessions	Modifications	MH+ [Da]	A5: Area	B5: Area	C5: Area	D5: Area	E5: Area	F5: Area	G5: Area	H5: Area	A2	G2	IonScore A2	IonScore G2	Exp Value A2	Exp Value G2	B2	H2	IonScore B2	IonScore H2	Exp Value B2	Exp Value H2	C2	IonScore C2	Exp Value C2	D2	IonScore D2	Exp Value D2	E2	IonScore E2	Exp Value E2	F2	IonScore F2	Exp Value F2	# Missed Cleavages
	VIVVGNPANTNCLTASK	6	1	1	MDHC_MOUSE	N9(Deamidated)	1701.9	350390	0	0	0	0	0	686918	0	High	High	49.36	53.24	0.0012144	0.000570039													High	41.14	0.00882577				0
	VIVVGNPANTNCLTASK	38	1	1	MDHC_MOUSE		1700.9	83511.3	0	0	0	1.13166e+08	5.20712e+07	5.23212e+07	7.24082e+06	High	High	42.52	96.7	0.00621611	2.36459e-08		High		74.86		3.61369e-06							High	101.63	7.90129e-09	High	107.6	1.99847e-09	0
	VIVVGNPANTNCLTASK	2	1	1	MDHC_MOUSE	N9(Deamidated); C12(Nethylmaleimide+water)	1844.96	0	0	0	0	264273	0	0	0																			High	48.52	0.00179904	High	38.67	0.017366	0
	VIVVGNPANTNCLTASK	3	1	1	MDHC_MOUSE	C12(Nethylmaleimide)	1825.95	0	0	0	0	724280	0	1.80478e+06	0		High		53.08		0.000520086													High	48.18	0.00163763				0
	VIVVGNPANTNCLTASK	4	1	1	MDHC_MOUSE	C12(Nethylmaleimide+water)	1843.96	0	0	0	0	781972	57150.2	0	0		High		62.76		6.52281e-05													High	42.96	0.00626717	High	34.08	0.0484643	0
	ENFSCLTR	7	1	1	MDHC_MOUSE		969.444	0	0	0	0	1.10045e+07	3.98497e+06	8.03932e+06	0		High		27.97		0.0429291													High	31.69	0.0196177	High	30.77	0.0242465	0
	VIVVGNPANTNCLTASK	1	1	1	MDHC_MOUSE	N6(Deamidated); C12(Nethylmaleimide)	1826.95	0	0	0	0	0	0	0	0																						High	37.33	0.0207118	0
ATP5H_MOUSE	(Q9DCX2) ATP synthase subunit d, mitochondrial	7.45	1	1	1	16	0	0	0	0	1.16001e+07	4.27678e+06	5.0864e+06	0																	151.425	7.45	1	4	274.083	7.45	1	9	95.7021	7.45	1	3					161	18.7376	5.69385
	Sequence	# PSMs	# Proteins	# Protein Groups	Protein Group Accessions	Modifications	MH+ [Da]	A5: Area	B5: Area	C5: Area	D5: Area	E5: Area	F5: Area	G5: Area	H5: Area	A2	G2	IonScore A2	IonScore G2	Exp Value A2	Exp Value G2	B2	H2	IonScore B2	IonScore H2	Exp Value B2	Exp Value H2	C2	IonScore C2	Exp Value C2	D2	IonScore D2	Exp Value D2	E2	IonScore E2	Exp Value E2	F2	IonScore F2	Exp Value F2	# Missed Cleavages
	SCAEFVSGSQLR	16	1	1	ATP5H_MOUSE		1283.6	0	0	0	0	1.16001e+07	4.27678e+06	5.0864e+06	0		High		55.39		0.000174597													High	67.67	1.03285e-05	High	64.87	1.97783e-05	0
PARK7_MOUSE	(Q99LX0) Protein DJ-1	7.41	1	1	1	1	0	0	0	0	0	0	1.83049e+06	0																						0			33.81	7.41	1	1					189	20.0084	6.771
	Sequence	# PSMs	# Proteins	# Protein Groups	Protein Group Accessions	Modifications	MH+ [Da]	A5: Area	B5: Area	C5: Area	D5: Area	E5: Area	F5: Area	G5: Area	H5: Area	A2	G2	IonScore A2	IonScore G2	Exp Value A2	Exp Value G2	B2	H2	IonScore B2	IonScore H2	Exp Value B2	Exp Value H2	C2	IonScore C2	Exp Value C2	D2	IonScore D2	Exp Value D2	E2	IonScore E2	Exp Value E2	F2	IonScore F2	Exp Value F2	# Missed Cleavages
	DVMICPDTSLEDAK	1	1	1	PARK7_MOUSE		1536.69	0	0	0	0	0	0	1.83049e+06	0		High		33.81		0.030819																			0
P62717	60S ribosomal protein L18a OS=Mus musculus GN=Rpl18a PE=1 SV=1 - [RL18A_MOUSE]	7.39	1	1	1	2	0	0	0	0	612015	0	260205	0																	39.49	7.39	1	1		0			46.96	7.39	1	1					176	20.7189	10.7114
	Sequence	# PSMs	# Proteins	# Protein Groups	Protein Group Accessions	Modifications	MH+ [Da]	A5: Area	B5: Area	C5: Area	D5: Area	E5: Area	F5: Area	G5: Area	H5: Area	A2	G2	IonScore A2	IonScore G2	Exp Value A2	Exp Value G2	B2	H2	IonScore B2	IonScore H2	Exp Value B2	Exp Value H2	C2	IonScore C2	Exp Value C2	D2	IonScore D2	Exp Value D2	E2	IonScore E2	Exp Value E2	F2	IonScore F2	Exp Value F2	# Missed Cleavages
	DLTTAGAVTQCYR	2	1	1	P62717		1398.67	0	0	0	0	612015	0	260205	0		High		46.96		0.00150022													High	39.49	0.00837268				0
CNBP_MOUSE	(P53996) Cellular nucleic acid-binding protein	7.3	1	1	1	5	0	0	0	0	829712	0	381940	0																	52.7444	7.3	1	2	50.01	7.3	1	2	60.6	7.3	1	1					178	19.5786	7.57666
	Sequence	# PSMs	# Proteins	# Protein Groups	Protein Group Accessions	Modifications	MH+ [Da]	A5: Area	B5: Area	C5: Area	D5: Area	E5: Area	F5: Area	G5: Area	H5: Area	A2	G2	IonScore A2	IonScore G2	Exp Value A2	Exp Value G2	B2	H2	IonScore B2	IonScore H2	Exp Value B2	Exp Value H2	C2	IonScore C2	Exp Value C2	D2	IonScore D2	Exp Value D2	E2	IonScore E2	Exp Value E2	F2	IonScore F2	Exp Value F2	# Missed Cleavages
	CGETGHVAINCSK	4	1	1	CNBP_MOUSE	C1(Nethylmaleimide)	1443.63	0	0	0	0	829712	0	381940	0		High		60.6		3.89321e-05													High	39.06	0.00571781	High	29.56	0.0470868	0
	CGETGHVAINCSK	1	1	1	CNBP_MOUSE	C1(Nethylmaleimide); N10(Deamidated)	1444.63	0	0	0	0	0	0	0	0																						High	33.45	0.0203561	0
COX5B_MOUSE	(P19536) Cytochrome c oxidase subunit 5B, mitochondrial	7.03	1	1	1	11	0	0	0	0	2.78109e+07	1.83283e+07	1.49798e+07	0																	67.8358	7.03	1	4	57.85	7.03	1	3	70.5133	7.03	1	4					128	13.8039	8.38232
	Sequence	# PSMs	# Proteins	# Protein Groups	Protein Group Accessions	Modifications	MH+ [Da]	A5: Area	B5: Area	C5: Area	D5: Area	E5: Area	F5: Area	G5: Area	H5: Area	A2	G2	IonScore A2	IonScore G2	Exp Value A2	Exp Value G2	B2	H2	IonScore B2	IonScore H2	Exp Value B2	Exp Value H2	C2	IonScore C2	Exp Value C2	D2	IonScore D2	Exp Value D2	E2	IonScore E2	Exp Value E2	F2	IonScore F2	Exp Value F2	# Missed Cleavages
	CPNCGTHYK	11	1	1	COX5B_MOUSE	C1(Nethylmaleimide)	1147.46	0	0	0	0	2.78109e+07	1.83283e+07	1.49798e+07	0		High		32.47		0.00716293													High	30	0.0117	High	31.8	0.00773011	0
ECHM_MOUSE	(Q8BH95) Enoyl-CoA hydratase, mitochondrial	6.9	1	2	2	9	0	0	0	0	4.0451e+06	2.4349e+06	3.45433e+06	0																	64.3777	6.9	2	2	79.6937	6.9	2	4	77.4741	6.9	2	3					290	31.4542	8.48486
	Sequence	# PSMs	# Proteins	# Protein Groups	Protein Group Accessions	Modifications	MH+ [Da]	A5: Area	B5: Area	C5: Area	D5: Area	E5: Area	F5: Area	G5: Area	H5: Area	A2	G2	IonScore A2	IonScore G2	Exp Value A2	Exp Value G2	B2	H2	IonScore B2	IonScore H2	Exp Value B2	Exp Value H2	C2	IonScore C2	Exp Value C2	D2	IonScore D2	Exp Value D2	E2	IonScore E2	Exp Value E2	F2	IonScore F2	Exp Value F2	# Missed Cleavages
	LVEEAIQCAEK	6	1	1	ECHM_MOUSE		1232.62	0	0	0	0	1.61096e+06	965334	3.66335e+06	0		High		54.37		0.000359745													High	50.73	0.000846969	High	44.93	0.00321045	0
	TFQDCYSSK	3	1	1	ECHM_MOUSE		1078.45	0	0	0	0	6.47925e+06	3.90447e+06	3245305	0		High		29.22		0.0267472													High	33.5	0.00909001	High	32.77	0.0109124	0
AT2A2_MOUSE	(O55143) Sarcoplasmic/endoplasmic reticulum calcium ATPase 2	6.7	3	6	6	90	0	785259	0	0	1.47761e+07	1.44282e+07	1.13508e+07	806638					77.5612	2.11	2	2									973.79	6.7	6	28	1519.78	6.7	6	39	719.177	6.03	5	20	73.17	1.25	1	1	1044	114.784	5.33838
	Sequence	# PSMs	# Proteins	# Protein Groups	Protein Group Accessions	Modifications	MH+ [Da]	A5: Area	B5: Area	C5: Area	D5: Area	E5: Area	F5: Area	G5: Area	H5: Area	A2	G2	IonScore A2	IonScore G2	Exp Value A2	Exp Value G2	B2	H2	IonScore B2	IonScore H2	Exp Value B2	Exp Value H2	C2	IonScore C2	Exp Value C2	D2	IonScore D2	Exp Value D2	E2	IonScore E2	Exp Value E2	F2	IonScore F2	Exp Value F2	# Missed Cleavages
	TGTLTTNQMSVCR	26	2	1	AT2A2_MOUSE		1411.66	0	901715	0	0	1.58544e+07	1.35824e+07	1.33307e+07	806638		High		90.27		6.8083e-08	High	High	55.77	73.17	0.000203802	3.67726e-06							High	73.03	3.80769e-06	High	80.91	6.08626e-07	0
	ANACNSVIK	13	1	1	AT2A2_MOUSE		919.464	0	668803	0	0	1.85727e+07	2.21764e+07	1.74948e+07	0		High		57.64		0.000128365	High		44.07		0.00291848								High	52.82	0.000389185	High	51.12	0.000576033	0
	VGEATETALTCLVEK	10	2	1	AT2A2_MOUSE		1563.79	0	0	0	0	6.95714e+06	0	3.2268e+06	0		High		78.13		1.69351e-06													High	92.19	6.48037e-08	High	112.38	6.19141e-10	0
	TGTLTTNQMSVCR	9	2	1	AT2A2_MOUSE	M9(Oxidation)	1427.66	0	0	0	0	1.43996e+07	1.1709e+06	767143	0		High		45.86		0.00176664													High	66.64	1.47837e-05	High	60.29	6.37479e-05	0
	SLPSVETLGCTSVICSDK	10	3	1	AT2A2_MOUSE	C10(Nethylmaleimide)	1963.93	0	0	0	0	9.90107e+06	824622	3.14998e+06	0		High		69.27		1.68051e-05													High	61.75	9.54061e-05	High	60.23	0.000137046	0
	SLPSVETLGCTSVICSDK	2	3	1	AT2A2_MOUSE		1838.89	0	0	0	0	2.19919e+06	0	1.39014e+06	0		High		50.48		0.00117696													High	59.08	0.000162095				0
	TGTLTTNQMSVCR	2	2	1	AT2A2_MOUSE	C12(Nethylmaleimide)	1536.71	0	0	0	0	116153	0	845166	0		High		61.67		6.31414e-05													High	46.35	0.00214359				0
	SLPSVETLGCTSVICSDK	3	3	1	AT2A2_MOUSE	C10(Nethylmaleimide+water)	1981.95	0	0	0	0	797997	0	0	0																			High	45.84	0.00362777				0
	GTAVAICR	5	2	1	AT2A2_MOUSE		790.423	0	0	0	0	1.55615e+06	2.30031e+06	2.94454e+06	0		High		39.1		0.00914705													High	39.62	0.00811486	High	30.37	0.0680025	0
	DACLNAR	2	1	1	AT2A2_MOUSE		762.354	0	0	0	0	8.90397e+06	7.52565e+06	0	0																			High	35.51	0.0146781	High	36.47	0.0117671	0
	TGTLTTNQMSVCR	1	2	1	AT2A2_MOUSE	M9(Oxidation); C12(Nethylmaleimide)	1552.7	0	0	0	0	309117	0	0	0																			High	33.87	0.0299039				0
	ANACNSVIK	2	1	1	AT2A2_MOUSE	N5(Deamidated)	920.448	0	0	0	0	0	2.09805e+06	2.12309e+06	0		High		42		0.0044167																High	36	0.0176711	0
	TGTLTTNQMSVCR	3	2	1	AT2A2_MOUSE	Q8(Deamidated)	1412.67	0	0	0	0	0	0	0	0		High		33.51		0.0328449																High	33.83	0.0296217	0
	TGTLTTNQMSVCR	2	2	1	AT2A2_MOUSE	Q8(Deamidated); C12(Nethylmaleimide)	1537.72	0	0	0	0	0	0	0	0		High		49.8		0.000918332																			0
ETFB_MOUSE	(Q9DCW4) Electron transfer flavoprotein subunit beta	6.67	1	1	1	40	0	0	0	0	3.75673e+06	586324	2.98759e+06	661903																	404.217	6.67	1	10	579.288	6.67	1	19	430.18	6.67	1	10	59.11	6.67	1	1	255	27.606	8.104
	Sequence	# PSMs	# Proteins	# Protein Groups	Protein Group Accessions	Modifications	MH+ [Da]	A5: Area	B5: Area	C5: Area	D5: Area	E5: Area	F5: Area	G5: Area	H5: Area	A2	G2	IonScore A2	IonScore G2	Exp Value A2	Exp Value G2	B2	H2	IonScore B2	IonScore H2	Exp Value B2	Exp Value H2	C2	IonScore C2	Exp Value C2	D2	IonScore D2	Exp Value D2	E2	IonScore E2	Exp Value E2	F2	IonScore F2	Exp Value F2	# Missed Cleavages
	EIIAVSCGPSQCQETIR	13	1	1	ETFB_MOUSE	C12(Nethylmaleimide)	1958.93	0	0	0	0	3.75673e+06	373554	2.98759e+06	661903		High		71.99		8.47432e-06		High		59.11		0.0001646							High	95.44	3.80202e-08	High	64.91	4.30035e-05	0
	EIIAVSCGPSQCQETIR	10	1	1	ETFB_MOUSE	C7(Nethylmaleimide+water)	1976.94	0	0	0	0	554756	586324	1.90769e+06	0		High		71.84		9.43003e-06													High	61.13	0.000110856	High	57.32	0.000268391	0
	EIIAVSCGPSQCQETIR	9	1	1	ETFB_MOUSE		1833.89	0	0	0	0	1.26576e+06	432517	2.91509e+06	0		High		78.64		1.94833e-06													High	56.17	0.000337198	High	47.69	0.00241621	0
	EIIAVSCGPSQCQETIR	4	1	1	ETFB_MOUSE	Q11(Deamidated)	1834.89	0	0	0	0	0	0	0	0																			High	50.05	0.00137359	High	40.38	0.0129737	0
	EIIAVSCGPSQCQETIR	3	1	1	ETFB_MOUSE	C7(Nethylmaleimide+water); Q11(Deamidated)	1977.95	0	0	0	0	0	0	0	0																			High	41.72	0.00972115	High	33.76	0.0604163	0
	EIIAVSCGPSQCQETIR	1	1	1	ETFB_MOUSE	C7(Nethylmaleimide+water); Q11(Deamidated); Q13(Deamidated)	1978.95	0	0	0	0	0	0	0	0		High		35.35		0.0428716																			0
DHSA_MOUSE	(Q8K2B3) Succinate dehydrogenase [ubiquinone] flavoprotein subunit, mitochondrial	6.48	1	3	3	20	0	0	0	0	3.46911e+06	301178	2.93602e+06	0																	195.028	6.48	3	8	90.0704	4.82	2	4	186.208	6.48	3	8		0			664	72.5392	7.37158
	Sequence	# PSMs	# Proteins	# Protein Groups	Protein Group Accessions	Modifications	MH+ [Da]	A5: Area	B5: Area	C5: Area	D5: Area	E5: Area	F5: Area	G5: Area	H5: Area	A2	G2	IonScore A2	IonScore G2	Exp Value A2	Exp Value G2	B2	H2	IonScore B2	IonScore H2	Exp Value B2	Exp Value H2	C2	IonScore C2	Exp Value C2	D2	IonScore D2	Exp Value D2	E2	IonScore E2	Exp Value E2	F2	IonScore F2	Exp Value F2	# Missed Cleavages
	TLNEADCATVPPAIR	8	1	1	DHSA_MOUSE		1570.79	0	0	0	0	7.03558e+06	0	3.45611e+06	0		High		42.98		0.00510801													High	60.99	7.92179e-05	High	43.6	0.00430841	0
	VGSVLQEGCEK	5	1	1	DHSA_MOUSE		1148.56	0	0	0	0	2.13069e+06	0	4886820	0		High		55.7		0.000237797													High	46.57	0.00194408				0
	AAFGLSEAGFNTACLTK	5	1	1	DHSA_MOUSE		1700.83	0	0	0	0	1.24108e+06	301178	465121	0		High		40.8		0.00923674													High	45.45	0.00317033	High	38.33	0.0169514	0
	VGSVLQEGCEK	2	1	1	DHSA_MOUSE	C9(Nethylmaleimide)	1273.61	0	0	0	0	562550	0	875935	0		High		38.15		0.0110009													High	31.64	0.0492523				0
VDAC2_MOUSE	(Q60930) Voltage-dependent anion-selective channel protein 2	6.44	1	1	1	27	276113	0	0	0	8.6016e+06	3.67507e+06	4.22793e+06	154328	101.658	6.44	1	2													318.813	6.44	1	7	540.743	6.44	1	11	231.733	6.44	1	5	54.2461	6.44	1	2	295	31.7126	7.48877
	Sequence	# PSMs	# Proteins	# Protein Groups	Protein Group Accessions	Modifications	MH+ [Da]	A5: Area	B5: Area	C5: Area	D5: Area	E5: Area	F5: Area	G5: Area	H5: Area	A2	G2	IonScore A2	IonScore G2	Exp Value A2	Exp Value G2	B2	H2	IonScore B2	IonScore H2	Exp Value B2	Exp Value H2	C2	IonScore C2	Exp Value C2	D2	IonScore D2	Exp Value D2	E2	IonScore E2	Exp Value E2	F2	IonScore F2	Exp Value F2	# Missed Cleavages
	SCSGVEFSTSGSSNTDTGK	21	1	1	VDAC2_MOUSE		1850.77	276113	0	0	0	8.6016e+06	3.67507e+06	4.22793e+06	154328	High	High	65.66	88.1	1.02953e-05	5.99392e-08		High		39.9		0.00363781							High	100.02	3.52871e-09	High	102.57	2.09166e-09	0
	SCSGVEFSTSGSSNTDTGK	6	1	1	VDAC2_MOUSE	N14(Deamidated)	1851.77	0	0	0	0	0	88152.6	0	0	High	High	50.9	51.56	0.000339357	0.000283831		High		40.07		0.00424601							High	30.47	0.0373779	High	31.78	0.0269812	0
LDHA_MOUSE	(P06151) L-lactate dehydrogenase A chain	6.33	3	2	2	30	0	0	0	0	7.39979e+06	7.31304e+06	9.29443e+06	0																	227.635	6.33	2	7	514.403	6.33	2	15	271.455	6.33	2	8					332	36.4752	7.73779
	Sequence	# PSMs	# Proteins	# Protein Groups	Protein Group Accessions	Modifications	MH+ [Da]	A5: Area	B5: Area	C5: Area	D5: Area	E5: Area	F5: Area	G5: Area	H5: Area	A2	G2	IonScore A2	IonScore G2	Exp Value A2	Exp Value G2	B2	H2	IonScore B2	IonScore H2	Exp Value B2	Exp Value H2	C2	IonScore C2	Exp Value C2	D2	IonScore D2	Exp Value D2	E2	IonScore E2	Exp Value E2	F2	IonScore F2	Exp Value F2	# Missed Cleavages
	VIGSGCNLDSAR	20	3	1	LDHA_MOUSE		1191.58	0	0	0	0	1.02298e+07	1.0119e+07	1.58762e+07	0		High		70.68		6.97734e-06													High	63.98	3.26355e-05	High	68.71	1.09822e-05	0
	DYCVTANSK	5	1	1	LDHA_MOUSE		1000.44	0	0	0	0	4.56979e+06	4.50709e+06	2.71268e+06	0		High		43.32		0.00115698													High	42.64	0.00127141	High	42.06	0.00145307	0
	VIGSGCNLDSAR	2	3	1	LDHA_MOUSE	C6(Nethylmaleimide)	1316.63	0	0	0	0	0	587770	1.25619e+06	0		High		40.14		0.00703938																High	39.5	0.0081739	0
	VIGSGCNLDSAR	3	3	1	LDHA_MOUSE	C6(Nethylmaleimide+water)	1334.63	0	0	0	0	0	180270	489907	0		High		42.26		0.00564875																High	33.37	0.0406867	0
SUCB1_MOUSE	(Q9Z2I9) Succinyl-CoA ligase [ADP-forming] subunit beta, mitochondrial	6.26	1	3	3	10	0	0	0	0	3.31757e+06	959105	2.76917e+06	0																	100.712	6.26	3	5	82.2138	4.75	2	3	76.7011	4.75	2	2					463	50.0821	7.00537
	Sequence	# PSMs	# Proteins	# Protein Groups	Protein Group Accessions	Modifications	MH+ [Da]	A5: Area	B5: Area	C5: Area	D5: Area	E5: Area	F5: Area	G5: Area	H5: Area	A2	G2	IonScore A2	IonScore G2	Exp Value A2	Exp Value G2	B2	H2	IonScore B2	IonScore H2	Exp Value B2	Exp Value H2	C2	IonScore C2	Exp Value C2	D2	IonScore D2	Exp Value D2	E2	IonScore E2	Exp Value E2	F2	IonScore F2	Exp Value F2	# Missed Cleavages
	ILACDDLDEAAK	4	1	1	SUCB1_MOUSE		1276.61	0	0	0	0	2.91187e+06	1.64033e+06	4.48945e+06	0		High		39.58		0.00931351													High	38.11	0.0130188	High	36.55	0.018767	0
	ICNQVLVCER	4	1	1	SUCB1_MOUSE		1176.58	0	0	0	0	723243	277876	1.04889e+06	0		High		56.97		0.000171577													High	37.82	0.0143721	High	44.84	0.0028938	0
	ICNQVLVCER	1	1	1	SUCB1_MOUSE	C8(Nethylmaleimide)	1301.63	0	0	0	0	3.91854e+06	0	0	0																			High	34.07	0.0290281				0
	VLCMDAK	1	1	1	SUCB1_MOUSE	M4(Oxidation)	795.373	0	0	0	0	3.12228e+06	0	0	0																			High	31.37	0.0257863				0
NDUBA_MOUSE	(Q9DCS9) NADH dehydrogenase [ubiquinone] 1 beta subcomplex subunit 10	6.25	1	1	1	4	0	0	0	0	1.30779e+06	1.44417e+06	849447	0																	58.5772	6.25	1	2	28.6	6.25	1	1	34.89	6.25	1	1					176	21.0104	8.03076
	Sequence	# PSMs	# Proteins	# Protein Groups	Protein Group Accessions	Modifications	MH+ [Da]	A5: Area	B5: Area	C5: Area	D5: Area	E5: Area	F5: Area	G5: Area	H5: Area	A2	G2	IonScore A2	IonScore G2	Exp Value A2	Exp Value G2	B2	H2	IonScore B2	IonScore H2	Exp Value B2	Exp Value H2	C2	IonScore C2	Exp Value C2	D2	IonScore D2	Exp Value D2	E2	IonScore E2	Exp Value E2	F2	IonScore F2	Exp Value F2	# Missed Cleavages
	EGENYQQNCAK	4	1	1	NDUBA_MOUSE		1283.53	0	0	0	0	1.30779e+06	1.44417e+06	849447	0		High		34.89		0.00814092													High	38.5	0.00391979	High	28.6	0.0346476	0
ACADM_MOUSE	(P45952) Medium-chain specific acyl-CoA dehydrogenase, mitochondrial	5.94	1	1	1	1	0	0	0	0	0	615364	0	0																		0			34.09	5.94	1	1		0				0			421	46.4516	8.36768
	Sequence	# PSMs	# Proteins	# Protein Groups	Protein Group Accessions	Modifications	MH+ [Da]	A5: Area	B5: Area	C5: Area	D5: Area	E5: Area	F5: Area	G5: Area	H5: Area	A2	G2	IonScore A2	IonScore G2	Exp Value A2	Exp Value G2	B2	H2	IonScore B2	IonScore H2	Exp Value B2	Exp Value H2	C2	IonScore C2	Exp Value C2	D2	IonScore D2	Exp Value D2	E2	IonScore E2	Exp Value E2	F2	IonScore F2	Exp Value F2	# Missed Cleavages
	MTEQPMMCAYCVTEPSAGSDVAAIK	1	1	1	ACADM_MOUSE	Q4(Deamidated); C11(Nethylmaleimide)	2759.2	0	0	0	0	0	615364	0	0																						High	34.09	0.0425427	0
IPYR2_MOUSE	(Q91VM9) Inorganic pyrophosphatase 2, mitochondrial	5.76	1	1	1	1	0	0	0	0	0	0	0	0																	41.41	5.76	1	1													330	38.0902	6.97607
	Sequence	# PSMs	# Proteins	# Protein Groups	Protein Group Accessions	Modifications	MH+ [Da]	A5: Area	B5: Area	C5: Area	D5: Area	E5: Area	F5: Area	G5: Area	H5: Area	A2	G2	IonScore A2	IonScore G2	Exp Value A2	Exp Value G2	B2	H2	IonScore B2	IonScore H2	Exp Value B2	Exp Value H2	C2	IonScore C2	Exp Value C2	D2	IonScore D2	Exp Value D2	E2	IonScore E2	Exp Value E2	F2	IonScore F2	Exp Value F2	# Missed Cleavages
	STDCCGDNDPIDVCEIGSK	1	1	1	IPYR2_MOUSE	C4(Nethylmaleimide); C14(Nethylmaleimide)	2220.88	0	0	0	0	0	0	0	0																			High	41.41	0.0015395				0
ALBU_MOUSE	(P07724) Serum albumin	5.59	1	3	3	38	0	880680	0	423185	3.91129e+06	2.82376e+06	4.21742e+06	0					58.95	1.97	1	1					34.26	1.97	1	1	523.2	4.11	2	11	619.567	5.59	3	17	384.505	5.59	3	8		0			608	68.6477	6.07471
	Sequence	# PSMs	# Proteins	# Protein Groups	Protein Group Accessions	Modifications	MH+ [Da]	A5: Area	B5: Area	C5: Area	D5: Area	E5: Area	F5: Area	G5: Area	H5: Area	A2	G2	IonScore A2	IonScore G2	Exp Value A2	Exp Value G2	B2	H2	IonScore B2	IonScore H2	Exp Value B2	Exp Value H2	C2	IonScore C2	Exp Value C2	D2	IonScore D2	Exp Value D2	E2	IonScore E2	Exp Value E2	F2	IonScore F2	Exp Value F2	# Missed Cleavages
	YMCENQATISSK	18	1	1	ALBU_MOUSE		1374.6	0	880680	0	423185	6.44766e+06	5.76609e+06	9.41368e+06	0		High		85.36		1.17156e-07	High		58.95		4.69286e-05					High	34.26	0.0124304	High	80.66	3.45753e-07	High	72.74	2.14174e-06	0
	YMCENQATISSK	8	1	1	ALBU_MOUSE	M2(Oxidation)	1390.6	0	0	0	0	5.20811e+06	263353	418816	0		High		61.3		2.90594e-05													High	88.57	5.12198e-08	High	35.99	0.00946647	0
	TCVADESAANCDK	8	1	1	ALBU_MOUSE		1326.53	0	0	0	0	1.37492e+06	1.72745e+06	2.03223e+06	0		High		83.85		6.88203e-08													High	77.88	2.72092e-07	High	84.83	5.60692e-08	0
	CCSGSLVER	2	1	1	ALBU_MOUSE		953.415	0	0	0	0	0	977743	1.20635e+06	0		High		41.17		0.00195542																High	55.79	6.74901e-05	0
	YMCENQATISSK	2	1	1	ALBU_MOUSE	Q6(Deamidated)	1375.6	0	0	0	0	0	0	0	0																						High	46.92	0.000849525	0
ACADS_MOUSE	(Q07417) Short-chain specific acyl-CoA dehydrogenase, mitochondrial	5.58	1	1	1	3	0	0	0	0	274032	0	301621	0																	35.98	5.58	1	1					63.5411	5.58	1	2					412	44.8611	8.47021
	Sequence	# PSMs	# Proteins	# Protein Groups	Protein Group Accessions	Modifications	MH+ [Da]	A5: Area	B5: Area	C5: Area	D5: Area	E5: Area	F5: Area	G5: Area	H5: Area	A2	G2	IonScore A2	IonScore G2	Exp Value A2	Exp Value G2	B2	H2	IonScore B2	IonScore H2	Exp Value B2	Exp Value H2	C2	IonScore C2	Exp Value C2	D2	IonScore D2	Exp Value D2	E2	IonScore E2	Exp Value E2	F2	IonScore F2	Exp Value F2	# Missed Cleavages
	IGCFALSEPGNGSDAGAASTTAR	1	1	1	ACADS_MOUSE	N11(Deamidated)	2153.99	0	0	0	0	274032	0	0	0																			High	35.98	0.0330071				0
	IGCFALSEPGNGSDAGAASTTAR	2	1	1	ACADS_MOUSE		2153	0	0	0	0	0	0	301621	0		High		42.21		0.00871101																			0
QCR1_MOUSE	(Q9CZ13) Cytochrome b-c1 complex subunit 1, mitochondrial	5.42	1	2	2	48	121000	0	0	0	2.60886e+07	1.57238e+07	1.51406e+07	0	54.35	2.5	1	1													458.698	5.42	2	12	906.608	5.42	2	26	341.221	5.42	2	9		0			480	52.8185	6.21436
	Sequence	# PSMs	# Proteins	# Protein Groups	Protein Group Accessions	Modifications	MH+ [Da]	A5: Area	B5: Area	C5: Area	D5: Area	E5: Area	F5: Area	G5: Area	H5: Area	A2	G2	IonScore A2	IonScore G2	Exp Value A2	Exp Value G2	B2	H2	IonScore B2	IonScore H2	Exp Value B2	Exp Value H2	C2	IonScore C2	Exp Value C2	D2	IonScore D2	Exp Value D2	E2	IonScore E2	Exp Value E2	F2	IonScore F2	Exp Value F2	# Missed Cleavages
	LCTSATESEVTR	26	1	1	QCR1_MOUSE		1296.61	121000	0	0	0	3.53038e+07	2.52515e+07	2.33564e+07	0	High	High	54.35	77.65	0.000240754	1.13983e-06													High	78.32	9.73935e-07	High	87.21	1.27562e-07	0
	VYEEDAVPGLTPCR	13	1	1	QCR1_MOUSE		1548.73	0	0	0	0	1.68734e+07	6.19612e+06	6.92473e+06	0		High		58.78		0.000136871													High	62.2	6.17925e-05	High	48.1	0.00158909	0
	LCTSATESEVTR	7	1	1	QCR1_MOUSE	C2(Nethylmaleimide)	1421.66	0	0	0	0	740928	573113	699055	0		High		58.39		0.000110396													High	59.7	8.52394e-05	High	70.85	6.2326e-06	0
	LCTSATESEVTR	2	1	1	QCR1_MOUSE	C2(Nethylmaleimide+water)	1439.66	0	0	0	0	0	523470	755926	0		High		35.12		0.0232707																High	31.55	0.0535379	0
PRDX6_MOUSE	(O08709) Peroxiredoxin-6	5.36	1	1	1	1	0	0	0	0	4.57279e+06	0	0	0																	39.91	5.36	1	1						0							224	24.855	6.01123
	Sequence	# PSMs	# Proteins	# Protein Groups	Protein Group Accessions	Modifications	MH+ [Da]	A5: Area	B5: Area	C5: Area	D5: Area	E5: Area	F5: Area	G5: Area	H5: Area	A2	G2	IonScore A2	IonScore G2	Exp Value A2	Exp Value G2	B2	H2	IonScore B2	IonScore H2	Exp Value B2	Exp Value H2	C2	IonScore C2	Exp Value C2	D2	IonScore D2	Exp Value D2	E2	IonScore E2	Exp Value E2	F2	IonScore F2	Exp Value F2	# Missed Cleavages
	DFTPVCTTELGR	1	1	1	PRDX6_MOUSE		1338.63	0	0	0	0	4.57279e+06	0	0	0																			High	39.91	0.00781019				0
SPRE_MOUSE	(Q64105) Sepiapterin reductase	5.36	1	1	1	1	0	0	0	0	0	0	0	0																					32.67	5.36	1	1									261	27.8654	5.74463
	Sequence	# PSMs	# Proteins	# Protein Groups	Protein Group Accessions	Modifications	MH+ [Da]	A5: Area	B5: Area	C5: Area	D5: Area	E5: Area	F5: Area	G5: Area	H5: Area	A2	G2	IonScore A2	IonScore G2	Exp Value A2	Exp Value G2	B2	H2	IonScore B2	IonScore H2	Exp Value B2	Exp Value H2	C2	IonScore C2	Exp Value C2	D2	IonScore D2	Exp Value D2	E2	IonScore E2	Exp Value E2	F2	IonScore F2	Exp Value F2	# Missed Cleavages
	SDGALVDCGTSAQK	1	1	1	SPRE_MOUSE	Q13(Deamidated)	1352.62	0	0	0	0	0	0	0	0																						High	32.67	0.0354735	0
THIM_MOUSE	(Q8BWT1) 3-ketoacyl-CoA thiolase, mitochondrial	5.29	1	1	1	12	0	0	0	0	1.9805e+06	0	893613	0																	380.965	5.29	1	8	52.22	5.29	1	2	66.17	5.29	1	1	40.55	5.29	1	1	397	41.8034	8.08936
	Sequence	# PSMs	# Proteins	# Protein Groups	Protein Group Accessions	Modifications	MH+ [Da]	A5: Area	B5: Area	C5: Area	D5: Area	E5: Area	F5: Area	G5: Area	H5: Area	A2	G2	IonScore A2	IonScore G2	Exp Value A2	Exp Value G2	B2	H2	IonScore B2	IonScore H2	Exp Value B2	Exp Value H2	C2	IonScore C2	Exp Value C2	D2	IonScore D2	Exp Value D2	E2	IonScore E2	Exp Value E2	F2	IonScore F2	Exp Value F2	# Missed Cleavages
	DAEVVLCGGTESMSQSPYCVR	4	1	1	THIM_MOUSE	C7(Nethylmaleimide); M13(Oxidation)	2372.02	0	0	0	0	1.53579e+06	0	0	0																			High	78.74	1.14145e-06				0
	DAEVVLCGGTESMSQSPYCVR	2	1	1	THIM_MOUSE	M13(Oxidation)	2246.97	0	0	0	0	1.9805e+06	0	0	0																			High	55.67	0.000233619				0
	DAEVVLCGGTESMSQSPYCVR	1	1	1	THIM_MOUSE	C7(Nethylmaleimide+water); M13(Oxidation)	2390.04	0	0	0	0	180266	0	0	0																			High	44.87	0.00306938				0
	DAEVVLCGGTESMSQSPYCVR	3	1	1	THIM_MOUSE	C7(Nethylmaleimide)	2356.07	0	0	0	0	1.35898e+06	0	0	0								High		40.55		0.0124184							High	39.43	0.0112999	High	33.7	0.042274	0
	DAEVVLCGGTESMSQSPYCVR	1	1	1	THIM_MOUSE	Q15(Deamidated)	2231.98	0	0	0	0	0	0	0	0																						High	31.52	0.0706455	0
	DAEVVLCGGTESMSQSPYCVR	1	1	1	THIM_MOUSE		2230.98	0	0	0	0	0	0	893613	0		High		66.17		2.28623e-05																			0
IDHP_MOUSE	(P54071) Isocitrate dehydrogenase [NADP], mitochondrial	5.09	1	2	2	91	0	2.62696e+06	0	0	2.50846e+07	1.86925e+07	2.51487e+07	0	28.13	2.88	1	1	83.6871	5.09	2	2									1173.59	5.09	2	31	1388.03	5.09	2	31	920.128	5.09	2	24	120.016	2.88	1	2	452	50.8739	8.68994
	Sequence	# PSMs	# Proteins	# Protein Groups	Protein Group Accessions	Modifications	MH+ [Da]	A5: Area	B5: Area	C5: Area	D5: Area	E5: Area	F5: Area	G5: Area	H5: Area	A2	G2	IonScore A2	IonScore G2	Exp Value A2	Exp Value G2	B2	H2	IonScore B2	IonScore H2	Exp Value B2	Exp Value H2	C2	IonScore C2	Exp Value C2	D2	IonScore D2	Exp Value D2	E2	IonScore E2	Exp Value E2	F2	IonScore F2	Exp Value F2	# Missed Cleavages
	VCVQTVESGAMTK	44	1	1	IDHP_MOUSE		1352.65	0	2.62696e+06	0	0	3.85228e+07	2.91844e+07	4.233e+07	0	High	High	28.13	93.77	0.125206	3.40425e-08	High	High	72.75	80.2	4.31874e-06	7.87391e-07							High	95.5	2.29416e-08	High	99.73	8.66212e-09	0
	CATITPDEAR	1	1	1	IDHP_MOUSE	C1(Nethylmaleimide)	1201.55	0	0	0	0	0	0	0	0							High		28.85		0.0554497														0
	VCVQTVESGAMTK	15	1	1	IDHP_MOUSE	M11(Oxidation)	1368.65	0	0	0	0	2.71848e+07	2.91342e+06	2.74618e+06	0		High		85.91		1.88746e-07													High	92.02	4.61937e-08	High	73.1	3.59743e-06	0
	VCVQTVESGAMTK	8	1	1	IDHP_MOUSE	C2(Nethylmaleimide)	1477.7	0	0	0	0	1435168	768415	2.98267e+06	0		High		71.53		6.86902e-06													High	66.24	2.16887e-05	High	47.12	0.00180599	0
	VCVQTVESGAMTK	2	1	1	IDHP_MOUSE	C2(Nethylmaleimide); M11(Oxidation)	1493.7	0	0	0	0	909844	0	0	0																			High	58.25	0.000127629				0
	CATITPDEAR	6	1	1	IDHP_MOUSE		1076.5	0	0	0	0	1.16464e+07	8.20052e+06	7.96738e+06	0		High		34.49		0.022956													High	45.13	0.00198259	High	34.83	0.0206026	0
	VCVQTVESGAMTK	8	1	1	IDHP_MOUSE	C2(Nethylmaleimide+water)	1495.71	0	0	0	0	636814	857899	1.71362e+06	0		High		65.48		2.55816e-05													High	44.99	0.00288748	High	37.81	0.0148771	0
	VCVQTVESGAMTK	1	1	1	IDHP_MOUSE	C2(Nethylmaleimide+water); M11(Oxidation)	1511.71	0	0	0	0	212076	0	0	0																			High	37.87	0.0140524				0
	VCVQTVESGAMTK	4	1	1	IDHP_MOUSE	Q4(Deamidated)	1353.65	0	0	0	0	0	0	0	0		High		32.33		0.0461107													High	34.05	0.0299492	High	48.82	0.00100974	0
	VCVQTVESGAMTK	1	1	1	IDHP_MOUSE	Q4(Deamidated); M11(Oxidation)	1369.65	0	0	0	0	0	0	0	0																			High	31.77	0.045172				0
	VCVQTVESGAMTK	1	1	1	IDHP_MOUSE	C2(Nethylmaleimide); Q4(Deamidated)	1478.7	0	0	0	0	0	0	0	0																						High	34.53	0.0359771	0
FETUA_MOUSE	(P29699) Alpha-2-HS-glycoprotein	4.93	1	1	1	2	0	0	0	0	0	0	150770	0																		0							62.0511	4.93	1	2					345	37.3017	6.50732
	Sequence	# PSMs	# Proteins	# Protein Groups	Protein Group Accessions	Modifications	MH+ [Da]	A5: Area	B5: Area	C5: Area	D5: Area	E5: Area	F5: Area	G5: Area	H5: Area	A2	G2	IonScore A2	IonScore G2	Exp Value A2	Exp Value G2	B2	H2	IonScore B2	IonScore H2	Exp Value B2	Exp Value H2	C2	IonScore C2	Exp Value C2	D2	IonScore D2	Exp Value D2	E2	IonScore E2	Exp Value E2	F2	IonScore F2	Exp Value F2	# Missed Cleavages
	VGQPGAAGPVSPMCPGR	2	1	1	FETUA_MOUSE		1580.77	0	0	0	0	0	0	150770	0		High		44.64		0.003573																			0
ENOA_MOUSE	(P17182) Alpha-enolase	4.84	3	2	2	22	0	1.14487e+06	0	0	8.88369e+06	2.88394e+06	5.31244e+06	1.1599e+06					59.33	3.46	1	1									214.166	4.84	2	5	335.84	4.84	2	9	237.93	4.84	2	6	88.7	3.46	1	1	434	47.1112	6.80029
	Sequence	# PSMs	# Proteins	# Protein Groups	Protein Group Accessions	Modifications	MH+ [Da]	A5: Area	B5: Area	C5: Area	D5: Area	E5: Area	F5: Area	G5: Area	H5: Area	A2	G2	IonScore A2	IonScore G2	Exp Value A2	Exp Value G2	B2	H2	IonScore B2	IonScore H2	Exp Value B2	Exp Value H2	C2	IonScore C2	Exp Value C2	D2	IonScore D2	Exp Value D2	E2	IonScore E2	Exp Value E2	F2	IonScore F2	Exp Value F2	# Missed Cleavages
	VNQIGSVTESLQACK	18	2	1	ENOA_MOUSE		1576.8	0	1.14487e+06	0	0	1.75736e+07	5.55222e+06	1.04157e+07	1.1599e+06		High		86.36		2.77101e-07	High	High	59.33	88.7	0.000139842	1.61673e-07							High	90.85	9.89569e-08	High	72.28	7.19635e-06	0
	TGAPCR	3	3	1	ENOA_MOUSE	C5(Nethylmaleimide)	729.333	0	0	0	0	193771	215647	209225	0		High		23.58		0.0460457													High	23.24	0.0497954	High	23.55	0.0463649	0
	VNQIGSVTESLQACK	1	2	1	ENOA_MOUSE	N2(Deamidated)	1577.8	0	0	0	0	0	0	0	0		High		36.54		0.0262634																			0
SUCA_MOUSE	(Q9WUM5) Succinyl-CoA ligase [ADP/GDP-forming] subunit alpha, mitochondrial	4.62	1	1	1	20	0	0	0	0	2.71475e+06	1.65402e+06	4.49711e+06	0																	134.967	4.62	1	4	313.612	4.62	1	12	152.493	4.62	1	4					346	36.132	9.39307
	Sequence	# PSMs	# Proteins	# Protein Groups	Protein Group Accessions	Modifications	MH+ [Da]	A5: Area	B5: Area	C5: Area	D5: Area	E5: Area	F5: Area	G5: Area	H5: Area	A2	G2	IonScore A2	IonScore G2	Exp Value A2	Exp Value G2	B2	H2	IonScore B2	IonScore H2	Exp Value B2	Exp Value H2	C2	IonScore C2	Exp Value C2	D2	IonScore D2	Exp Value D2	E2	IonScore E2	Exp Value E2	F2	IonScore F2	Exp Value F2	# Missed Cleavages
	LIGPNCPGVINPGECK	5	1	1	SUCA_MOUSE		1610.8	0	0	0	0	2.71475e+06	722910	2.5143e+06	0		High		59.11		0.000126488													High	57.23	0.000201724	High	38.5	0.0151071	0
	LIGPNCPGVINPGECK	13	1	1	SUCA_MOUSE	C15(Nethylmaleimide)	1735.84	0	0	0	0	0	1.65402e+06	4.49711e+06	0		High		49.76		0.0013802													High	47.28	0.00243937	High	55.67	0.00034975	0
	LIGPNCPGVINPGECK	1	1	1	SUCA_MOUSE	C6(Nethylmaleimide+water)	1753.86	0	0	0	0	1.35988e+06	0	0	0																			High	33.13	0.0557909				0
	LIGPNCPGVINPGECK	1	1	1	SUCA_MOUSE	N5(Deamidated); C15(Nethylmaleimide)	1736.85	0	0	0	0	0	0	0	0																						High	35.32	0.0390267	0
DHSB_MOUSE	(Q9CQA3) Succinate dehydrogenase [ubiquinone] iron-sulfur subunit, mitochondrial	4.61	1	1	1	23	0	0	0	0	3.8927e+06	1.60146e+06	3.69321e+06	0																	256.342	4.61	1	10	141.069	4.61	1	6	173.121	4.61	1	7					282	31.7929	8.67529
	Sequence	# PSMs	# Proteins	# Protein Groups	Protein Group Accessions	Modifications	MH+ [Da]	A5: Area	B5: Area	C5: Area	D5: Area	E5: Area	F5: Area	G5: Area	H5: Area	A2	G2	IonScore A2	IonScore G2	Exp Value A2	Exp Value G2	B2	H2	IonScore B2	IonScore H2	Exp Value B2	Exp Value H2	C2	IonScore C2	Exp Value C2	D2	IonScore D2	Exp Value D2	E2	IonScore E2	Exp Value E2	F2	IonScore F2	Exp Value F2	# Missed Cleavages
	CHTIMNCTQTCPK	4	1	1	DHSB_MOUSE	C1(Nethylmaleimide); M5(Oxidation)	1620.66	0	0	0	0	3.1272e+06	0	258310	0		High		33.79		0.0110307													High	64.05	1.0252e-05				0
	CHTIMNCTQTCPK	5	1	1	DHSB_MOUSE	C1(Nethylmaleimide); M5(Oxidation); C11(Nethylmaleimide)	1745.71	0	0	0	0	3.8927e+06	0	0	0																			High	48.07	0.000368054				0
	CHTIMNCTQTCPK	9	1	1	DHSB_MOUSE	C1(Nethylmaleimide); C7(Nethylmaleimide)	1729.72	0	0	0	0	3.45293e+06	1.34282e+06	3.1483e+06	0		High		52.58		0.000168936													High	39.82	0.00322597	High	36.33	0.00720544	0
	CHTIMNCTQTCPK	4	1	1	DHSB_MOUSE	C1(Nethylmaleimide)	1604.67	0	0	0	0	0	1.60146e+06	3.69321e+06	0		High		55.99		8.04398e-05																High	53.34	0.00015595	0
	CHTIMNCTQTCPK	1	1	1	DHSB_MOUSE	C1(Nethylmaleimide); N6(Deamidated); C11(Nethylmaleimide)	1730.72	0	0	0	0	0	0	0	0		High		27.97		0.0513075																			0
SSDH_MOUSE	(Q8BWF0) Succinate-semialdehyde dehydrogenase, mitochondrial	4.59	1	2	2	3	0	0	0	0	648979	223939	0	0																	50.4344	4.59	2	2	32.51	2.1	1	1									523	55.9328	8.25049
	Sequence	# PSMs	# Proteins	# Protein Groups	Protein Group Accessions	Modifications	MH+ [Da]	A5: Area	B5: Area	C5: Area	D5: Area	E5: Area	F5: Area	G5: Area	H5: Area	A2	G2	IonScore A2	IonScore G2	Exp Value A2	Exp Value G2	B2	H2	IonScore B2	IonScore H2	Exp Value B2	Exp Value H2	C2	IonScore C2	Exp Value C2	D2	IonScore D2	Exp Value D2	E2	IonScore E2	Exp Value E2	F2	IonScore F2	Exp Value F2	# Missed Cleavages
	LGTVADCGVPEAR	1	1	1	SSDH_MOUSE		1287.63	0	0	0	0	1.07053e+06	0	0	0																			High	35.94	0.0197507				0
	NAGQTCVCSNR	2	1	1	SSDH_MOUSE		1152.49	0	0	0	0	227429	223939	0	0																			High	30.68	0.0303976	High	32.51	0.0185426	0
ACTB_MOUSE	(P60710) Actin, cytoplasmic 1	4.53	1	1	1	4	0	0	0	0	874641	0	534981	0		0				0											112.7	4.53	1	3		0			49.15	4.53	1	1		0			375	41.7097	5.47803
	Sequence	# PSMs	# Proteins	# Protein Groups	Protein Group Accessions	Modifications	MH+ [Da]	A5: Area	B5: Area	C5: Area	D5: Area	E5: Area	F5: Area	G5: Area	H5: Area	A2	G2	IonScore A2	IonScore G2	Exp Value A2	Exp Value G2	B2	H2	IonScore B2	IonScore H2	Exp Value B2	Exp Value H2	C2	IonScore C2	Exp Value C2	D2	IonScore D2	Exp Value D2	E2	IonScore E2	Exp Value E2	F2	IonScore F2	Exp Value F2	# Missed Cleavages
	DDDIAALVVDNGSGMCK	2	1	1	ACTB_MOUSE	N-Term(Acetyl)	1764.78	0	0	0	0	874641	0	534981	0		High		49.15		0.000847074													High	60.67	5.95641e-05				0
	DDDIAALVVDNGSGMCK	1	1	1	ACTB_MOUSE	N-Term(Acetyl); M15(Oxidation)	1780.77	0	0	0	0	277909	0	0	0																			High	45.98	0.001316				0
	DDDIAALVVDNGSGMCK	1	1	1	ACTB_MOUSE	N-Term(Acetyl); N11(Deamidated); M15(Oxidation)	1781.77	0	0	0	0	0	0	0	0																			High	37.84	0.0103924				0
THIL_MOUSE	(Q8QZT1) Acetyl-CoA acetyltransferase, mitochondrial	4.48	1	1	1	12	0	695996	0	1.0236e+06	1.18418e+07	4.0354e+06	6.61275e+06	726905					36.38	4.48	1	1					54.22	4.48	1	1	105.163	4.48	1	3	156.255	4.48	1	4	74.7755	4.48	1	2	54.21	4.48	1	1	424	44.7873	8.51416
	Sequence	# PSMs	# Proteins	# Protein Groups	Protein Group Accessions	Modifications	MH+ [Da]	A5: Area	B5: Area	C5: Area	D5: Area	E5: Area	F5: Area	G5: Area	H5: Area	A2	G2	IonScore A2	IonScore G2	Exp Value A2	Exp Value G2	B2	H2	IonScore B2	IonScore H2	Exp Value B2	Exp Value H2	C2	IonScore C2	Exp Value C2	D2	IonScore D2	Exp Value D2	E2	IonScore E2	Exp Value E2	F2	IonScore F2	Exp Value F2	# Missed Cleavages
	QATLGAGLPISTPCTTVNK	12	1	1	THIL_MOUSE		1871.99	0	695996	0	1.0236e+06	1.18418e+07	4.0354e+06	6.61275e+06	726905		High		47.02		0.00208441	High	High	36.38	54.21	0.0259718	0.000422747				High	54.22	0.000424234	High	59.94	0.000112392	High	62.63	5.82597e-05	0
GSTK1_MOUSE	(Q9DCM2) Glutathione S-transferase kappa 1	4.42	1	1	1	2	0	0	0	0	0	2.02748e+06	1.60966e+06	0																					39.52	4.42	1	1	41.78	4.42	1	1					226	25.6873	8.88037
	Sequence	# PSMs	# Proteins	# Protein Groups	Protein Group Accessions	Modifications	MH+ [Da]	A5: Area	B5: Area	C5: Area	D5: Area	E5: Area	F5: Area	G5: Area	H5: Area	A2	G2	IonScore A2	IonScore G2	Exp Value A2	Exp Value G2	B2	H2	IonScore B2	IonScore H2	Exp Value B2	Exp Value H2	C2	IonScore C2	Exp Value C2	D2	IonScore D2	Exp Value D2	E2	IonScore E2	Exp Value E2	F2	IonScore F2	Exp Value F2	# Missed Cleavages
	LIENTDAACK	2	1	1	GSTK1_MOUSE		1077.52	0	0	0	0	0	2.02748e+06	1.60966e+06	0		High		41.78		0.00495816																High	39.52	0.00834297	0
GDIB_MOUSE	(Q61598) Rab GDP dissociation inhibitor beta	4.27	2	1	1	1	0	0	0	0	433086	0	0	0																	41.55	4.27	1	1													445	50.5047	6.25244
	Sequence	# PSMs	# Proteins	# Protein Groups	Protein Group Accessions	Modifications	MH+ [Da]	A5: Area	B5: Area	C5: Area	D5: Area	E5: Area	F5: Area	G5: Area	H5: Area	A2	G2	IonScore A2	IonScore G2	Exp Value A2	Exp Value G2	B2	H2	IonScore B2	IonScore H2	Exp Value B2	Exp Value H2	C2	IonScore C2	Exp Value C2	D2	IonScore D2	Exp Value D2	E2	IonScore E2	Exp Value E2	F2	IonScore F2	Exp Value F2	# Missed Cleavages
	NTNDANSCQIIIPQNQVNR	1	2	1	GDIB_MOUSE		2142.04	0	0	0	0	433086	0	0	0																			High	41.55	0.0113864				0
PCCB_MOUSE	(Q99MN9) Propionyl-CoA carboxylase beta chain, mitochondrial	4.25	1	1	1	2	0	0	0	0	1.00467e+06	0	0	0																	117.784	4.25	1	2		0				0							541	58.3719	7.66455
	Sequence	# PSMs	# Proteins	# Protein Groups	Protein Group Accessions	Modifications	MH+ [Da]	A5: Area	B5: Area	C5: Area	D5: Area	E5: Area	F5: Area	G5: Area	H5: Area	A2	G2	IonScore A2	IonScore G2	Exp Value A2	Exp Value G2	B2	H2	IonScore B2	IonScore H2	Exp Value B2	Exp Value H2	C2	IonScore C2	Exp Value C2	D2	IonScore D2	Exp Value D2	E2	IonScore E2	Exp Value E2	F2	IonScore F2	Exp Value F2	# Missed Cleavages
	TVGIVGNQPNVASGCLDINSSVK	2	1	1	PCCB_MOUSE		2272.16	0	0	0	0	1.00467e+06	0	0	0																			High	66.54	3.54801e-05				0
PGK1_MOUSE	(P09411) Phosphoglycerate kinase 1	4.08	1	1	1	2	0	0	0	0	793938	0	0	0																	39.71	4.08	1	2		0				0							417	44.522	7.89893
	Sequence	# PSMs	# Proteins	# Protein Groups	Protein Group Accessions	Modifications	MH+ [Da]	A5: Area	B5: Area	C5: Area	D5: Area	E5: Area	F5: Area	G5: Area	H5: Area	A2	G2	IonScore A2	IonScore G2	Exp Value A2	Exp Value G2	B2	H2	IonScore B2	IonScore H2	Exp Value B2	Exp Value H2	C2	IonScore C2	Exp Value C2	D2	IonScore D2	Exp Value D2	E2	IonScore E2	Exp Value E2	F2	IonScore F2	Exp Value F2	# Missed Cleavages
	GCITIIGGGDTATCCAK	2	1	1	PGK1_MOUSE	C15(Nethylmaleimide)	1708.77	0	0	0	0	793938	0	0	0																			High	39.63	0.00869511				0
1433G_MOUSE	(P61982) 14-3-3 protein gamma	4.05	1	1	1	5	0	0	0	0	435741	630932	413707	0																	37.65	4.05	1	1	39.4402	4.05	1	2	38.7357	4.05	1	2					247	28.2849	4.89404
	Sequence	# PSMs	# Proteins	# Protein Groups	Protein Group Accessions	Modifications	MH+ [Da]	A5: Area	B5: Area	C5: Area	D5: Area	E5: Area	F5: Area	G5: Area	H5: Area	A2	G2	IonScore A2	IonScore G2	Exp Value A2	Exp Value G2	B2	H2	IonScore B2	IonScore H2	Exp Value B2	Exp Value H2	C2	IonScore C2	Exp Value C2	D2	IonScore D2	Exp Value D2	E2	IonScore E2	Exp Value E2	F2	IonScore F2	Exp Value F2	# Missed Cleavages
	NCSETQYESK	5	1	1	1433G_MOUSE		1188.48	0	0	0	0	435741	630932	413707	0		High		29.7		0.0185373													High	37.65	0.00270571	High	32.44	0.00986384	0
TBB4A_MOUSE	(Q9D6F9) Tubulin beta-4A chain	4.05	7	2	2	6	0	0	0	0	2.09325e+06	307439	316923	0																	63.9562	2.03	1	3	27.4	2.03	1	1	45.21	4.05	2	2					444	49.5539	4.88135
	Sequence	# PSMs	# Proteins	# Protein Groups	Protein Group Accessions	Modifications	MH+ [Da]	A5: Area	B5: Area	C5: Area	D5: Area	E5: Area	F5: Area	G5: Area	H5: Area	A2	G2	IonScore A2	IonScore G2	Exp Value A2	Exp Value G2	B2	H2	IonScore B2	IonScore H2	Exp Value B2	Exp Value H2	C2	IonScore C2	Exp Value C2	D2	IonScore D2	Exp Value D2	E2	IonScore E2	Exp Value E2	F2	IonScore F2	Exp Value F2	# Missed Cleavages
	NMMAACDPR	4	7	1	TBB4A_MOUSE	M2(Oxidation)	1024.4	0	0	0	0	2.09325e+06	307439	174358	0		High		24.99		0.0419968													High	46.91	0.000267871	High	27.4	0.0214725	0
	NMMAACDPR	1	7	1	TBB4A_MOUSE	M2(Oxidation); M3(Oxidation)	1040.39	0	0	0	0	1.05832e+06	0	0	0																			High	23.49	0.0376079				0
	TAVCDIPPR	1	5	1	TBB4A_MOUSE		971.495	0	0	0	0	0	0	459489	0		High		33.22		0.0196051																			0
VDAC1_MOUSE	(Q60932) Voltage-dependent anion-selective channel protein 1	4.05	1	1	1	8	0	0	0	0	2.61817e+07	8.96294e+06	9.84161e+06	0																	87.6555	4.05	1	3	107.346	4.05	1	3	95.1976	4.05	1	2		0			296	32.3314	8.42627
	Sequence	# PSMs	# Proteins	# Protein Groups	Protein Group Accessions	Modifications	MH+ [Da]	A5: Area	B5: Area	C5: Area	D5: Area	E5: Area	F5: Area	G5: Area	H5: Area	A2	G2	IonScore A2	IonScore G2	Exp Value A2	Exp Value G2	B2	H2	IonScore B2	IonScore H2	Exp Value B2	Exp Value H2	C2	IonScore C2	Exp Value C2	D2	IonScore D2	Exp Value D2	E2	IonScore E2	Exp Value E2	F2	IonScore F2	Exp Value F2	# Missed Cleavages
	YQVDPDACFSAK	8	1	1	VDAC1_MOUSE		1343.59	0	0	0	0	2.61817e+07	8.96294e+06	9.84161e+06	0		High		62.23		2.46845e-05													High	50.36	0.000387049	High	62.8	2.18845e-05	0
MMSA_MOUSE	(Q9EQ20) Methylmalonate-semialdehyde dehydrogenase [acylating], mitochondrial	3.93	1	2	2	10	0	0	0	0	714798	1.06456e+06	1.24191e+06	0																	97.265	3.93	2	4	71.9571	3.93	2	3	98.2955	3.93	2	3					535	57.8785	8.07471
	Sequence	# PSMs	# Proteins	# Protein Groups	Protein Group Accessions	Modifications	MH+ [Da]	A5: Area	B5: Area	C5: Area	D5: Area	E5: Area	F5: Area	G5: Area	H5: Area	A2	G2	IonScore A2	IonScore G2	Exp Value A2	Exp Value G2	B2	H2	IonScore B2	IonScore H2	Exp Value B2	Exp Value H2	C2	IonScore C2	Exp Value C2	D2	IonScore D2	Exp Value D2	E2	IonScore E2	Exp Value E2	F2	IonScore F2	Exp Value F2	# Missed Cleavages
	AEMDAAVESCK	5	1	1	MMSA_MOUSE		1153.49	0	0	0	0	626021	953959	705801	0		High		54.33		9.70411e-05													High	46.45	0.000644291	High	38.77	0.00359724	0
	VCNLIDSGTK	5	1	1	MMSA_MOUSE		1049.52	0	0	0	0	803576	1.17516e+06	1.77803e+06	0		High		47.82		0.00125054													High	31.23	0.0560497	High	38.08	0.0115686	0
CXA1_MOUSE	(P23242) Gap junction alpha-1 protein	3.93	1	1	1	12	0	0	0	0	4.16409e+06	4.01557e+06	3.16158e+06	0																	120.942	3.93	1	4	204.709	3.93	1	6	82.3911	3.93	1	2					382	42.9769	8.76318
	Sequence	# PSMs	# Proteins	# Protein Groups	Protein Group Accessions	Modifications	MH+ [Da]	A5: Area	B5: Area	C5: Area	D5: Area	E5: Area	F5: Area	G5: Area	H5: Area	A2	G2	IonScore A2	IonScore G2	Exp Value A2	Exp Value G2	B2	H2	IonScore B2	IonScore H2	Exp Value B2	Exp Value H2	C2	IonScore C2	Exp Value C2	D2	IonScore D2	Exp Value D2	E2	IonScore E2	Exp Value E2	F2	IonScore F2	Exp Value F2	# Missed Cleavages
	CNTQQPGCENVCYDK	11	1	1	CXA1_MOUSE		1701.66	0	0	0	0	4.16409e+06	4.01557e+06	3.16158e+06	0		High		54.93		4.01708e-05													High	55.16	3.80987e-05	High	62.08	7.77399e-06	0
	CNTQQPGCENVCYDK	1	1	1	CXA1_MOUSE	N10(Deamidated)	1702.67	0	0	0	0	0	0	0	0																						High	37.73	0.00258886	0
ECI2_MOUSE	(Q9WUR2) Enoyl-CoA delta isomerase 2, mitochondrial	3.84	1	1	1	1	0	0	0	0	94240.8	0	0	0																	33.69	3.84	1	1													391	43.24	8.92432
	Sequence	# PSMs	# Proteins	# Protein Groups	Protein Group Accessions	Modifications	MH+ [Da]	A5: Area	B5: Area	C5: Area	D5: Area	E5: Area	F5: Area	G5: Area	H5: Area	A2	G2	IonScore A2	IonScore G2	Exp Value A2	Exp Value G2	B2	H2	IonScore B2	IonScore H2	Exp Value B2	Exp Value H2	C2	IonScore C2	Exp Value C2	D2	IonScore D2	Exp Value D2	E2	IonScore E2	Exp Value E2	F2	IonScore F2	Exp Value F2	# Missed Cleavages
	LYAVNAEECTTLQAR	1	1	1	ECI2_MOUSE		1681.82	0	0	0	0	94240.8	0	0	0																			High	33.69	0.0509441				0
RS3_MOUSE	(P62908) 40S ribosomal protein S3	3.7	1	1	1	2	0	0	0	0	529392	397604	0	0																	38.76	3.7	1	1	37.24	3.7	1	1		0							243	26.6574	9.65674
	Sequence	# PSMs	# Proteins	# Protein Groups	Protein Group Accessions	Modifications	MH+ [Da]	A5: Area	B5: Area	C5: Area	D5: Area	E5: Area	F5: Area	G5: Area	H5: Area	A2	G2	IonScore A2	IonScore G2	Exp Value A2	Exp Value G2	B2	H2	IonScore B2	IonScore H2	Exp Value B2	Exp Value H2	C2	IonScore C2	Exp Value C2	D2	IonScore D2	Exp Value D2	E2	IonScore E2	Exp Value E2	F2	IonScore F2	Exp Value F2	# Missed Cleavages
	GCEVVVSGK	2	1	1	RS3_MOUSE		877.443	0	0	0	0	529392	397604	0	0																			High	38.76	0.00918014	High	37.24	0.0123569	0
1433Z_MOUSE	(P63101) 14-3-3 protein zeta/delta	3.67	1	1	1	1	0	0	0	0	419554	0	0	0																	29.72	3.67	1	1		0				0							245	27.7537	4.79248
	Sequence	# PSMs	# Proteins	# Protein Groups	Protein Group Accessions	Modifications	MH+ [Da]	A5: Area	B5: Area	C5: Area	D5: Area	E5: Area	F5: Area	G5: Area	H5: Area	A2	G2	IonScore A2	IonScore G2	Exp Value A2	Exp Value G2	B2	H2	IonScore B2	IonScore H2	Exp Value B2	Exp Value H2	C2	IonScore C2	Exp Value C2	D2	IonScore D2	Exp Value D2	E2	IonScore E2	Exp Value E2	F2	IonScore F2	Exp Value F2	# Missed Cleavages
	YDDMAACMK	1	1	1	1433Z_MOUSE	M4(Oxidation)	1063.39	0	0	0	0	419554	0	0	0																			High	29.72	0.00455422				0
OAT_MOUSE	(P29758) Ornithine aminotransferase, mitochondrial	3.64	1	1	1	1	0	0	0	0	0	298726	0	0																		0			55.27	3.64	1	1									439	48.3239	6.62451
	Sequence	# PSMs	# Proteins	# Protein Groups	Protein Group Accessions	Modifications	MH+ [Da]	A5: Area	B5: Area	C5: Area	D5: Area	E5: Area	F5: Area	G5: Area	H5: Area	A2	G2	IonScore A2	IonScore G2	Exp Value A2	Exp Value G2	B2	H2	IonScore B2	IonScore H2	Exp Value B2	Exp Value H2	C2	IonScore C2	Exp Value C2	D2	IonScore D2	Exp Value D2	E2	IonScore E2	Exp Value E2	F2	IonScore F2	Exp Value F2	# Missed Cleavages
	VLPMNTGVEAGETACK	1	1	1	OAT_MOUSE		1619.77	0	0	0	0	0	298726	0	0																						High	55.27	0.000344565	0
CSRP1_MOUSE	(P97315) Cysteine and glycine-rich protein 1	3.63	2	1	1	1	0	0	0	0	0	160068	0	0																					25.4	3.63	1	1									193	20.5698	8.57275
	Sequence	# PSMs	# Proteins	# Protein Groups	Protein Group Accessions	Modifications	MH+ [Da]	A5: Area	B5: Area	C5: Area	D5: Area	E5: Area	F5: Area	G5: Area	H5: Area	A2	G2	IonScore A2	IonScore G2	Exp Value A2	Exp Value G2	B2	H2	IonScore B2	IonScore H2	Exp Value B2	Exp Value H2	C2	IonScore C2	Exp Value C2	D2	IonScore D2	Exp Value D2	E2	IonScore E2	Exp Value E2	F2	IonScore F2	Exp Value F2	# Missed Cleavages
	DGEIYCK	1	2	1	CSRP1_MOUSE		827.358	0	0	0	0	0	160068	0	0																						High	25.4	0.0467213	0
ETHE1_MOUSE	(Q9DCM0) Protein ETHE1, mitochondrial	3.54	1	1	1	1	0	0	0	0	0	510446	0	0																					35.98	3.54	1	1									254	27.7211	7.2251
	Sequence	# PSMs	# Proteins	# Protein Groups	Protein Group Accessions	Modifications	MH+ [Da]	A5: Area	B5: Area	C5: Area	D5: Area	E5: Area	F5: Area	G5: Area	H5: Area	A2	G2	IonScore A2	IonScore G2	Exp Value A2	Exp Value G2	B2	H2	IonScore B2	IonScore H2	Exp Value B2	Exp Value H2	C2	IonScore C2	Exp Value C2	D2	IonScore D2	Exp Value D2	E2	IonScore E2	Exp Value E2	F2	IonScore F2	Exp Value F2	# Missed Cleavages
	TDFQQGCAK	1	1	1	ETHE1_MOUSE		997.438	0	0	0	0	0	510446	0	0																						High	35.98	0.00672508	0
6PGL_MOUSE	(Q9CQ60) 6-phosphogluconolactonase	3.5	1	1	1	1	0	0	0	0	0	400925	0	0																					32.6	3.5	1	1									257	27.2374	5.84619
	Sequence	# PSMs	# Proteins	# Protein Groups	Protein Group Accessions	Modifications	MH+ [Da]	A5: Area	B5: Area	C5: Area	D5: Area	E5: Area	F5: Area	G5: Area	H5: Area	A2	G2	IonScore A2	IonScore G2	Exp Value A2	Exp Value G2	B2	H2	IonScore B2	IonScore H2	Exp Value B2	Exp Value H2	C2	IonScore C2	Exp Value C2	D2	IonScore D2	Exp Value D2	E2	IonScore E2	Exp Value E2	F2	IonScore F2	Exp Value F2	# Missed Cleavages
	AASCLEGDR	1	1	1	6PGL_MOUSE		921.407	0	0	0	0	0	400925	0	0																						High	32.6	0.0208001	0
SYPL1_MOUSE	(O09117) Synaptophysin-like protein 1	3.45	1	1	1	1	0	0	0	0	2314123	0	0	0																	32.03	3.45	1	1													261	28.8806	8.79248
	Sequence	# PSMs	# Proteins	# Protein Groups	Protein Group Accessions	Modifications	MH+ [Da]	A5: Area	B5: Area	C5: Area	D5: Area	E5: Area	F5: Area	G5: Area	H5: Area	A2	G2	IonScore A2	IonScore G2	Exp Value A2	Exp Value G2	B2	H2	IonScore B2	IonScore H2	Exp Value B2	Exp Value H2	C2	IonScore C2	Exp Value C2	D2	IonScore D2	Exp Value D2	E2	IonScore E2	Exp Value E2	F2	IonScore F2	Exp Value F2	# Missed Cleavages
	TEIQVNCPK	1	1	1	SYPL1_MOUSE		1031.52	0	0	0	0	2314123	0	0	0																			High	32.03	0.0546094				0
NDUAA_MOUSE	(Q99LC3) NADH dehydrogenase [ubiquinone] 1 alpha subcomplex subunit 10, mitochondrial	3.38	1	1	1	7	0	0	0	0	6.45209e+06	2.80827e+06	4.20475e+06	0																	62.9344	3.38	1	2	103.483	3.38	1	4	37.91	3.38	1	1					355	40.5777	7.78174
	Sequence	# PSMs	# Proteins	# Protein Groups	Protein Group Accessions	Modifications	MH+ [Da]	A5: Area	B5: Area	C5: Area	D5: Area	E5: Area	F5: Area	G5: Area	H5: Area	A2	G2	IonScore A2	IonScore G2	Exp Value A2	Exp Value G2	B2	H2	IonScore B2	IonScore H2	Exp Value B2	Exp Value H2	C2	IonScore C2	Exp Value C2	D2	IonScore D2	Exp Value D2	E2	IonScore E2	Exp Value E2	F2	IonScore F2	Exp Value F2	# Missed Cleavages
	VITVDGNICSGK	7	1	1	NDUAA_MOUSE		1205.62	0	0	0	0	6.45209e+06	2.80827e+06	4.20475e+06	0		High		37.91		0.0151938													High	41.62	0.00646645	High	42.9	0.00457729	0
DLDH_MOUSE	(O08749) Dihydrolipoyl dehydrogenase, mitochondrial	3.34	1	1	1	6	0	0	0	0	392417	0	216580	0																	201.913	3.34	1	4		0			84.5381	3.34	1	2					509	54.2382	7.89893
	Sequence	# PSMs	# Proteins	# Protein Groups	Protein Group Accessions	Modifications	MH+ [Da]	A5: Area	B5: Area	C5: Area	D5: Area	E5: Area	F5: Area	G5: Area	H5: Area	A2	G2	IonScore A2	IonScore G2	Exp Value A2	Exp Value G2	B2	H2	IonScore B2	IonScore H2	Exp Value B2	Exp Value H2	C2	IonScore C2	Exp Value C2	D2	IonScore D2	Exp Value D2	E2	IonScore E2	Exp Value E2	F2	IonScore F2	Exp Value F2	# Missed Cleavages
	NETLGGTCLNVGCIPSK	4	1	1	DLDH_MOUSE		1705.81	0	0	0	0	392417	0	216580	0		High		57.26		0.000244499													High	82.65	6.62494e-07				0
	NETLGGTCLNVGCIPSK	1	1	1	DLDH_MOUSE	N1(Deamidated)	1706.84	0	0	0	0	0	0	0	0																			High	60.79	0.000107462				0
	NETLGGTCLNVGCIPSK	1	1	1	DLDH_MOUSE	C13(Nethylmaleimide)	1830.87	0	0	0	0	0	0	0	0																			High	52.48	0.000696285				0
NDUV1_MOUSE	(Q91YT0) NADH dehydrogenase [ubiquinone] flavoprotein 1, mitochondrial	3.23	1	1	1	10	0	0	0	0	3.05665e+06	1.0761e+06	2.28611e+06	0																	114.444	3.23	1	2	166.011	3.23	1	5	111.53	3.23	1	3					464	50.8017	8.20654
	Sequence	# PSMs	# Proteins	# Protein Groups	Protein Group Accessions	Modifications	MH+ [Da]	A5: Area	B5: Area	C5: Area	D5: Area	E5: Area	F5: Area	G5: Area	H5: Area	A2	G2	IonScore A2	IonScore G2	Exp Value A2	Exp Value G2	B2	H2	IonScore B2	IonScore H2	Exp Value B2	Exp Value H2	C2	IonScore C2	Exp Value C2	D2	IonScore D2	Exp Value D2	E2	IonScore E2	Exp Value E2	F2	IonScore F2	Exp Value F2	# Missed Cleavages
	YLVVNADEGEPGTCK	10	1	1	NDUV1_MOUSE		1594.74	0	0	0	0	3.05665e+06	1.0761e+06	2.28611e+06	0		High		53.59		0.000394426													High	85.14	2.83079e-07	High	64.24	3.30181e-05	0
ACSL1_MOUSE	(P41216) Long-chain-fatty-acid--CoA ligase 1	3.15	1	2	2	13	0	0	0	0	5.2162e+06	3.37423e+06	2.11696e+06	0																	136.047	3.15	2	4	155.055	3.15	2	6	76.652	3.15	2	3					699	77.9014	7.15186
	Sequence	# PSMs	# Proteins	# Protein Groups	Protein Group Accessions	Modifications	MH+ [Da]	A5: Area	B5: Area	C5: Area	D5: Area	E5: Area	F5: Area	G5: Area	H5: Area	A2	G2	IonScore A2	IonScore G2	Exp Value A2	Exp Value G2	B2	H2	IonScore B2	IonScore H2	Exp Value B2	Exp Value H2	C2	IonScore C2	Exp Value C2	D2	IonScore D2	Exp Value D2	E2	IonScore E2	Exp Value E2	F2	IonScore F2	Exp Value F2	# Missed Cleavages
	GIQVSNNGPCLGSR	10	1	1	ACSL1_MOUSE		1401.69	0	0	0	0	6.22538e+06	2.87476e+06	2.25373e+06	0		High		47.81		0.00148523													High	56.7	0.000199686	High	51.96	0.000593812	0
	GEGEVCVK	3	1	1	ACSL1_MOUSE		820.385	0	0	0	0	4.20703e+06	3.87369e+06	1.98019e+06	0		High		30.64		0.0393087													High	35.42	0.0130764	High	29.92	0.0463968	0
ALDOA_MOUSE	(P05064) Fructose-bisphosphate aldolase A	3.02	1	1	1	18	0	0	0	0	3.51729e+07	2.25121e+07	2.2319e+07	0																	206.163	3.02	1	4	421.739	3.02	1	9	193.383	3.02	1	5					364	39.3313	8.08936
	Sequence	# PSMs	# Proteins	# Protein Groups	Protein Group Accessions	Modifications	MH+ [Da]	A5: Area	B5: Area	C5: Area	D5: Area	E5: Area	F5: Area	G5: Area	H5: Area	A2	G2	IonScore A2	IonScore G2	Exp Value A2	Exp Value G2	B2	H2	IonScore B2	IonScore H2	Exp Value B2	Exp Value H2	C2	IonScore C2	Exp Value C2	D2	IonScore D2	Exp Value D2	E2	IonScore E2	Exp Value E2	F2	IonScore F2	Exp Value F2	# Missed Cleavages
	ALANSLACQGK	17	1	1	ALDOA_MOUSE		1075.55	0	0	0	0	3.51729e+07	2.25121e+07	2.2319e+07	0		High		67.64		1.58154e-05													High	77.44	1.65427e-06	High	74.99	2.92393e-06	0
	ALANSLACQGK	1	1	1	ALDOA_MOUSE	C8(Nethylmaleimide+water)	1218.61	0	0	0	0	0	0	421655	0		High		36.94		0.0187028																			0
QCR2_MOUSE	(Q9DB77) Cytochrome b-c1 complex subunit 2, mitochondrial	2.87	1	1	1	2	0	0	0	0	1.79477e+06	0	1.58217e+06	0						0											53.78	2.87	1	1		0			32.96	2.87	1	1					453	48.205	9.24658
	Sequence	# PSMs	# Proteins	# Protein Groups	Protein Group Accessions	Modifications	MH+ [Da]	A5: Area	B5: Area	C5: Area	D5: Area	E5: Area	F5: Area	G5: Area	H5: Area	A2	G2	IonScore A2	IonScore G2	Exp Value A2	Exp Value G2	B2	H2	IonScore B2	IonScore H2	Exp Value B2	Exp Value H2	C2	IonScore C2	Exp Value C2	D2	IonScore D2	Exp Value D2	E2	IonScore E2	Exp Value E2	F2	IonScore F2	Exp Value F2	# Missed Cleavages
	NALANPLYCPDYR	2	1	1	QCR2_MOUSE		1509.71	0	0	0	0	1.79477e+06	0	1.58217e+06	0		High		32.96		0.0458783													High	53.78	0.000378171				0
NIPS2_MOUSE	(O55126) Protein NipSnap homolog 2	2.85	1	1	1	5	0	0	0	0	5.46704e+06	0	6.5137e+06	0																	53.954	2.85	1	2					56.6063	2.85	1	3					281	32.9119	9.26123
	Sequence	# PSMs	# Proteins	# Protein Groups	Protein Group Accessions	Modifications	MH+ [Da]	A5: Area	B5: Area	C5: Area	D5: Area	E5: Area	F5: Area	G5: Area	H5: Area	A2	G2	IonScore A2	IonScore G2	Exp Value A2	Exp Value G2	B2	H2	IonScore B2	IonScore H2	Exp Value B2	Exp Value H2	C2	IonScore C2	Exp Value C2	D2	IonScore D2	Exp Value D2	E2	IonScore E2	Exp Value E2	F2	IonScore F2	Exp Value F2	# Missed Cleavages
	ICQEVLPK	4	1	1	NIPS2_MOUSE		929.513	0	0	0	0	5.46704e+06	0	6.5137e+06	0		High		35.42		0.0210285													High	42.98	0.00377625				0
	ICQEVLPK	1	1	1	NIPS2_MOUSE	C2(Nethylmaleimide)	1054.56	0	0	0	0	0	0	536208	0		High		31.17		0.0313937																			0
MCCB_MOUSE	(Q3ULD5) Methylcrotonoyl-CoA carboxylase beta chain, mitochondrial	2.84	1	1	1	1	0	0	0	0	238083	0	0	0																	34.32	2.84	1	1													563	61.3402	8.00146
	Sequence	# PSMs	# Proteins	# Protein Groups	Protein Group Accessions	Modifications	MH+ [Da]	A5: Area	B5: Area	C5: Area	D5: Area	E5: Area	F5: Area	G5: Area	H5: Area	A2	G2	IonScore A2	IonScore G2	Exp Value A2	Exp Value G2	B2	H2	IonScore B2	IonScore H2	Exp Value B2	Exp Value H2	C2	IonScore C2	Exp Value C2	D2	IonScore D2	Exp Value D2	E2	IonScore E2	Exp Value E2	F2	IonScore F2	Exp Value F2	# Missed Cleavages
	VSGVECMIVANDATVK	1	1	1	MCCB_MOUSE	M7(Oxidation)	1651.8	0	0	0	0	238083	0	0	0																			High	34.32	0.043048				0
EF2_MOUSE	(P58252) Elongation factor 2	2.8	1	2	2	9	0	0	0	0	1.75929e+06	390738	682557	0																	139.946	2.8	2	5	68.47	1.63	1	1	82.0881	2.8	2	3					858	95.2529	6.82959
	Sequence	# PSMs	# Proteins	# Protein Groups	Protein Group Accessions	Modifications	MH+ [Da]	A5: Area	B5: Area	C5: Area	D5: Area	E5: Area	F5: Area	G5: Area	H5: Area	A2	G2	IonScore A2	IonScore G2	Exp Value A2	Exp Value G2	B2	H2	IonScore B2	IonScore H2	Exp Value B2	Exp Value H2	C2	IonScore C2	Exp Value C2	D2	IonScore D2	Exp Value D2	E2	IonScore E2	Exp Value E2	F2	IonScore F2	Exp Value F2	# Missed Cleavages
	ETVSEESNVLCLSK	5	1	1	EF2_MOUSE		1537.74	0	0	0	0	1.75929e+06	390738	946459	0		High		55.38		0.000287561													High	58.3	0.000146875	High	68.47	1.41237e-05	0
	EGALCEENMR	1	1	1	EF2_MOUSE	M9(Oxidation)	1167.48	0	0	0	0	0	0	0	0																			High	48.67	0.000315808				0
	ETVSEESNVLCLSK	2	1	1	EF2_MOUSE	N8(Deamidated)	1538.74	0	0	0	0	0	0	0	0		High		33.3		0.0442244													High	40.06	0.00908857				0
	EGALCEENMR	1	1	1	EF2_MOUSE		1151.48	0	0	0	0	0	0	418655	0		High		28.54		0.0384887																			0
MACD1_MOUSE	(Q922B1) O-acetyl-ADP-ribose deacetylase MACROD1	2.79	1	1	1	2	0	0	0	0	4.87849e+06	4.81197e+06	0	0																	47.68	2.79	1	1	35.51	2.79	1	1		0							323	35.2724	8.85107
	Sequence	# PSMs	# Proteins	# Protein Groups	Protein Group Accessions	Modifications	MH+ [Da]	A5: Area	B5: Area	C5: Area	D5: Area	E5: Area	F5: Area	G5: Area	H5: Area	A2	G2	IonScore A2	IonScore G2	Exp Value A2	Exp Value G2	B2	H2	IonScore B2	IonScore H2	Exp Value B2	Exp Value H2	C2	IonScore C2	Exp Value C2	D2	IonScore D2	Exp Value D2	E2	IonScore E2	Exp Value E2	F2	IonScore F2	Exp Value F2	# Missed Cleavages
	TLQNCETGK	2	1	1	MACD1_MOUSE		993.465	0	0	0	0	4.87849e+06	4.81197e+06	0	0																			High	47.68	0.00101256	High	35.51	0.0163231	0
CPT2_MOUSE	(P52825) Carnitine O-palmitoyltransferase 2, mitochondrial	2.74	1	1	1	1	0	0	0	0	0	0	243546	0																		0							51.41	2.74	1	1					658	73.9336	8.36768
	Sequence	# PSMs	# Proteins	# Protein Groups	Protein Group Accessions	Modifications	MH+ [Da]	A5: Area	B5: Area	C5: Area	D5: Area	E5: Area	F5: Area	G5: Area	H5: Area	A2	G2	IonScore A2	IonScore G2	Exp Value A2	Exp Value G2	B2	H2	IonScore B2	IonScore H2	Exp Value B2	Exp Value H2	C2	IonScore C2	Exp Value C2	D2	IonScore D2	Exp Value D2	E2	IonScore E2	Exp Value E2	F2	IonScore F2	Exp Value F2	# Missed Cleavages
	QYGQTVATYESCSTAAFK	1	1	1	CPT2_MOUSE		1954.89	0	0	0	0	0	0	243546	0		High		51.41		0.000766859																			0
NDUS1_MOUSE	(Q91VD9) NADH-ubiquinone oxidoreductase 75 kDa subunit, mitochondrial	2.61	1	2	2	17	0	0	0	0	4.11529e+06	4.15767e+06	4.32138e+06	0																	81.9082	1.51	1	3	196.627	2.61	2	10	100.77	2.61	2	4					727	79.7256	5.71924
	Sequence	# PSMs	# Proteins	# Protein Groups	Protein Group Accessions	Modifications	MH+ [Da]	A5: Area	B5: Area	C5: Area	D5: Area	E5: Area	F5: Area	G5: Area	H5: Area	A2	G2	IonScore A2	IonScore G2	Exp Value A2	Exp Value G2	B2	H2	IonScore B2	IonScore H2	Exp Value B2	Exp Value H2	C2	IonScore C2	Exp Value C2	D2	IonScore D2	Exp Value D2	E2	IonScore E2	Exp Value E2	F2	IonScore F2	Exp Value F2	# Missed Cleavages
	VVAACAMPVMK	12	1	1	NDUS1_MOUSE		1119.57	0	0	0	0	4.11529e+06	4.07523e+06	5.80384e+06	0		High		48.45		0.00125814													High	47.12	0.0015925	High	50.68	0.000710133	0
	VVAACAMPVMK	1	1	1	NDUS1_MOUSE	M10(Oxidation)	1135.57	0	0	0	0	2.51562e+06	0	0	0																			High	36.19	0.0189584				0
	LSVAGNCR	4	1	1	NDUS1_MOUSE		819.411	0	0	0	0	0	4.24012e+06	2.83891e+06	0		High		41.37		0.00492019																High	41.73	0.00452879	0
CKAP4_MOUSE	(Q8BMK4) Cytoskeleton-associated protein 4	2.61	1	1	1	2	0	0	0	0	61326.1	41911.8	0	0																	30.65	2.61	1	1	30.41	2.61	1	1									575	63.6536	5.64307
	Sequence	# PSMs	# Proteins	# Protein Groups	Protein Group Accessions	Modifications	MH+ [Da]	A5: Area	B5: Area	C5: Area	D5: Area	E5: Area	F5: Area	G5: Area	H5: Area	A2	G2	IonScore A2	IonScore G2	Exp Value A2	Exp Value G2	B2	H2	IonScore B2	IonScore H2	Exp Value B2	Exp Value H2	C2	IonScore C2	Exp Value C2	D2	IonScore D2	Exp Value D2	E2	IonScore E2	Exp Value E2	F2	IonScore F2	Exp Value F2	# Missed Cleavages
	SSAATANASSASCSR	2	1	1	CKAP4_MOUSE		1370.59	0	0	0	0	61326.1	41911.8	0	0																			High	30.65	0.0336649	High	30.41	0.0355776	0
K1C17_MOUSE	(Q9QWL7) Keratin, type I cytoskeletal 17	2.54	2	1	1	2	0	0	0	0	0	0	205056	0																		0				0			69.5655	2.54	1	2					433	48.1321	5.05908
	Sequence	# PSMs	# Proteins	# Protein Groups	Protein Group Accessions	Modifications	MH+ [Da]	A5: Area	B5: Area	C5: Area	D5: Area	E5: Area	F5: Area	G5: Area	H5: Area	A2	G2	IonScore A2	IonScore G2	Exp Value A2	Exp Value G2	B2	H2	IonScore B2	IonScore H2	Exp Value B2	Exp Value H2	C2	IonScore C2	Exp Value C2	D2	IonScore D2	Exp Value D2	E2	IonScore E2	Exp Value E2	F2	IonScore F2	Exp Value F2	# Missed Cleavages
	CEMEQQNQEYK	1	2	1	K1C17_MOUSE		1429.57	0	0	0	0	0	0	205056	0		High		53.5		7.68296e-05																			0
	CEMEQQNQEYK	1	2	1	K1C17_MOUSE	M3(Oxidation)	1445.56	0	0	0	0	0	0	27178.1	0		High		30.49		0.0112556																			0
KPYM_MOUSE	(P52480) Pyruvate kinase isozymes M1/M2	2.45	1	1	1	2	0	0	0	0	4.978e+06	0	0	0																	88.9944	2.45	1	2		0				0							531	57.808	7.47412
	Sequence	# PSMs	# Proteins	# Protein Groups	Protein Group Accessions	Modifications	MH+ [Da]	A5: Area	B5: Area	C5: Area	D5: Area	E5: Area	F5: Area	G5: Area	H5: Area	A2	G2	IonScore A2	IonScore G2	Exp Value A2	Exp Value G2	B2	H2	IonScore B2	IonScore H2	Exp Value B2	Exp Value H2	C2	IonScore C2	Exp Value C2	D2	IonScore D2	Exp Value D2	E2	IonScore E2	Exp Value E2	F2	IonScore F2	Exp Value F2	# Missed Cleavages
	NTGIICTIGPASR	2	1	1	KPYM_MOUSE		1302.68	0	0	0	0	4.978e+06	0	0	0																			High	58	0.000151595				0
MPPB_MOUSE	(Q9CXT8) Mitochondrial-processing peptidase subunit beta	2.45	1	1	1	1	0	0	0	0	0	0	209920	0																						0			55.91	2.45	1	1					489	54.5797	6.99072
	Sequence	# PSMs	# Proteins	# Protein Groups	Protein Group Accessions	Modifications	MH+ [Da]	A5: Area	B5: Area	C5: Area	D5: Area	E5: Area	F5: Area	G5: Area	H5: Area	A2	G2	IonScore A2	IonScore G2	Exp Value A2	Exp Value G2	B2	H2	IonScore B2	IonScore H2	Exp Value B2	Exp Value H2	C2	IonScore C2	Exp Value C2	D2	IonScore D2	Exp Value D2	E2	IonScore E2	Exp Value E2	F2	IonScore F2	Exp Value F2	# Missed Cleavages
	LCTDVTESEVAR	1	1	1	MPPB_MOUSE		1322.62	0	0	0	0	0	0	209920	0		High		55.91		0.000201056																			0
CACP_MOUSE	(P47934) Carnitine O-acetyltransferase	2.4	1	1	1	2	0	0	0	0	0	0	140700	0																									67.8155	2.4	1	2					626	70.7943	8.44092
	Sequence	# PSMs	# Proteins	# Protein Groups	Protein Group Accessions	Modifications	MH+ [Da]	A5: Area	B5: Area	C5: Area	D5: Area	E5: Area	F5: Area	G5: Area	H5: Area	A2	G2	IonScore A2	IonScore G2	Exp Value A2	Exp Value G2	B2	H2	IonScore B2	IonScore H2	Exp Value B2	Exp Value H2	C2	IonScore C2	Exp Value C2	D2	IonScore D2	Exp Value D2	E2	IonScore E2	Exp Value E2	F2	IonScore F2	Exp Value F2	# Missed Cleavages
	IYGQACATYESASLR	1	1	1	CACP_MOUSE		1632.77	0	0	0	0	0	0	140700	0		High		48.35		0.0015309																			0
	IYGQACATYESASLR	1	1	1	CACP_MOUSE	Q4(Deamidated)	1633.77	0	0	0	0	0	0	0	0		High		33.39		0.04783																			0
ANXA6_MOUSE	(P14824) Annexin A6	2.38	1	1	1	13	0	0	0	0	2.24276e+06	967935	1.15605e+06	0																	167.117	2.38	1	4	196.938	2.38	1	6	144.768	2.38	1	3					673	75.8374	5.50342
	Sequence	# PSMs	# Proteins	# Protein Groups	Protein Group Accessions	Modifications	MH+ [Da]	A5: Area	B5: Area	C5: Area	D5: Area	E5: Area	F5: Area	G5: Area	H5: Area	A2	G2	IonScore A2	IonScore G2	Exp Value A2	Exp Value G2	B2	H2	IonScore B2	IonScore H2	Exp Value B2	Exp Value H2	C2	IonScore C2	Exp Value C2	D2	IonScore D2	Exp Value D2	E2	IonScore E2	Exp Value E2	F2	IonScore F2	Exp Value F2	# Missed Cleavages
	GTVCAANDFNPDADAK	8	1	1	ANXA6_MOUSE		1608.69	0	0	0	0	2.24276e+06	967935	1.15605e+06	0		High		74.22		2.01899e-06													High	75.68	1.44256e-06	High	66.66	1.15547e-05	0
	GTVCAANDFNPDADAK	5	1	1	ANXA6_MOUSE	N10(Deamidated)	1609.7	0	0	0	0	0	0	0	0		High		41.47		0.00362486													High	45.44	0.00146166	High	49.52	0.000576301	0
OBSCN_MOUSE	(A2AAJ9) Obscurin	2.32	1	4	4	8	0	0	0	0	762581	1.60711e+06	669191	0																	85.8277	2.17	3	3	108.747	1.89	1	3	83.1411	2.04	2	2		0			8891	965.767	5.94775
	Sequence	# PSMs	# Proteins	# Protein Groups	Protein Group Accessions	Modifications	MH+ [Da]	A5: Area	B5: Area	C5: Area	D5: Area	E5: Area	F5: Area	G5: Area	H5: Area	A2	G2	IonScore A2	IonScore G2	Exp Value A2	Exp Value G2	B2	H2	IonScore B2	IonScore H2	Exp Value B2	Exp Value H2	C2	IonScore C2	Exp Value C2	D2	IonScore D2	Exp Value D2	E2	IonScore E2	Exp Value E2	F2	IonScore F2	Exp Value F2	# Missed Cleavages
	ADAGEYSCEAGGQK	5	1	1	OBSCN_MOUSE		1385.56	0	0	0	0	2.1366e+06	1.60711e+06	1.14278e+06	0		High		52.75		0.000106973													High	58.16	3.07041e-05	High	60.12	1.95522e-05	0
	ADAGEYSCEAEGQK	1	1	1	OBSCN_MOUSE		1457.58	0	0	0	0	67320.3	0	0	0																			High	33.71	0.00725645				0
	ADAGEYSCEAR	1	1	1	OBSCN_MOUSE		1171.47	0	0	0	0	83819.7	0	0	0																			High	26.9	0.0257259				0
	QADTGTVCATSPK	1	1	1	OBSCN_MOUSE		1278.6	0	0	0	0	0	0	195606	0		High		51.74		0.000484327																			0
CATA_MOUSE	(P24270) Catalase	2.28	1	1	1	1	0	0	0	0	0	0	223991	0																									47.87	2.28	1	1					527	59.7577	7.88428
	Sequence	# PSMs	# Proteins	# Protein Groups	Protein Group Accessions	Modifications	MH+ [Da]	A5: Area	B5: Area	C5: Area	D5: Area	E5: Area	F5: Area	G5: Area	H5: Area	A2	G2	IonScore A2	IonScore G2	Exp Value A2	Exp Value G2	B2	H2	IonScore B2	IonScore H2	Exp Value B2	Exp Value H2	C2	IonScore C2	Exp Value C2	D2	IonScore D2	Exp Value D2	E2	IonScore E2	Exp Value E2	F2	IonScore F2	Exp Value F2	# Missed Cleavages
	LVNADGEAVYCK	1	1	1	CATA_MOUSE		1281.62	0	0	0	0	0	0	223991	0		High		47.87		0.00111782																			0
AOAH_MOUSE	(O35298) Acyloxyacyl hydrolase	2.26	1	1	1	3	2.39904e+06	0	0	0	0	0	0	0	34.3334	2.26	1	3		0																											574	65.1135	6.97607
	Sequence	# PSMs	# Proteins	# Protein Groups	Protein Group Accessions	Modifications	MH+ [Da]	A5: Area	B5: Area	C5: Area	D5: Area	E5: Area	F5: Area	G5: Area	H5: Area	A2	G2	IonScore A2	IonScore G2	Exp Value A2	Exp Value G2	B2	H2	IonScore B2	IonScore H2	Exp Value B2	Exp Value H2	C2	IonScore C2	Exp Value C2	D2	IonScore D2	Exp Value D2	E2	IonScore E2	Exp Value E2	F2	IonScore F2	Exp Value F2	# Missed Cleavages
	NHCNHRDYQSISK	3	1	1	AOAH_MOUSE	N-Term(Acetyl); N1(Deamidated)	1644.74	2.39904e+06	0	0	0	0	0	0	0	High		30.13		0.0643933																				1
ACON_MOUSE	(Q99KI0) Aconitate hydratase, mitochondrial	2.18	1	1	1	42	0	0	0	0	2.2758e+07	3189551	1.14367e+07	548281						0											492.762	2.18	1	10	1065.23	2.18	1	20	466.893	2.18	1	11	71.72	2.18	1	1	780	85.41	7.92822
	Sequence	# PSMs	# Proteins	# Protein Groups	Protein Group Accessions	Modifications	MH+ [Da]	A5: Area	B5: Area	C5: Area	D5: Area	E5: Area	F5: Area	G5: Area	H5: Area	A2	G2	IonScore A2	IonScore G2	Exp Value A2	Exp Value G2	B2	H2	IonScore B2	IonScore H2	Exp Value B2	Exp Value H2	C2	IonScore C2	Exp Value C2	D2	IonScore D2	Exp Value D2	E2	IonScore E2	Exp Value E2	F2	IonScore F2	Exp Value F2	# Missed Cleavages
	VGLIGSCTNSSYEDMGR	10	1	1	ACON_MOUSE	M15(Oxidation)	1804.78	0	0	0	0	2.2758e+07	273418	1.13935e+06	0		High		57.86		0.000104593													High	100.78	5.06793e-09	High	69.65	6.49272e-06	0
	VGLIGSCTNSSYEDMGR	25	1	1	ACON_MOUSE		1788.79	0	0	0	0	978033	3189551	1.14367e+07	548281		High		110.09		6.88581e-10		High		71.72		4.8488e-06							High	55.62	0.000191225	High	96.86	1.44141e-08	0
	VGLIGSCTNSSYEDMGR	5	1	1	ACON_MOUSE	N9(Deamidated); M15(Oxidation)	1805.79	0	0	0	0	0	0	0	0		High		50.16		0.000596128													High	44.98	0.00203161	High	48	0.000964408	0
	VGLIGSCTNSSYEDMGR	2	1	1	ACON_MOUSE	N9(Deamidated)	1789.79	0	0	0	0	272359	0	0	0		High		44.89		0.00235471													High	44.31	0.00254102				0
AATC_MOUSE	(P05201) Aspartate aminotransferase, cytoplasmic	2.18	1	1	1	1	0	0	0	0	6.41261e+06	0	0	0																	44.51	2.18	1	1		0				0							413	46.2185	7.13721
	Sequence	# PSMs	# Proteins	# Protein Groups	Protein Group Accessions	Modifications	MH+ [Da]	A5: Area	B5: Area	C5: Area	D5: Area	E5: Area	F5: Area	G5: Area	H5: Area	A2	G2	IonScore A2	IonScore G2	Exp Value A2	Exp Value G2	B2	H2	IonScore B2	IonScore H2	Exp Value B2	Exp Value H2	C2	IonScore C2	Exp Value C2	D2	IonScore D2	Exp Value D2	E2	IonScore E2	Exp Value E2	F2	IonScore F2	Exp Value F2	# Missed Cleavages
	INMCGLTTK	1	1	1	AATC_MOUSE	M3(Oxidation)	996.483	0	0	0	0	6.41261e+06	0	0	0																			High	44.51	0.00153104				0
TRFE_MOUSE	(Q921I1) Serotransferrin	2.15	1	1	1	3	0	0	0	0	256119	0	194952	0																	41.35	2.15	1	1					76.3211	2.15	1	2					697	76.6737	7.18115
	Sequence	# PSMs	# Proteins	# Protein Groups	Protein Group Accessions	Modifications	MH+ [Da]	A5: Area	B5: Area	C5: Area	D5: Area	E5: Area	F5: Area	G5: Area	H5: Area	A2	G2	IonScore A2	IonScore G2	Exp Value A2	Exp Value G2	B2	H2	IonScore B2	IonScore H2	Exp Value B2	Exp Value H2	C2	IonScore C2	Exp Value C2	D2	IonScore D2	Exp Value D2	E2	IonScore E2	Exp Value E2	F2	IonScore F2	Exp Value F2	# Missed Cleavages
	IECESAETTEDCIEK	3	1	1	TRFE_MOUSE		1699.7	0	0	0	0	256119	0	194952	0		High		56.11		7.78802e-05													High	41.35	0.00231206				0
ALDH2_MOUSE	(P47738) Aldehyde dehydrogenase, mitochondrial	2.12	1	1	1	2	0	0	0	0	0	1.09799e+06	1.33978e+06	0																					31.92	2.12	1	1	56.06	2.12	1	1					519	56.5018	7.62061
	Sequence	# PSMs	# Proteins	# Protein Groups	Protein Group Accessions	Modifications	MH+ [Da]	A5: Area	B5: Area	C5: Area	D5: Area	E5: Area	F5: Area	G5: Area	H5: Area	A2	G2	IonScore A2	IonScore G2	Exp Value A2	Exp Value G2	B2	H2	IonScore B2	IonScore H2	Exp Value B2	Exp Value H2	C2	IonScore C2	Exp Value C2	D2	IonScore D2	Exp Value D2	E2	IonScore E2	Exp Value E2	F2	IonScore F2	Exp Value F2	# Missed Cleavages
	LLCGGGAAADR	2	1	1	ALDH2_MOUSE		1003.5	0	0	0	0	0	1.09799e+06	1.33978e+06	0		High		56.06		0.00021727																High	31.92	0.056203	0
ETFD_MOUSE	(Q921G7) Electron transfer flavoprotein-ubiquinone oxidoreductase, mitochondrial	2.11	1	1	1	11	0	0	0	0	5.43739e+06	2.69808e+06	4.74159e+06	0																	163.629	2.11	1	3	208.461	2.11	1	6	112.111	2.11	1	2					616	68.0476	7.57666
	Sequence	# PSMs	# Proteins	# Protein Groups	Protein Group Accessions	Modifications	MH+ [Da]	A5: Area	B5: Area	C5: Area	D5: Area	E5: Area	F5: Area	G5: Area	H5: Area	A2	G2	IonScore A2	IonScore G2	Exp Value A2	Exp Value G2	B2	H2	IonScore B2	IonScore H2	Exp Value B2	Exp Value H2	C2	IonScore C2	Exp Value C2	D2	IonScore D2	Exp Value D2	E2	IonScore E2	Exp Value E2	F2	IonScore F2	Exp Value F2	# Missed Cleavages
	ASCDAQTYGIGLK	11	1	1	ETFD_MOUSE		1326.63	0	0	0	0	5.43739e+06	2.69808e+06	4.74159e+06	0		High		81.63		4.63428e-07													High	102.9	3.45925e-09	High	75.84	1.75785e-06	0
AATM_MOUSE	(P05202) Aspartate aminotransferase, mitochondrial	2.09	1	1	1	4	0	0	0	0	1.02907e+07	5.22121e+06	9.48582e+06	0						0											32.65	2.09	1	1	36.77	2.09	1	1	50.8511	2.09	1	2					430	47.3812	8.99756
	Sequence	# PSMs	# Proteins	# Protein Groups	Protein Group Accessions	Modifications	MH+ [Da]	A5: Area	B5: Area	C5: Area	D5: Area	E5: Area	F5: Area	G5: Area	H5: Area	A2	G2	IonScore A2	IonScore G2	Exp Value A2	Exp Value G2	B2	H2	IonScore B2	IonScore H2	Exp Value B2	Exp Value H2	C2	IonScore C2	Exp Value C2	D2	IonScore D2	Exp Value D2	E2	IonScore E2	Exp Value E2	F2	IonScore F2	Exp Value F2	# Missed Cleavages
	VGAFTVVCK	4	1	1	AATM_MOUSE		923.5	0	0	0	0	1.02907e+07	5.22121e+06	9.48582e+06	0		High		38.54		0.00457665													High	32.65	0.0177643	High	36.77	0.00687936	0
PCCA_MOUSE	(Q91ZA3) Propionyl-CoA carboxylase alpha chain, mitochondrial	2.07	1	1	1	8	0	0	0	0	1.80446e+06	775917	956907	0																	114.682	2.07	1	3	130.694	2.07	1	3	77.9011	2.07	1	2					724	79.8711	7.25439
	Sequence	# PSMs	# Proteins	# Protein Groups	Protein Group Accessions	Modifications	MH+ [Da]	A5: Area	B5: Area	C5: Area	D5: Area	E5: Area	F5: Area	G5: Area	H5: Area	A2	G2	IonScore A2	IonScore G2	Exp Value A2	Exp Value G2	B2	H2	IonScore B2	IonScore H2	Exp Value B2	Exp Value H2	C2	IonScore C2	Exp Value C2	D2	IonScore D2	Exp Value D2	E2	IonScore E2	Exp Value E2	F2	IonScore F2	Exp Value F2	# Missed Cleavages
	MADEAVCVGPAPTSK	7	1	1	PCCA_MOUSE		1475.68	0	0	0	0	1.80446e+06	775917	956907	0		High		53.82		0.000325531													High	64.58	2.76231e-05	High	57.44	0.000138382	0
	MADEAVCVGPAPTSK	1	1	1	PCCA_MOUSE	M1(Oxidation)	1491.68	0	0	0	0	111110	0	0	0																			High	47.9	0.00120744				0
DCMC_MOUSE	(Q99J39) Malonyl-CoA decarboxylase, mitochondrial	2.03	1	1	1	1	0	0	0	0	168755	0	0	0																	30.29	2.03	1	1													492	54.7013	8.93896
	Sequence	# PSMs	# Proteins	# Protein Groups	Protein Group Accessions	Modifications	MH+ [Da]	A5: Area	B5: Area	C5: Area	D5: Area	E5: Area	F5: Area	G5: Area	H5: Area	A2	G2	IonScore A2	IonScore G2	Exp Value A2	Exp Value G2	B2	H2	IonScore B2	IonScore H2	Exp Value B2	Exp Value H2	C2	IonScore C2	Exp Value C2	D2	IonScore D2	Exp Value D2	E2	IonScore E2	Exp Value E2	F2	IonScore F2	Exp Value F2	# Missed Cleavages
	ECPPTETEER	1	1	1	DCMC_MOUSE		1190.5	0	0	0	0	168755	0	0	0																			High	30.29	0.0238061				0
PDLI5_MOUSE	(Q8CI51) PDZ and LIM domain protein 5	2.03	1	1	1	1	0	0	0	0	662350	0	0	0																	45.47	2.03	1	1													591	63.2591	8.25049
	Sequence	# PSMs	# Proteins	# Protein Groups	Protein Group Accessions	Modifications	MH+ [Da]	A5: Area	B5: Area	C5: Area	D5: Area	E5: Area	F5: Area	G5: Area	H5: Area	A2	G2	IonScore A2	IonScore G2	Exp Value A2	Exp Value G2	B2	H2	IonScore B2	IonScore H2	Exp Value B2	Exp Value H2	C2	IonScore C2	Exp Value C2	D2	IonScore D2	Exp Value D2	E2	IonScore E2	Exp Value E2	F2	IonScore F2	Exp Value F2	# Missed Cleavages
	ACTGSLNMTLQR	1	1	1	PDLI5_MOUSE	M8(Oxidation)	1310.62	0	0	0	0	662350	0	0	0																			High	45.47	0.00205749				0
ODO1_MOUSE	(Q60597) 2-oxoglutarate dehydrogenase, mitochondrial	1.96	1	2	2	6	0	0	0	0	3.61901e+06	742683	1.26187e+06	0																	40.7548	0.78	1	2	57.7911	1.96	2	3	38.13	0.78	1	1					1023	116.375	6.82959
	Sequence	# PSMs	# Proteins	# Protein Groups	Protein Group Accessions	Modifications	MH+ [Da]	A5: Area	B5: Area	C5: Area	D5: Area	E5: Area	F5: Area	G5: Area	H5: Area	A2	G2	IonScore A2	IonScore G2	Exp Value A2	Exp Value G2	B2	H2	IonScore B2	IonScore H2	Exp Value B2	Exp Value H2	C2	IonScore C2	Exp Value C2	D2	IonScore D2	Exp Value D2	E2	IonScore E2	Exp Value E2	F2	IonScore F2	Exp Value F2	# Missed Cleavages
	ICEEAFTR	5	1	1	ODO1_MOUSE		968.447	0	0	0	0	3.61901e+06	1.10585e+06	1.26187e+06	0		High		38.13		0.00571424													High	34.81	0.0118437	High	30.83	0.030646	0
	AEQFYCGDTEGK	1	1	1	ODO1_MOUSE		1347.55	0	0	0	0	0	379516	0	0																						High	39.87	0.00185985	0
CISY_MOUSE	(Q9CZU6) Citrate synthase, mitochondrial	1.94	1	1	1	6	0	981720	0	0	2.97782e+07	2.03604e+07	0	0					28.3	1.94	1	1									43.5993	1.94	1	2	45.5155	1.94	1	3		0							464	51.7034	8.57275
	Sequence	# PSMs	# Proteins	# Protein Groups	Protein Group Accessions	Modifications	MH+ [Da]	A5: Area	B5: Area	C5: Area	D5: Area	E5: Area	F5: Area	G5: Area	H5: Area	A2	G2	IonScore A2	IonScore G2	Exp Value A2	Exp Value G2	B2	H2	IonScore B2	IonScore H2	Exp Value B2	Exp Value H2	C2	IonScore C2	Exp Value C2	D2	IonScore D2	Exp Value D2	E2	IonScore E2	Exp Value E2	F2	IonScore F2	Exp Value F2	# Missed Cleavages
	GYSIPECQK	6	1	1	CISY_MOUSE		1024.47	0	981720	0	0	2.97782e+07	2.03604e+07	0	0							High		28.3		0.0698139								High	34.79	0.0144706	High	33.91	0.0180054	0
CPT1B_MOUSE	(Q924X2) Carnitine O-palmitoyltransferase 1, muscle isoform	1.94	1	1	1	1	0	0	0	0	323929	0	0	0																	48.23	1.94	1	1		0				0							772	88.1602	8.38232
	Sequence	# PSMs	# Proteins	# Protein Groups	Protein Group Accessions	Modifications	MH+ [Da]	A5: Area	B5: Area	C5: Area	D5: Area	E5: Area	F5: Area	G5: Area	H5: Area	A2	G2	IonScore A2	IonScore G2	Exp Value A2	Exp Value G2	B2	H2	IonScore B2	IonScore H2	Exp Value B2	Exp Value H2	C2	IonScore C2	Exp Value C2	D2	IonScore D2	Exp Value D2	E2	IonScore E2	Exp Value E2	F2	IonScore F2	Exp Value F2	# Missed Cleavages
	SCTNESAAFVQAMMK	1	1	1	CPT1B_MOUSE	M13(Oxidation); M14(Oxidation)	1649.69	0	0	0	0	323929	0	0	0																			High	48.23	0.000562175				0
TRI72_MOUSE	(Q1XH17) Tripartite motif-containing protein 72	1.89	1	1	1	1	0	0	0	0	660855	0	0	0																	28.69	1.89	1	1													477	52.783	6.41748
	Sequence	# PSMs	# Proteins	# Protein Groups	Protein Group Accessions	Modifications	MH+ [Da]	A5: Area	B5: Area	C5: Area	D5: Area	E5: Area	F5: Area	G5: Area	H5: Area	A2	G2	IonScore A2	IonScore G2	Exp Value A2	Exp Value G2	B2	H2	IonScore B2	IonScore H2	Exp Value B2	Exp Value H2	C2	IonScore C2	Exp Value C2	D2	IonScore D2	Exp Value D2	E2	IonScore E2	Exp Value E2	F2	IonScore F2	Exp Value F2	# Missed Cleavages
	MQLQEACMR	1	1	1	TRI72_MOUSE	M1(Oxidation); M8(Oxidation)	1141.48	0	0	0	0	660855	0	0	0																			High	28.69	0.0289344				0
LAMA2_MOUSE	(Q60675) Laminin subunit alpha-2	1.87	1	5	5	10	0	0	0	0	429220	151578	127552	0																	109.672	0.87	2	3	108.508	1.51	4	5	45.9155	0.77	2	2					3106	342.458	6.0874
	Sequence	# PSMs	# Proteins	# Protein Groups	Protein Group Accessions	Modifications	MH+ [Da]	A5: Area	B5: Area	C5: Area	D5: Area	E5: Area	F5: Area	G5: Area	H5: Area	A2	G2	IonScore A2	IonScore G2	Exp Value A2	Exp Value G2	B2	H2	IonScore B2	IonScore H2	Exp Value B2	Exp Value H2	C2	IonScore C2	Exp Value C2	D2	IonScore D2	Exp Value D2	E2	IonScore E2	Exp Value E2	F2	IonScore F2	Exp Value F2	# Missed Cleavages
	AEECYYDETVASR	5	1	1	LAMA2_MOUSE		1535.63	0	0	0	0	402626	275227	127552	0		High		33.27		0.0136112													High	55.56	7.14386e-05	High	50.24	0.000243183	0
	TGQCICPPNTTGEK	2	1	1	LAMA2_MOUSE		1448.65	0	0	0	0	455813	0	0	0																			High	31.88	0.0392424	High	32.71	0.0324157	0
	GYEGQYCER	1	1	1	LAMA2_MOUSE		1104.44	0	0	0	0	0	0	0	0																						High	25.63	0.0304982	0
	SECEACNCHGK	1	1	1	LAMA2_MOUSE		1180.42	0	0	0	0	0	27929.6	0	0																						High	19.54	0.0522385	0
	VSVSSGGDCVR	1	1	1	LAMA2_MOUSE		1065.5	0	0	0	0	0	0	0	0		High		30.57		0.0505591																			0
LDB3_MOUSE	(Q9JKS4) LIM domain-binding protein 3	1.8	1	1	1	1	0	0	0	0	0	0	0	0						0												0				0			25.06	1.8	1	1		0			723	76.3833	7.75244
	Sequence	# PSMs	# Proteins	# Protein Groups	Protein Group Accessions	Modifications	MH+ [Da]	A5: Area	B5: Area	C5: Area	D5: Area	E5: Area	F5: Area	G5: Area	H5: Area	A2	G2	IonScore A2	IonScore G2	Exp Value A2	Exp Value G2	B2	H2	IonScore B2	IonScore H2	Exp Value B2	Exp Value H2	C2	IonScore C2	Exp Value C2	D2	IonScore D2	Exp Value D2	E2	IonScore E2	Exp Value E2	F2	IonScore F2	Exp Value F2	# Missed Cleavages
	CHGCDFPVEAGDK	1	1	1	LDB3_MOUSE	C1(Nethylmaleimide)	1502.6	0	0	0	0	0	0	0	0		High		25.06		0.0608183																			0
ODPA_MOUSE	(P35486) Pyruvate dehydrogenase E1 component subunit alpha, somatic form, mitochondrial	1.79	1	1	1	5	0	0	0	0	1.95243e+06	1.72105e+06	1.58699e+06	0																	27.06	1.79	1	1	43.5844	1.79	1	2	34.8789	1.79	1	2					390	43.2036	8.19189
	Sequence	# PSMs	# Proteins	# Protein Groups	Protein Group Accessions	Modifications	MH+ [Da]	A5: Area	B5: Area	C5: Area	D5: Area	E5: Area	F5: Area	G5: Area	H5: Area	A2	G2	IonScore A2	IonScore G2	Exp Value A2	Exp Value G2	B2	H2	IonScore B2	IonScore H2	Exp Value B2	Exp Value H2	C2	IonScore C2	Exp Value C2	D2	IonScore D2	Exp Value D2	E2	IonScore E2	Exp Value E2	F2	IonScore F2	Exp Value F2	# Missed Cleavages
	FAAAYCR	5	1	1	ODPA_MOUSE		801.369	0	0	0	0	1.95243e+06	1.72105e+06	1.58699e+06	0		High		29.28		0.0273834													High	27.06	0.0399481	High	37.28	0.00433063	0
AT1A3_MOUSE	(Q6PIC6) Sodium/potassium-transporting ATPase subunit alpha-3	1.78	4	1	1	4	0	0	0	0	1.03297e+06	0	352608	0																	106.687	1.78	1	2		0			72.0555	1.78	1	2					1013	111.62	5.41455
	Sequence	# PSMs	# Proteins	# Protein Groups	Protein Group Accessions	Modifications	MH+ [Da]	A5: Area	B5: Area	C5: Area	D5: Area	E5: Area	F5: Area	G5: Area	H5: Area	A2	G2	IonScore A2	IonScore G2	Exp Value A2	Exp Value G2	B2	H2	IonScore B2	IonScore H2	Exp Value B2	Exp Value H2	C2	IonScore C2	Exp Value C2	D2	IonScore D2	Exp Value D2	E2	IonScore E2	Exp Value E2	F2	IonScore F2	Exp Value F2	# Missed Cleavages
	NLEAVETLGSTSTICSDK	2	4	1	AT1A3_MOUSE		1867.89	0	0	0	0	1.03297e+06	0	352608	0		High		48.6		0.00179174													High	80.16	1.24479e-06				0
	NLEAVETLGSTSTICSDK	2	4	1	AT1A3_MOUSE	N1(Deamidated)	1868.9	0	0	0	0	0	0	0	0		High		37.38		0.0231895													High	43.37	0.00583835				0
K2C4_MOUSE	(P07744) Keratin, type II cytoskeletal 4	1.52	9	1	1	1	0	0	0	0	0	0	4.01724e+06	0																						0			37.15	1.52	1	1					525	56.2484	8.14795
	Sequence	# PSMs	# Proteins	# Protein Groups	Protein Group Accessions	Modifications	MH+ [Da]	A5: Area	B5: Area	C5: Area	D5: Area	E5: Area	F5: Area	G5: Area	H5: Area	A2	G2	IonScore A2	IonScore G2	Exp Value A2	Exp Value G2	B2	H2	IonScore B2	IonScore H2	Exp Value B2	Exp Value H2	C2	IonScore C2	Exp Value C2	D2	IonScore D2	Exp Value D2	E2	IonScore E2	Exp Value E2	F2	IonScore F2	Exp Value F2	# Missed Cleavages
	LLEGEECR	1	9	1	K2C4_MOUSE		948.443	0	0	0	0	0	0	4.01724e+06	0		High		37.15		0.0125289																			0
ANDR_MOUSE	(P19091) Androgen receptor	1.45	1	1	1	1	0	0	0	0	2.82714e+06	0	0	0																	32.76	1.45	1	1						0							899	98.131	6.78564
	Sequence	# PSMs	# Proteins	# Protein Groups	Protein Group Accessions	Modifications	MH+ [Da]	A5: Area	B5: Area	C5: Area	D5: Area	E5: Area	F5: Area	G5: Area	H5: Area	A2	G2	IonScore A2	IonScore G2	Exp Value A2	Exp Value G2	B2	H2	IonScore B2	IonScore H2	Exp Value B2	Exp Value H2	C2	IonScore C2	Exp Value C2	D2	IonScore D2	Exp Value D2	E2	IonScore E2	Exp Value E2	F2	IonScore F2	Exp Value F2	# Missed Cleavages
	KCYEAGMTLGARK	1	1	1	ANDR_MOUSE	M7(Oxidation)	1443.7	0	0	0	0	2.82714e+06	0	0	0																			High	32.76	0.0442534				2
MFN1_MOUSE	(Q811U4) Mitofusin-1	1.35	1	1	1	1	0	0	0	0	164087	0	0	0																	38.07	1.35	1	1		0											741	83.6728	6.50732
	Sequence	# PSMs	# Proteins	# Protein Groups	Protein Group Accessions	Modifications	MH+ [Da]	A5: Area	B5: Area	C5: Area	D5: Area	E5: Area	F5: Area	G5: Area	H5: Area	A2	G2	IonScore A2	IonScore G2	Exp Value A2	Exp Value G2	B2	H2	IonScore B2	IonScore H2	Exp Value B2	Exp Value H2	C2	IonScore C2	Exp Value C2	D2	IonScore D2	Exp Value D2	E2	IonScore E2	Exp Value E2	F2	IonScore F2	Exp Value F2	# Missed Cleavages
	LCQQVDVTQK	1	1	1	MFN1_MOUSE		1161.59	0	0	0	0	164087	0	0	0																			High	38.07	0.0146988				0
TITIN_MOUSE	(A2ASS6) Titin	1.33	1	33	33	113	0	1.48129e+06	0	734187	5.34757e+06	3.03571e+06	2.66481e+06	0		0			85.0071	0.1	2	2					51.91	0.06	1	1	1339.89	1.2	29	48	868.755	0.62	16	33	805.527	0.82	20	29					35213	3904.05	6.20166
	Sequence	# PSMs	# Proteins	# Protein Groups	Protein Group Accessions	Modifications	MH+ [Da]	A5: Area	B5: Area	C5: Area	D5: Area	E5: Area	F5: Area	G5: Area	H5: Area	A2	G2	IonScore A2	IonScore G2	Exp Value A2	Exp Value G2	B2	H2	IonScore B2	IonScore H2	Exp Value B2	Exp Value H2	C2	IonScore C2	Exp Value C2	D2	IonScore D2	Exp Value D2	E2	IonScore E2	Exp Value E2	F2	IonScore F2	Exp Value F2	# Missed Cleavages
	VLACNAGGPGEPAEVPGTVK	14	1	1	TITIN_MOUSE		1865.94	0	1.26288e+06	0	734187	5.59728e+06	2.91098e+06	3.113e+06	0		High		69.53		1.48981e-05	High		70.45		1.14364e-05					High	51.91	0.000823892	High	79.12	1.56751e-06	High	73.3	6.21854e-06	0
	ACDALYPPGPPSNPK	4	1	1	TITIN_MOUSE		1526.73	0	1.6997e+06	0	0	4.29087e+06	1.60069e+06	1.98178e+06	0		High		36.25		0.0216506	High		33.97		0.0368597								High	40.28	0.00855057	High	44.49	0.00315801	0
	SDIGQYTCDCGTDQTSGK	6	1	1	TITIN_MOUSE	C10(Nethylmaleimide)	2003.8	0	0	0	0	824843	205231	498870	0		High		39.91		0.00222054													High	72.09	1.27929e-06	High	38.53	0.00347196	0
	YCVVVENSTGSR	5	1	1	TITIN_MOUSE		1313.61	0	0	0	0	1.31831e+06	657648	799934	0		High		51.51		0.000402954													High	67.28	1.08125e-05	High	54.78	0.000191279	0
	VTAVNAAGNSEPSEASNFISCR	4	1	1	TITIN_MOUSE		2224.04	0	0	0	0	1.22758e+06	0	384868	0		High		63.58		7.1327e-05													High	61.36	0.000115483				0
	VCAENAAGPGK	3	1	1	TITIN_MOUSE		1016.48	0	0	0	0	1.02337e+06	1.56152e+06	1.1594e+06	0		High		62.39		2.97035e-05													High	61.08	4.03172e-05	High	60.95	4.13816e-05	0
	SLSGQYSCTATNPIGSASSGAK	1	1	1	TITIN_MOUSE	Q5(Deamidated)	2087.97	0	0	0	0	0	0	0	0																			High	60.64	0.000114949				0
	SLSGQYSCTATNPIGSASSGAK	2	1	1	TITIN_MOUSE		2086.97	0	0	0	0	523369	0	164032	0		High		59.2		0.00015395													High	58.62	0.000180961				0
	VCAVNAAGVGPFSEPSDFYK	2	1	1	TITIN_MOUSE		2057.97	0	0	0	0	814162	0	0	0																			High	58.14	0.000212007				0
	TEDEGEYVCEASNDSGK	2	1	1	TITIN_MOUSE		1832.71	0	0	0	0	242989	0	0	0																			High	54.74	4.59961e-05				0
	LEDECEYACGVEDR	1	1	1	TITIN_MOUSE	C5(Nethylmaleimide)	1755.68	0	0	0	0	0	0	0	0																			High	52.54	6.74195e-05				0
	DCGFPDEGEYVVTAGQDK	6	1	1	TITIN_MOUSE		1929.82	0	0	0	0	1.58996e+06	127018	700743	0		High		49.46		0.000592245													High	50.34	0.000468822	High	46.71	0.000946005	0
	VYDTPGPCPSVSVK	4	1	1	TITIN_MOUSE		1448.71	0	0	0	0	6.15455e+06	2.56086e+06	2.89966e+06	0		High		35.16		0.0329477													High	47.37	0.00193859	High	35.36	0.0307663	0
	AGESEPSEPSDPVLCR	1	1	1	TITIN_MOUSE		1672.75	0	0	0	0	1.33207e+06	0	0	0																			High	46.27	0.00161693				0
	VLAENEIGIGEPCETTEPVK	4	1	1	TITIN_MOUSE		2128.05	0	0	0	0	1.56286e+06	0	751673	0		High		58.02		0.000263146													High	46.05	0.00413318				0
	VLACNAGGPGEPAEVPGTVK	3	1	1	TITIN_MOUSE	N5(Deamidated)	1866.94	0	0	0	0	0	0	0	0																			High	44.93	0.00405403	High	55.59	0.000346176	0
	QVVDDTCTLVIPQSR	1	1	1	TITIN_MOUSE		1673.85	0	0	0	0	0	0	0	0																			High	43.63	0.00547091				0
	YQSNATLVCK	5	1	1	TITIN_MOUSE		1126.55	0	0	0	0	3.03823e+06	1.63256e+06	1.51764e+06	0		High		32.01		0.0327973													High	43.61	0.00229733	High	37.87	0.00929207	0
	YVITATNSCGSK	4	1	1	TITIN_MOUSE		1243.6	0	0	0	0	3.04451e+06	1.94045e+06	1.86806e+06	0		High		33.47		0.0282687													High	42.14	0.00368398	High	38.39	0.00909829	0
	VETSCNLSVEK	1	1	1	TITIN_MOUSE		1208.58	0	0	0	0	894031	0	0	0																			High	38.63	0.00989091				0
	GDSCEVTGTIK	3	1	1	TITIN_MOUSE		1109.51	0	0	0	0	911897	552193	828776	0		High		45.33		0.00163837													High	38.05	0.00846046	High	31.75	0.0362242	0
	FQCQVSGTDLK	1	1	1	TITIN_MOUSE		1225.59	0	0	0	0	1.46191e+06	0	0	0																			High	37.57	0.0116452				0
	SDIGQYTCDCGTDQTSGK	5	1	1	TITIN_MOUSE	Q5(Deamidated); C10(Nethylmaleimide)	2004.8	0	0	0	0	545178	0	0	0		High		44.68		0.000832298													High	35.75	0.0055077	High	35.17	0.00629463	0
	VSECYVAR	5	1	1	TITIN_MOUSE		926.438	0	0	0	0	2.01435e+06	1.72602e+06	1.65893e+06	0		High		32.81		0.0163887													High	35.63	0.00854771	High	32.71	0.0167436	0
	ICAFNTEGVGEPATIPGSVVAQER	1	1	1	TITIN_MOUSE	N5(Deamidated)	2446.22	0	0	0	0	0	0	0	0																			High	35.48	0.0567553				0
	DSGVITCR	2	1	1	TITIN_MOUSE		850.407	0	0	0	0	1.10859e+06	1.20746e+06	0	0																			High	34.78	0.0168991	High	32.24	0.0305981	0
	AAADEWTTCTPPSGLQGK	3	1	1	TITIN_MOUSE		1832.85	0	0	0	0	175274	248134	792728	0		High		43.39		0.0048815													High	33.67	0.0456812	High	40.67	0.00914031	0
	LTCAVESSALCAK	1	1	1	TITIN_MOUSE	C11(Nethylmaleimide)	1420.68	0	0	0	0	1.91381e+06	0	0	0																			High	33.55	0.0417946				0
	NCAMADESVYGFK	1	1	1	TITIN_MOUSE	N1(Deamidated); M4(Oxidation)	1451.6	0	0	0	0	0	0	0	0																			High	33.26	0.0125805				0
	TQVVDCGEYTCK	4	1	1	TITIN_MOUSE	C11(Nethylmaleimide)	1470.62	0	0	0	0	2.63941e+06	0	1.20521e+06	0		High		36.21		0.00853217													High	33.21	0.0157107				0
	QVVDDTCTLVIPQSR	1	1	1	TITIN_MOUSE	Q1(Deamidated)	1674.86	0	0	0	0	0	0	0	0																			High	33.14	0.0615103				0
	NCAMADESVYGFK	1	1	1	TITIN_MOUSE	M4(Oxidation)	1450.6	0	0	0	0	240617	0	0	0																			High	33.13	0.0131816				0
	MVCSSVAR	2	1	1	TITIN_MOUSE	M1(Oxidation)	868.4	0	0	0	0	1.52953e+06	0	0	0																			High	30.89	0.0210601				0
	TSGPDCNFR	2	1	1	TITIN_MOUSE		996.418	0	0	0	0	2.35516e+06	0	1243915	0		High		41.88		0.00147889													High	30.31	0.0205775				0
	VTAVNAAGNSEPSEASNFISCR	1	1	1	TITIN_MOUSE	N9(Deamidated)	2225.03	0	0	0	0	0	132936	0	0																						High	57.46	0.000271005	0
	VLDTPAACQK	1	1	1	TITIN_MOUSE		1045.53	0	0	0	0	0	3.63528e+06	0	0																						High	34.86	0.0288377	0
	ANHTPESCPETK	2	1	1	TITIN_MOUSE		1313.58	0	0	0	0	0	806444	587280	0		High		44.05		0.00167062																High	32.3	0.0239365	0
	DPCDPPGTPEAIIVK	1	1	1	TITIN_MOUSE		1551.77	0	0	0	0	0	0	1.54679e+06	0		High		55.21		0.000319981																			0
	VTAVNAAGNSEPSEASNFISCR	1	1	1	TITIN_MOUSE	N5(Deamidated); N17(Deamidated)	2226.03	0	0	0	0	0	0	0	0		High		47.1		0.00295011																			0
	DCGFPDEGEYVVTAGQDK	1	1	1	TITIN_MOUSE	Q16(Deamidated)	1930.82	0	0	0	0	0	0	0	0		High		41.99		0.00342135																			0
	VPCGQNTR	1	1	1	TITIN_MOUSE		874.419	0	0	0	0	0	0	1.193e+06	0		High		31.15		0.0394424																			0
UBA1_MOUSE	(Q02053) Ubiquitin-like modifier-activating enzyme 1	1.23	1	1	1	1	0	0	0	0	0	0	0	0																									38.07	1.23	1	1					1058	117.734	5.65576
	Sequence	# PSMs	# Proteins	# Protein Groups	Protein Group Accessions	Modifications	MH+ [Da]	A5: Area	B5: Area	C5: Area	D5: Area	E5: Area	F5: Area	G5: Area	H5: Area	A2	G2	IonScore A2	IonScore G2	Exp Value A2	Exp Value G2	B2	H2	IonScore B2	IonScore H2	Exp Value B2	Exp Value H2	C2	IonScore C2	Exp Value C2	D2	IonScore D2	Exp Value D2	E2	IonScore E2	Exp Value E2	F2	IonScore F2	Exp Value F2	# Missed Cleavages
	DNPGVVTCLDEAR	1	1	1	UBA1_MOUSE		1388.65	0	0	0	0	0	0	0	0		High		38.07		0.0112678																			0
HTSF1_MOUSE	(Q8BGC0) HIV Tat-specific factor 1 homolog	1.19	1	1	1	1	0	0	0	0	0	0	2.61752e+06	0																									26.48	1.19	1	1					757	86.1876	4.39893
	Sequence	# PSMs	# Proteins	# Protein Groups	Protein Group Accessions	Modifications	MH+ [Da]	A5: Area	B5: Area	C5: Area	D5: Area	E5: Area	F5: Area	G5: Area	H5: Area	A2	G2	IonScore A2	IonScore G2	Exp Value A2	Exp Value G2	B2	H2	IonScore B2	IonScore H2	Exp Value B2	Exp Value H2	C2	IonScore C2	Exp Value C2	D2	IonScore D2	Exp Value D2	E2	IonScore E2	Exp Value E2	F2	IonScore F2	Exp Value F2	# Missed Cleavages
	ENEEGCPER	1	1	1	HTSF1_MOUSE		1062.42	0	0	0	0	0	0	2.61752e+06	0		High		26.48		0.025077																			0
FBN1_MOUSE	(Q61554) Fibrillin-1	1.15	2	3	3	3	0	0	0	0	239893	1.03939e+06	94666.5	0																	65.35	0.63	1	1	32.86	0.28	1	1	32.86	0.24	1	1					2871	312.051	4.91943
	Sequence	# PSMs	# Proteins	# Protein Groups	Protein Group Accessions	Modifications	MH+ [Da]	A5: Area	B5: Area	C5: Area	D5: Area	E5: Area	F5: Area	G5: Area	H5: Area	A2	G2	IonScore A2	IonScore G2	Exp Value A2	Exp Value G2	B2	H2	IonScore B2	IonScore H2	Exp Value B2	Exp Value H2	C2	IonScore C2	Exp Value C2	D2	IonScore D2	Exp Value D2	E2	IonScore E2	Exp Value E2	F2	IonScore F2	Exp Value F2	# Missed Cleavages
	GDNGDTACSNEIGVGVSK	1	1	1	FBN1_MOUSE	N3(Deamidated)	1723.74	0	0	0	0	239893	0	0	0																			High	65.35	1.52581e-05				0
	GPNVCGSR	1	2	1	FBN1_MOUSE		789.365	0	0	0	0	0	1.03939e+06	0	0																						High	32.86	0.02249	0
	VGCVDTR	1	1	1	FBN1_MOUSE		749.359	0	0	0	0	0	0	94666.5	0		High		32.86		0.0295295																			0
MYPC3_MOUSE	(O70468) Myosin-binding protein C, cardiac-type	1.02	1	1	1	28	0	0	0	0	2585323	757669	1.56927e+06	0																	176.573	1.02	1	7	250.586	1.02	1	12	225.833	1.02	1	9					1270	140.545	6.45557
	Sequence	# PSMs	# Proteins	# Protein Groups	Protein Group Accessions	Modifications	MH+ [Da]	A5: Area	B5: Area	C5: Area	D5: Area	E5: Area	F5: Area	G5: Area	H5: Area	A2	G2	IonScore A2	IonScore G2	Exp Value A2	Exp Value G2	B2	H2	IonScore B2	IonScore H2	Exp Value B2	Exp Value H2	C2	IonScore C2	Exp Value C2	D2	IonScore D2	Exp Value D2	E2	IonScore E2	Exp Value E2	F2	IonScore F2	Exp Value F2	# Missed Cleavages
	ATNLQGEAQCECR	13	1	1	MYPC3_MOUSE	C10(Nethylmaleimide)	1547.65	0	0	0	0	2585323	757669	1.56927e+06	0		High		53.27		0.000159897													High	60.3	3.20573e-05	High	59.97	3.17183e-05	0
	ATNLQGEAQCECR	5	1	1	MYPC3_MOUSE		1422.61	0	0	0	0	1.0653e+06	359224	676269	0		High		52.64		0.000233319													High	42.39	0.00243107	High	47.9	0.000723327	0
	ATNLQGEAQCECR	6	1	1	MYPC3_MOUSE	C10(Nethylmaleimide+water)	1565.67	0	0	0	0	566258	146326	221938	0		High		35.08		0.0145138													High	41.94	0.00285642	High	28.5	0.0601741	0
	ATNLQGEAQCECR	1	1	1	MYPC3_MOUSE	Q5(Deamidated)	1423.61	0	0	0	0	0	0	0	0																						High	36.01	0.0109893	0
	ATNLQGEAQCECR	3	1	1	MYPC3_MOUSE	Q9(Deamidated); C12(Nethylmaleimide)	1548.66	0	0	0	0	0	0	0	0		High		50.53		0.000353161																High	29.83	0.0436247	0
KTN1_MOUSE	(Q61595) Kinectin	0.98	1	1	1	1	0	0	0	0	77796.8	0	0	0																	31.31	0.98	1	1													1327	152.498	5.85889
	Sequence	# PSMs	# Proteins	# Protein Groups	Protein Group Accessions	Modifications	MH+ [Da]	A5: Area	B5: Area	C5: Area	D5: Area	E5: Area	F5: Area	G5: Area	H5: Area	A2	G2	IonScore A2	IonScore G2	Exp Value A2	Exp Value G2	B2	H2	IonScore B2	IonScore H2	Exp Value B2	Exp Value H2	C2	IonScore C2	Exp Value C2	D2	IonScore D2	Exp Value D2	E2	IonScore E2	Exp Value E2	F2	IonScore F2	Exp Value F2	# Missed Cleavages
	ACVAGTSDAEAVK	1	1	1	KTN1_MOUSE		1221.58	0	0	0	0	77796.8	0	0	0																			High	31.31	0.0590945				0
CO4A1_MOUSE	(P02463) Collagen alpha-1(IV) chain	0.9	1	1	1	1	0	0	0	0	0	0	93204.7	0																									40.32	0.9	1	1					1669	160.579	8.23584
	Sequence	# PSMs	# Proteins	# Protein Groups	Protein Group Accessions	Modifications	MH+ [Da]	A5: Area	B5: Area	C5: Area	D5: Area	E5: Area	F5: Area	G5: Area	H5: Area	A2	G2	IonScore A2	IonScore G2	Exp Value A2	Exp Value G2	B2	H2	IonScore B2	IonScore H2	Exp Value B2	Exp Value H2	C2	IonScore C2	Exp Value C2	D2	IonScore D2	Exp Value D2	E2	IonScore E2	Exp Value E2	F2	IonScore F2	Exp Value F2	# Missed Cleavages
	HSQTTDDPLCPPGTK	1	1	1	CO4A1_MOUSE		1596.73	0	0	0	0	0	0	93204.7	0		High		40.32		0.00743173																			0
VINC_MOUSE	(Q64727) Vinculin	0.75	1	1	1	1	0	0	0	0	0	184236	0	0																					44.08	0.75	1	1									1066	116.644	5.99854
	Sequence	# PSMs	# Proteins	# Protein Groups	Protein Group Accessions	Modifications	MH+ [Da]	A5: Area	B5: Area	C5: Area	D5: Area	E5: Area	F5: Area	G5: Area	H5: Area	A2	G2	IonScore A2	IonScore G2	Exp Value A2	Exp Value G2	B2	H2	IonScore B2	IonScore H2	Exp Value B2	Exp Value H2	C2	IonScore C2	Exp Value C2	D2	IonScore D2	Exp Value D2	E2	IonScore E2	Exp Value E2	F2	IonScore F2	Exp Value F2	# Missed Cleavages
	VGELCAGK	1	1	1	VINC_MOUSE		776.395	0	0	0	0	0	184236	0	0																						High	44.08	0.0023685	0
DESP_MOUSE	(E9Q557) Desmoplakin	0.73	1	2	2	5	0	0	0	0	243292	279088	469596	0																	66.7044	0.73	2	2	76.1074	0.73	2	2	51.98	0.35	1	1					2883	332.706	6.80029
	Sequence	# PSMs	# Proteins	# Protein Groups	Protein Group Accessions	Modifications	MH+ [Da]	A5: Area	B5: Area	C5: Area	D5: Area	E5: Area	F5: Area	G5: Area	H5: Area	A2	G2	IonScore A2	IonScore G2	Exp Value A2	Exp Value G2	B2	H2	IonScore B2	IonScore H2	Exp Value B2	Exp Value H2	C2	IonScore C2	Exp Value C2	D2	IonScore D2	Exp Value D2	E2	IonScore E2	Exp Value E2	F2	IonScore F2	Exp Value F2	# Missed Cleavages
	SQCTQVVQER	3	1	1	DESP_MOUSE		1177.56	0	0	0	0	357440	479512	469596	0		High		51.98		0.000486495													High	58.75	0.000103748	High	70.47	6.99097e-06	0
	QMGQPCDAYQK	2	1	1	DESP_MOUSE	M2(Oxidation)	1284.53	0	0	0	0	129144	78664.7	0	0																			High	29.6	0.0245063	High	25.37	0.0665021	0
SYEP_MOUSE	(Q8CGC7) Bifunctional glutamate/proline--tRNA ligase	0.6	1	1	1	2	0	0	0	0	0	119643	0	0																	37.92	0.6	1	1	39.3	0.6	1	1									1512	169.972	7.66455
	Sequence	# PSMs	# Proteins	# Protein Groups	Protein Group Accessions	Modifications	MH+ [Da]	A5: Area	B5: Area	C5: Area	D5: Area	E5: Area	F5: Area	G5: Area	H5: Area	A2	G2	IonScore A2	IonScore G2	Exp Value A2	Exp Value G2	B2	H2	IonScore B2	IonScore H2	Exp Value B2	Exp Value H2	C2	IonScore C2	Exp Value C2	D2	IonScore D2	Exp Value D2	E2	IonScore E2	Exp Value E2	F2	IonScore F2	Exp Value F2	# Missed Cleavages
	VACQGEVVR	2	1	1	SYEP_MOUSE		960.49	0	0	0	0	0	119643	0	0																			High	37.92	0.0130602	High	39.3	0.00986914	0
SPTA2_MOUSE	(P16546) Spectrin alpha chain, brain	0.44	1	1	1	2	0	0	0	0	0	260693	126815	0																		0			51.61	0.44	1	1	55.4	0.44	1	1					2472	284.422	5.32568
	Sequence	# PSMs	# Proteins	# Protein Groups	Protein Group Accessions	Modifications	MH+ [Da]	A5: Area	B5: Area	C5: Area	D5: Area	E5: Area	F5: Area	G5: Area	H5: Area	A2	G2	IonScore A2	IonScore G2	Exp Value A2	Exp Value G2	B2	H2	IonScore B2	IonScore H2	Exp Value B2	Exp Value H2	C2	IonScore C2	Exp Value C2	D2	IonScore D2	Exp Value D2	E2	IonScore E2	Exp Value E2	F2	IonScore F2	Exp Value F2	# Missed Cleavages
	GACAGSEDAVK	2	1	1	SPTA2_MOUSE		1007.44	0	0	0	0	0	260693	126815	0		High		55.4		0.000123581																High	51.61	0.000281618	0
FLNC_MOUSE	(Q8VHX6) Filamin-C	0.4	1	1	1	1	0	0	0	0	0	0	135229	0																									30.72	0.4	1	1					2726	290.937	5.94775
	Sequence	# PSMs	# Proteins	# Protein Groups	Protein Group Accessions	Modifications	MH+ [Da]	A5: Area	B5: Area	C5: Area	D5: Area	E5: Area	F5: Area	G5: Area	H5: Area	A2	G2	IonScore A2	IonScore G2	Exp Value A2	Exp Value G2	B2	H2	IonScore B2	IonScore H2	Exp Value B2	Exp Value H2	C2	IonScore C2	Exp Value C2	D2	IonScore D2	Exp Value D2	E2	IonScore E2	Exp Value E2	F2	IonScore F2	Exp Value F2	# Missed Cleavages
	VGVTEGCDPTR	1	1	1	FLNC_MOUSE		1133.52	0	0	0	0	0	0	135229	0		High		30.72		0.0479531																			0
PGBM_MOUSE	(Q05793) Basement membrane-specific heparan sulfate proteoglycan core protein	0.3	1	1	1	1	0	0	0	0	0	333343	0	0																					38.3	0.3	1	1									3707	398.039	6.31592
	Sequence	# PSMs	# Proteins	# Protein Groups	Protein Group Accessions	Modifications	MH+ [Da]	A5: Area	B5: Area	C5: Area	D5: Area	E5: Area	F5: Area	G5: Area	H5: Area	A2	G2	IonScore A2	IonScore G2	Exp Value A2	Exp Value G2	B2	H2	IonScore B2	IonScore H2	Exp Value B2	Exp Value H2	C2	IonScore C2	Exp Value C2	D2	IonScore D2	Exp Value D2	E2	IonScore E2	Exp Value E2	F2	IonScore F2	Exp Value F2	# Missed Cleavages
	GSLGTSGETCR	1	1	1	PGBM_MOUSE		1067.48	0	0	0	0	0	333343	0	0																						High	38.3	0.00594602	0
RYR2_MOUSE	(E9Q401) Ryanodine receptor 2	0.2	1	1	1	1	0	0	0	0	427725	0	0	0																	31.31	0.2	1	1						0							4966	564.458	6.0874
	Sequence	# PSMs	# Proteins	# Protein Groups	Protein Group Accessions	Modifications	MH+ [Da]	A5: Area	B5: Area	C5: Area	D5: Area	E5: Area	F5: Area	G5: Area	H5: Area	A2	G2	IonScore A2	IonScore G2	Exp Value A2	Exp Value G2	B2	H2	IonScore B2	IonScore H2	Exp Value B2	Exp Value H2	C2	IonScore C2	Exp Value C2	D2	IonScore D2	Exp Value D2	E2	IonScore E2	Exp Value E2	F2	IonScore F2	Exp Value F2	# Missed Cleavages
	AEVCSGTGER	1	1	1	RYR2_MOUSE		1008.44	0	0	0	0	427725	0	0	0																			High	31.31	0.0269956				0
