# Supplementary material for: Adenosine A1 receptor activation increases myocardial protein S-nitrosothiols and elicits protection from ischemia-reperfusion injury in male and female hearts
Source: PLoS One. 2017 May 11;12(5):e0177315. doi: 10.1371/journal.pone.0177315 (PMC5426678; doi:10.1371/journal.pone.0177315)
Supplement: S3 Table — To view peptide sequences, click on the ‘+’ symbol found on the left side of the spreadsheet; 'Nethylmaleimide' modified cysteine residues are blocked and do not represent sites of SNO. Each of the seven biological replicates are identified in column headings as A2 (Heart 1), B2 (Heart 2), C2 (Heart 3), and D2 (Heart 4), etc. Non-cysteine containing peptides were filtered from the data set (n = 7 hearts/group; FDR: 1%). (XLSX) [file pone.0177315.s003.xlsx]

## Sheet: Sheet1
S3 Table. SNO protein and peptide identifications from CHA-treated male hearts at baseline as assessed via SNO-RAC in tandem with LC-MS/MS. To view peptide sequences, click on the ‘+’ symbol found on the left side of the spreadsheet; 'Nethylmaleimide' modified cysteine residues are blocked and do not represent sites of SNO. Each of the seven biological replicates are identified in column headings…
Accession	Description	ΣCoverage	Σ# Proteins	Σ# Unique Peptides	Σ# Peptides	Σ# PSMs	A5: Area	B5: Area	C5: Area	D5: Area	E5: Area	F5: Area	G5: Area	Score A2	Coverage A2	# Peptides A2	# PSM A2	Score B2	Coverage B2	# Peptides B2	# PSM B2	Score C2	Coverage C2	# Peptides C2	# PSM C2	Score D2	Coverage D2	# Peptides D2	# PSM D2	Score E2	Coverage E2	# Peptides E2	# PSM E2	Score F2	Coverage F2	# Peptides F2	# PSM F2	Score G2	Coverage G2	# Peptides G2	# PSM G2	# AAs	MW [kDa]	calc. pI
O70559	Small proline-rich protein 2H OS=Mus musculus GN=Sprr2h PE=2 SV=1 - [SPR2H_MOUSE]	41.67	5	1	1	1	0	0	0	0	0	1.21588e+06	0														0							39.99	41.67	1	1		0			108	11.7112	7.82568
	Sequence	# PSMs	# Proteins	# Protein Groups	Protein Group Accessions	Modifications	MH+ [Da]	A5: Area	B5: Area	C5: Area	D5: Area	E5: Area	F5: Area	G5: Area	A2	G2	IonScore A2	IonScore G2	Exp Value A2	Exp Value G2	B2	IonScore B2	Exp Value B2	C2	IonScore C2	Exp Value C2	D2	IonScore D2	Exp Value D2	E2	IonScore E2	Exp Value E2	F2	IonScore F2	Exp Value F2	# Missed Cleavages
	CPEPCPPPK	1	5	1	O70559		967.437	0	0	0	0	0	1.21588e+06	0																			High	39.99	0.00445024	0
P02802	Metallothionein-1 OS=Mus musculus GN=Mt1 PE=1 SV=1 - [MT1_MOUSE]	36.07	1	2	2	7	0	60767.8	0	219490	0	183226	0					27.58	16.39	1	1					50.2767	36.07	2	4					31.32	16.39	1	1	35.27	16.39	1	1	61	6.01316	7.95752
	Sequence	# PSMs	# Proteins	# Protein Groups	Protein Group Accessions	Modifications	MH+ [Da]	A5: Area	B5: Area	C5: Area	D5: Area	E5: Area	F5: Area	G5: Area	A2	G2	IonScore A2	IonScore G2	Exp Value A2	Exp Value G2	B2	IonScore B2	Exp Value B2	C2	IonScore C2	Exp Value C2	D2	IonScore D2	Exp Value D2	E2	IonScore E2	Exp Value E2	F2	IonScore F2	Exp Value F2	# Missed Cleavages
	GAADKCTCCA	3	1	1	P02802	C8(Carbamidomethyl); C9(Carbamidomethyl)	1056.39	0	60767.8	0	0	0	0	0		High		35.27		0.00153041	High	27.58	0.00837995				High	21.51	0.0363754							1
	SCCSCCPVGCSK	2	1	1	P02802	C2(Carbamidomethyl); C3(Carbamidomethyl); C6(Carbamidomethyl); C10(Carbamidomethyl)	1404.48	0	0	0	0	0	0	0													High	27.9	0.00671133							0
	GAADKCTCCA	2	1	1	P02802		942.346	0	0	0	219490	0	183226	0													High	27.5	0.00782443				High	31.32	0.00302541	1
P60603	Reactive oxygen species modulator 1 OS=Mus musculus GN=Romo1 PE=2 SV=1 - [ROMO1_MOUSE]	21.52	1	1	1	4	0	0	0	577372	0	845805	1.48518e+06													80.8384	21.52	1	2					55.28	21.52	1	1	59.84	21.52	1	1	79	8.17686	9.33447
	Sequence	# PSMs	# Proteins	# Protein Groups	Protein Group Accessions	Modifications	MH+ [Da]	A5: Area	B5: Area	C5: Area	D5: Area	E5: Area	F5: Area	G5: Area	A2	G2	IonScore A2	IonScore G2	Exp Value A2	Exp Value G2	B2	IonScore B2	Exp Value B2	C2	IonScore C2	Exp Value C2	D2	IonScore D2	Exp Value D2	E2	IonScore E2	Exp Value E2	F2	IonScore F2	Exp Value F2	# Missed Cleavages
	PVAVGPYGQSQPSCFDR	1	1	1	P60603	Q9(Deamidated)	1808.85	0	0	0	0	0	0	0													High	49.94	0.00178448							0
	PVAVGPYGQSQPSCFDR	3	1	1	P60603		1807.84	0	0	0	577372	0	845805	1.48518e+06		High		59.84		0.000182242							High	47.22	0.0032538				High	55.28	0.000531001	0
P62858	40S ribosomal protein S28 OS=Mus musculus GN=Rps28 PE=2 SV=1 - [RS28_MOUSE]	15.94	1	1	1	2	0	105062	787862	0	0	0	0					36.23	15.94	1	1	48.83	15.94	1	1																	69	7.8362	10.6968
	Sequence	# PSMs	# Proteins	# Protein Groups	Protein Group Accessions	Modifications	MH+ [Da]	A5: Area	B5: Area	C5: Area	D5: Area	E5: Area	F5: Area	G5: Area	A2	G2	IonScore A2	IonScore G2	Exp Value A2	Exp Value G2	B2	IonScore B2	Exp Value B2	C2	IonScore C2	Exp Value C2	D2	IonScore D2	Exp Value D2	E2	IonScore E2	Exp Value E2	F2	IonScore F2	Exp Value F2	# Missed Cleavages
	TGSQGQCTQVR	1	1	1	P62858		1164.54	0	105062	0	0	0	0	0							High	36.23	0.0169978													0
	TGSQGQCTQVR	1	1	1	P62858	C7(Carbamidomethyl)	1221.56	0	0	787862	0	0	0	0										High	48.83	0.00100807										0
P03899	NADH-ubiquinone oxidoreductase chain 3 OS=Mus musculus GN=Mtnd3 PE=3 SV=3 - [NU3M_MOUSE]	13.04	1	1	1	12	0	0	3.757e+06	2.13639e+06	0	3.01688e+06	7.58618e+06						0			105.737	13.04	1	2	115.206	13.04	1	4					96.2637	13.04	1	2	155.312	13.04	1	4	115	13.21	4.64014
	Sequence	# PSMs	# Proteins	# Protein Groups	Protein Group Accessions	Modifications	MH+ [Da]	A5: Area	B5: Area	C5: Area	D5: Area	E5: Area	F5: Area	G5: Area	A2	G2	IonScore A2	IonScore G2	Exp Value A2	Exp Value G2	B2	IonScore B2	Exp Value B2	C2	IonScore C2	Exp Value C2	D2	IonScore D2	Exp Value D2	E2	IonScore E2	Exp Value E2	F2	IonScore F2	Exp Value F2	# Missed Cleavages
	ANPYECGFDPTSSAR	4	1	1	P03899	C6(Carbamidomethyl)	1671.71	0	0	3.757e+06	0	0	0	7.58618e+06		High		78.03		8.33424e-07				High	78.45	5.12258e-07										0
	ANPYECGFDPTSSAR	6	1	1	P03899		1614.68	0	0	0	2.13639e+06	0	3.01688e+06	4.0794e+06		High		68.91		6.27863e-06							High	53.48	0.000242547				High	61.38	3.81357e-05	0
	ANPYECGFDPTSSAR	2	1	1	P03899	N2(Deamidated)	1615.69	0	0	0	0	0	0	0													High	46.8	0.00118568							0
P56391	Cytochrome c oxidase subunit 6B1 OS=Mus musculus GN=Cox6b1 PE=1 SV=2 - [CX6B1_MOUSE]	12.79	1	1	1	2	0	0	0	0	0	2.61473e+06	2.67041e+06						0				0				0							66.94	12.79	1	1	55.02	12.79	1	1	86	10.0649	8.71924
	Sequence	# PSMs	# Proteins	# Protein Groups	Protein Group Accessions	Modifications	MH+ [Da]	A5: Area	B5: Area	C5: Area	D5: Area	E5: Area	F5: Area	G5: Area	A2	G2	IonScore A2	IonScore G2	Exp Value A2	Exp Value G2	B2	IonScore B2	Exp Value B2	C2	IonScore C2	Exp Value C2	D2	IonScore D2	Exp Value D2	E2	IonScore E2	Exp Value E2	F2	IonScore F2	Exp Value F2	# Missed Cleavages
	GGDVSVCEWYR	2	1	1	P56391		1270.55	0	0	0	0	0	2.61473e+06	2.67041e+06		High		55.02		0.000149675													High	66.94	9.6498e-06	0
P50462	Cysteine and glycine-rich protein 3 OS=Mus musculus GN=Csrp3 PE=1 SV=1 - [CSRP3_MOUSE]	11.34	1	2	2	2	0	0	0	0	0	327328	0										0				0							42.21	6.7	1	1	39.59	4.64	1	1	194	20.8809	8.54346
	Sequence	# PSMs	# Proteins	# Protein Groups	Protein Group Accessions	Modifications	MH+ [Da]	A5: Area	B5: Area	C5: Area	D5: Area	E5: Area	F5: Area	G5: Area	A2	G2	IonScore A2	IonScore G2	Exp Value A2	Exp Value G2	B2	IonScore B2	Exp Value B2	C2	IonScore C2	Exp Value C2	D2	IonScore D2	Exp Value D2	E2	IonScore E2	Exp Value E2	F2	IonScore F2	Exp Value F2	# Missed Cleavages
	TVYHAEEIQCNGR	1	1	1	P50462		1519.7	0	0	0	0	0	327328	0																			High	42.21	0.00657383	0
	FGESEKCPR	1	1	1	P50462		1052.48	0	0	0	0	0	0	0		High		39.59		0.00544557																1
P08249	Malate dehydrogenase, mitochondrial OS=Mus musculus GN=Mdh2 PE=1 SV=3 - [MDHM_MOUSE]	11.24	1	3	3	12	0	0	6.67295e+07	1.21605e+06	0	2.97438e+06	4.15352e+06		0			40.78	3.55	1	1	233.116	11.24	3	7	49.24	3.55	1	1					82.6549	7.4	2	2	56.74	3.55	1	1	338	35.5888	8.67529
	Sequence	# PSMs	# Proteins	# Protein Groups	Protein Group Accessions	Modifications	MH+ [Da]	A5: Area	B5: Area	C5: Area	D5: Area	E5: Area	F5: Area	G5: Area	A2	G2	IonScore A2	IonScore G2	Exp Value A2	Exp Value G2	B2	IonScore B2	Exp Value B2	C2	IonScore C2	Exp Value C2	D2	IonScore D2	Exp Value D2	E2	IonScore E2	Exp Value E2	F2	IonScore F2	Exp Value F2	# Missed Cleavages
	EGVVECSFVQSK	4	1	1	P08249	C6(Carbamidomethyl)	1368.65	0	0	1.35171e+08	1.21605e+06	0	0	0							High	40.78	0.00792987	High	70.61	8.03788e-06	High	49.24	0.00125795							0
	GCDVVVIPAGVPR	3	1	1	P08249	C2(Carbamidomethyl)	1338.72	0	0	5.59629e+07	0	0	0	0										High	62.36	5.65374e-05										0
	GYLGPEQLPDCLK	1	1	1	P08249	C11(Carbamidomethyl)	1489.74	0	0	9.05446e+06	0	0	0	0										High	56.24	0.000322062										0
	EGVVECSFVQSK	3	1	1	P08249		1311.62	0	0	1.92265e+06	0	0	5.34234e+06	4.15352e+06		High		56.74		0.000213001				High	39.4	0.0104138							High	69.22	1.20572e-05	0
	GCDVVVIPAGVPR	1	1	1	P08249		1281.69	0	0	0	0	0	606424	0																			High	34.94	0.030155	0
P60710	Actin, cytoplasmic 1 OS=Mus musculus GN=Actb PE=1 SV=1 - [ACTB_MOUSE]	10.67	1	1	2	11	0	0	0	276671	5.89244e+06	0	158746		0				0				0			286.599	10.67	2	6	137.806	4.53	1	2		0			148.889	10.67	2	3	375	41.7097	5.47803
	Sequence	# PSMs	# Proteins	# Protein Groups	Protein Group Accessions	Modifications	MH+ [Da]	A5: Area	B5: Area	C5: Area	D5: Area	E5: Area	F5: Area	G5: Area	A2	G2	IonScore A2	IonScore G2	Exp Value A2	Exp Value G2	B2	IonScore B2	Exp Value B2	C2	IonScore C2	Exp Value C2	D2	IonScore D2	Exp Value D2	E2	IonScore E2	Exp Value E2	F2	IonScore F2	Exp Value F2	# Missed Cleavages
	LCYVALDFEQEMATAASSSSLEK	2	2	2	P60710;P63260	C2(Carbamidomethyl)	2550.19	0	0	0	191395	0	0	75497.1		High		81.35		2.32745e-06							High	84.95	9.71824e-07							0
	LCYVALDFEQEMATAASSSSLEK	2	2	2	P60710;P63260	C2(Carbamidomethyl); Q10(Deamidated)	2551.17	0	0	0	424966	0	0	0													High	71.27	2.01877e-05							0
	DDDIAALVVDNGSGMCK	3	1	1	P60710	N-Term(Acetyl); C16(Carbamidomethyl)	1821.8	0	0	0	128376	5.89244e+06	0	0													High	68.67	1.40857e-05	High	90.38	9.3821e-08				0
	DDDIAALVVDNGSGMCK	1	1	1	P60710	N-Term(Acetyl); N11(Deamidated); M15(Oxidation); C16(Carbamidomethyl)	1838.79	0	0	0	125270	0	0	0													High	37.75	0.0148574							0
	DDDIAALVVDNGSGMCK	1	1	1	P60710	N-Term(Acetyl); N11(Deamidated); C16(Carbamidomethyl)	1822.8	0	0	0	0	0	0	0													High	37.73	0.0184509							0
	DDDIAALVVDNGSGMCK	1	1	1	P60710	N-Term(Acetyl); M15(Oxidation)	1780.77	0	0	0	0	0	0	74165		High		57.79		0.000138562																0
	DDDIAALVVDNGSGMCK	1	1	1	P60710	N-Term(Acetyl)	1764.78	0	0	0	0	0	0	241995		High		52.4		0.000609966																0
Q60876	Eukaryotic translation initiation factor 4E-binding protein 1 OS=Mus musculus GN=Eif4ebp1 PE=1 SV=3 - [4EBP1_MOUSE]	10.26	1	1	1	3	0	1.54117e+06	0	0	0	1.03361e+06	952433		0			81.11	10.26	1	1										0			58.63	10.26	1	1	69.28	10.26	1	1	117	12.317	5.14795
	Sequence	# PSMs	# Proteins	# Protein Groups	Protein Group Accessions	Modifications	MH+ [Da]	A5: Area	B5: Area	C5: Area	D5: Area	E5: Area	F5: Area	G5: Area	A2	G2	IonScore A2	IonScore G2	Exp Value A2	Exp Value G2	B2	IonScore B2	Exp Value B2	C2	IonScore C2	Exp Value C2	D2	IonScore D2	Exp Value D2	E2	IonScore E2	Exp Value E2	F2	IonScore F2	Exp Value F2	# Missed Cleavages
	SAGSSCSQTPSR	3	1	1	Q60876	N-Term(Acetyl)	1209.52	0	1.54117e+06	0	0	0	1.03361e+06	952433		High		69.28		4.60325e-06	High	81.11	2.81517e-07										High	58.63	5.36015e-05	0
Q9CYN2	Signal peptidase complex subunit 2 OS=Mus musculus GN=Spcs2 PE=1 SV=1 - [SPCS2_MOUSE]	9.73	1	1	1	4	0	0	0	69161.8	0	112716	191700					48.84	9.73	1	1					46.95	9.73	1	1					57.52	9.73	1	1	81.19	9.73	1	1	226	24.9617	8.57275
	Sequence	# PSMs	# Proteins	# Protein Groups	Protein Group Accessions	Modifications	MH+ [Da]	A5: Area	B5: Area	C5: Area	D5: Area	E5: Area	F5: Area	G5: Area	A2	G2	IonScore A2	IonScore G2	Exp Value A2	Exp Value G2	B2	IonScore B2	Exp Value B2	C2	IonScore C2	Exp Value C2	D2	IonScore D2	Exp Value D2	E2	IonScore E2	Exp Value E2	F2	IonScore F2	Exp Value F2	# Missed Cleavages
	SGGGGGSSGAGGGPSCGTSSSR	4	1	1	Q9CYN2		1726.71	0	0	0	69161.8	0	112716	191700		High		81.19		2.95767e-07	High	48.84	0.000346135				High	46.95	0.00072863				High	57.52	6.90342e-05	0
O70548	Telethonin OS=Mus musculus GN=Tcap PE=2 SV=1 - [TELT_MOUSE]	9.58	1	1	1	3	0	0	0	0	0	0	1.04368e+06																					42.47	9.58	1	1	111.783	9.58	1	2	167	19.0657	5.94775
	Sequence	# PSMs	# Proteins	# Protein Groups	Protein Group Accessions	Modifications	MH+ [Da]	A5: Area	B5: Area	C5: Area	D5: Area	E5: Area	F5: Area	G5: Area	A2	G2	IonScore A2	IonScore G2	Exp Value A2	Exp Value G2	B2	IonScore B2	Exp Value B2	C2	IonScore C2	Exp Value C2	D2	IonScore D2	Exp Value D2	E2	IonScore E2	Exp Value E2	F2	IonScore F2	Exp Value F2	# Missed Cleavages
	ATSELSCQVSEENQER	3	1	1	O70548	N-Term(Acetyl)	1851.8	0	0	0	0	0	0	1.04368e+06		High		81		7.36739e-07													High	42.47	0.00599364	0
P16858	Glyceraldehyde-3-phosphate dehydrogenase OS=Mus musculus GN=Gapdh PE=1 SV=2 - [G3P_MOUSE]	9.31	2	2	2	177	5.28468e+06	86027784	1.21411e+08	9.51584e+07	2.75238e+06	9.29168e+07	8.8315e+07	457.136	5.11	1	15	1100.81	5.11	1	26	907.58	5.11	1	23	1319.01	9.31	2	44	332.892	5.11	1	12	1134.36	9.31	2	35	885.893	5.11	1	22	333	35.7872	8.25049
	Sequence	# PSMs	# Proteins	# Protein Groups	Protein Group Accessions	Modifications	MH+ [Da]	A5: Area	B5: Area	C5: Area	D5: Area	E5: Area	F5: Area	G5: Area	A2	G2	IonScore A2	IonScore G2	Exp Value A2	Exp Value G2	B2	IonScore B2	Exp Value B2	C2	IonScore C2	Exp Value C2	D2	IonScore D2	Exp Value D2	E2	IonScore E2	Exp Value E2	F2	IonScore F2	Exp Value F2	# Missed Cleavages
	IVSNASCTTNCLAPLAK	118	1	1	P16858	C11(Carbamidomethyl)	1762.88	5.28468e+06	86027784	1.21411e+08	1.88346e+08	2.75238e+06	1.85035e+08	8.8315e+07	High	High	84.14	92.81	7.06967e-07	1.12862e-07	High	95.22	5.35532e-08	High	87.73	3.07374e-07	High	96.81	4.42225e-08	High	68.75	2.82106e-05	High	88.53	3.01184e-07	0
	IVSNASCTTNCLAPLAK	14	1	1	P16858	C7(Carbamidomethyl); C11(Carbamidomethyl)	1819.91	0	3.18315e+06	9.29036e+07	2.88714e+06	0	2.10102e+06	4.62222e+06		High		77.31		4.19585e-06	High	76.52	4.24517e-06	High	72.35	1.11677e-05	High	67.57	3.97303e-05				High	45.81	0.00593861	0
	IVSNASCTTNCLAPLAK	30	1	1	P16858	N4(Deamidated); C7(Carbamidomethyl)	1763.87	0	0	1.55806e+06	1.00256e+07	0	1.23871e+07	4.7552e+06		High		71.64		1.37817e-05	High	69.59	1.91282e-05	High	83.18	8.32814e-07	High	71.67	1.40307e-05				High	86.28	4.81843e-07	0
	IVSNASCTTNCLAPLAK	5	1	1	P16858	C7(Carbamidomethyl); N10(Deamidated); C11(Carbamidomethyl)	1820.89	0	0	3.41899e+06	0	0	0	0										High	67.82	2.93884e-05										0
	IVSNASCTTNCLAPLAK	1	1	1	P16858	N4(Deamidated); C7(Carbamidomethyl); N10(Deamidated); C11(Carbamidomethyl)	1821.9	0	0	0	0	0	0	0										High	58.62	0.000240114										0
	IVSNASCTTNCLAPLAK	1	1	1	P16858	N4(Deamidated); N10(Deamidated); C11(Carbamidomethyl)	1764.88	0	0	0	0	0	0	0										High	48.36	0.00253688										0
	VPTPNVSVVDLTCR	1	2	1	P16858	C13(Carbamidomethyl)	1556.81	0	0	0	1.97063e+06	0	0	0													High	79.82	1.65833e-06							0
	IVSNASCTTNCLAPLAK	5	1	1	P16858		1705.86	0	0	0	686672	0	422710	4.13598e+06		High		85.18		5.7022e-07							High	44.4	0.00683858				High	39.79	0.0200095	0
	VPTPNVSVVDLTCR	2	2	1	P16858		1499.78	0	0	0	1.21373e+06	0	798245	0													High	41.55	0.00993776				High	63.11	6.98284e-05	0
Q80UU9	Membrane-associated progesterone receptor component 2 OS=Mus musculus GN=Pgrmc2 PE=1 SV=2 - [PGRC2_MOUSE]	8.76	1	1	1	3	0	0	0	0	0	234565	612242													35.38	8.76	1	1					63.1	8.76	1	1	65.6	8.76	1	1	217	23.3196	5.14795
	Sequence	# PSMs	# Proteins	# Protein Groups	Protein Group Accessions	Modifications	MH+ [Da]	A5: Area	B5: Area	C5: Area	D5: Area	E5: Area	F5: Area	G5: Area	A2	G2	IonScore A2	IonScore G2	Exp Value A2	Exp Value G2	B2	IonScore B2	Exp Value B2	C2	IonScore C2	Exp Value C2	D2	IonScore D2	Exp Value D2	E2	IonScore E2	Exp Value E2	F2	IonScore F2	Exp Value F2	# Missed Cleavages
	GLCSGPGAGEESPAATLPR	3	1	1	Q80UU9		1769.84	0	0	0	0	0	234565	612242		High		65.6		4.88325e-05							High	35.38	0.0521377				High	63.1	8.83316e-05	0
Q9CQJ6	Density-regulated protein OS=Mus musculus GN=Denr PE=2 SV=1 - [DENR_MOUSE]	8.59	1	1	1	5	0	0	0	342127	0	613592	480118					49.33	8.59	1	1					39.16	8.59	1	1					77.7049	8.59	1	2	63.96	8.59	1	1	198	22.1521	5.30029
	Sequence	# PSMs	# Proteins	# Protein Groups	Protein Group Accessions	Modifications	MH+ [Da]	A5: Area	B5: Area	C5: Area	D5: Area	E5: Area	F5: Area	G5: Area	A2	G2	IonScore A2	IonScore G2	Exp Value A2	Exp Value G2	B2	IonScore B2	Exp Value B2	C2	IonScore C2	Exp Value C2	D2	IonScore D2	Exp Value D2	E2	IonScore E2	Exp Value E2	F2	IonScore F2	Exp Value F2	# Missed Cleavages
	ATDISESSGADCKGDTK	5	1	1	Q9CQJ6	N-Term(Acetyl)	1726.74	0	0	0	342127	0	613592	480118		High		63.96		2.93106e-05	High	49.33	0.000680833				High	39.16	0.00901548				High	52.2	0.000461259	1
Q91VS7	Microsomal glutathione S-transferase 1 OS=Mus musculus GN=Mgst1 PE=1 SV=3 - [MGST1_MOUSE]	8.39	1	1	1	2	0	0	0	0	0	1.12219e+06	707416														0							46.36	8.39	1	1	46.33	8.39	1	1	155	17.5401	9.65674
	Sequence	# PSMs	# Proteins	# Protein Groups	Protein Group Accessions	Modifications	MH+ [Da]	A5: Area	B5: Area	C5: Area	D5: Area	E5: Area	F5: Area	G5: Area	A2	G2	IonScore A2	IonScore G2	Exp Value A2	Exp Value G2	B2	IonScore B2	Exp Value B2	C2	IonScore C2	Exp Value C2	D2	IonScore D2	Exp Value D2	E2	IonScore E2	Exp Value E2	F2	IonScore F2	Exp Value F2	# Missed Cleavages
	VFANPEDCAGFGK	2	1	1	Q91VS7		1354.61	0	0	0	0	0	1.12219e+06	707416		High		46.33		0.00175072													High	46.36	0.00170052	0
P63276	40S ribosomal protein S17 OS=Mus musculus GN=Rps17 PE=1 SV=2 - [RS17_MOUSE]	8.15	1	1	1	1	0	0	0	0	0	128733	0																					44.9	8.15	1	1					135	15.5144	9.84717
	Sequence	# PSMs	# Proteins	# Protein Groups	Protein Group Accessions	Modifications	MH+ [Da]	A5: Area	B5: Area	C5: Area	D5: Area	E5: Area	F5: Area	G5: Area	A2	G2	IonScore A2	IonScore G2	Exp Value A2	Exp Value G2	B2	IonScore B2	Exp Value B2	C2	IonScore C2	Exp Value C2	D2	IonScore D2	Exp Value D2	E2	IonScore E2	Exp Value E2	F2	IonScore F2	Exp Value F2	# Missed Cleavages
	VCEEIAIIPSK	1	1	1	P63276		1201.65	0	0	0	0	0	128733	0																			High	44.9	0.00363396	0
Q60605	Myosin light polypeptide 6 OS=Mus musculus GN=Myl6 PE=1 SV=3 - [MYL6_MOUSE]	7.95	1	1	1	3	0	0	0	0	0	881161	875867										0				0							60.4249	7.95	1	2	40.13	7.95	1	1	151	16.9191	4.65283
	Sequence	# PSMs	# Proteins	# Protein Groups	Protein Group Accessions	Modifications	MH+ [Da]	A5: Area	B5: Area	C5: Area	D5: Area	E5: Area	F5: Area	G5: Area	A2	G2	IonScore A2	IonScore G2	Exp Value A2	Exp Value G2	B2	IonScore B2	Exp Value B2	C2	IonScore C2	Exp Value C2	D2	IonScore D2	Exp Value D2	E2	IonScore E2	Exp Value E2	F2	IonScore F2	Exp Value F2	# Missed Cleavages
	CDFTEDQTAEFK	2	1	1	Q60605	N-Term(Acetyl)	1475.6	0	0	0	0	0	881161	875867		High		40.13		0.00246024													High	47.4	0.000463114	0
	CDFTEDQTAEFK	1	1	1	Q60605	N-Term(Acetyl); Q7(Deamidated)	1476.6	0	0	0	0	0	0	0																			High	31.03	0.0214176	0
Q9CQJ8	NADH dehydrogenase [ubiquinone] 1 beta subcomplex subunit 9 OS=Mus musculus GN=Ndufb9 PE=1 SV=3 - [NDUB9_MOUSE]	7.82	1	1	1	3	0	0	8.63035e+06	251092	0	533982	0						0			52.44	7.82	1	1	36.86	7.82	1	1					46.78	7.82	1	1		0			179	21.9697	7.79639
	Sequence	# PSMs	# Proteins	# Protein Groups	Protein Group Accessions	Modifications	MH+ [Da]	A5: Area	B5: Area	C5: Area	D5: Area	E5: Area	F5: Area	G5: Area	A2	G2	IonScore A2	IonScore G2	Exp Value A2	Exp Value G2	B2	IonScore B2	Exp Value B2	C2	IonScore C2	Exp Value C2	D2	IonScore D2	Exp Value D2	E2	IonScore E2	Exp Value E2	F2	IonScore F2	Exp Value F2	# Missed Cleavages
	AFCAPPAYLTHQQK	1	1	1	Q9CQJ8	N-Term(Acetyl); C3(Carbamidomethyl)	1673.81	0	0	8.63035e+06	0	0	0	0										High	52.44	0.000817616										0
	AFCAPPAYLTHQQK	2	1	1	Q9CQJ8	N-Term(Acetyl)	1616.79	0	0	0	251092	0	533982	0													High	36.86	0.0340622				High	46.78	0.00352097	0
P17751	Triosephosphate isomerase OS=Mus musculus GN=Tpi1 PE=1 SV=4 - [TPIS_MOUSE]	7.69	1	2	2	16	0	407240	2.38264e+07	898184	0	1.77536e+06	2.57465e+06		0			150.227	4.35	1	5	119.209	7.69	2	2	90.1968	7.69	2	3					105.822	7.69	2	4	93.2011	4.35	1	2	299	32.1713	5.74463
	Sequence	# PSMs	# Proteins	# Protein Groups	Protein Group Accessions	Modifications	MH+ [Da]	A5: Area	B5: Area	C5: Area	D5: Area	E5: Area	F5: Area	G5: Area	A2	G2	IonScore A2	IonScore G2	Exp Value A2	Exp Value G2	B2	IonScore B2	Exp Value B2	C2	IonScore C2	Exp Value C2	D2	IonScore D2	Exp Value D2	E2	IonScore E2	Exp Value E2	F2	IonScore F2	Exp Value F2	# Missed Cleavages
	IIYGGSVTGATCK	9	1	1	P17751	C12(Carbamidomethyl)	1326.67	0	407240	2.81949e+07	517709	0	1.0709e+06	399505		High		71.87		7.61952e-06	High	61.46	7.57366e-05	High	97.77	1.78138e-08	High	61.12	9.02491e-05				High	55.32	0.000349727	0
	IAVAAQNCYK	2	1	1	P17751	C8(Carbamidomethyl)	1137.57	0	0	1.94579e+07	846078	0	0	0										High	46.32	0.00210945	High	38.71	0.0126645							0
	IIYGGSVTGATCK	4	1	1	P17751		1269.65	0	0	0	950289	0	2.34961e+06	2.57465e+06		High		48.73		0.00138255							High	36.01	0.0266901				High	42.95	0.00537664	0
	IAVAAQNCYK	1	1	1	P17751		1080.55	0	0	0	0	0	1.20111e+06	0																			High	35.44	0.0255469	0
Q9DCT8	Cysteine-rich protein 2 OS=Mus musculus GN=Crip2 PE=1 SV=1 - [CRIP2_MOUSE]	7.69	1	1	1	7	0	0	2.54401e+07	863830	0	1.4569e+06	1.30799e+06									50.5	7.69	1	1	71.5984	7.69	1	2					103.463	7.69	1	3	52.61	7.69	1	1	208	22.7121	8.63135
	Sequence	# PSMs	# Proteins	# Protein Groups	Protein Group Accessions	Modifications	MH+ [Da]	A5: Area	B5: Area	C5: Area	D5: Area	E5: Area	F5: Area	G5: Area	A2	G2	IonScore A2	IonScore G2	Exp Value A2	Exp Value G2	B2	IonScore B2	Exp Value B2	C2	IonScore C2	Exp Value C2	D2	IonScore D2	Exp Value D2	E2	IonScore E2	Exp Value E2	F2	IonScore F2	Exp Value F2	# Missed Cleavages
	ASSVTTFTGEPNMCPR	2	1	1	Q9DCT8	C14(Carbamidomethyl)	1754.78	0	0	2.54401e+07	0	0	1.03477e+06	0										High	50.5	0.000729043							High	55.22	0.000332322	0
	ASSVTTFTGEPNMCPR	3	1	1	Q9DCT8		1697.76	0	0	0	863830	0	1.4569e+06	1.30799e+06		High		52.61		0.000582544							High	50.63	0.000999903				High	52.94	0.000564565	0
	ASSVTTFTGEPNMCPR	2	1	1	Q9DCT8	M13(Oxidation)	1713.76	0	0	0	86382.9	0	0	0													High	38.79	0.0135829				High	38.98	0.0127485	0
Q9DCX2	ATP synthase subunit d, mitochondrial OS=Mus musculus GN=Atp5h PE=1 SV=3 - [ATP5H_MOUSE]	7.45	1	1	1	8	0	0	4.48331e+07	695859	0	2.13516e+06	2.37098e+06									83.53	7.45	1	1	64.0201	7.45	1	3					91.3312	7.45	1	2	68.623	7.45	1	2	161	18.7376	5.69385
	Sequence	# PSMs	# Proteins	# Protein Groups	Protein Group Accessions	Modifications	MH+ [Da]	A5: Area	B5: Area	C5: Area	D5: Area	E5: Area	F5: Area	G5: Area	A2	G2	IonScore A2	IonScore G2	Exp Value A2	Exp Value G2	B2	IonScore B2	Exp Value B2	C2	IonScore C2	Exp Value C2	D2	IonScore D2	Exp Value D2	E2	IonScore E2	Exp Value E2	F2	IonScore F2	Exp Value F2	# Missed Cleavages
	SCAEFVSGSQLR	2	1	1	Q9DCX2	C2(Carbamidomethyl)	1340.63	0	0	4.48331e+07	0	0	1.04447e+06	0										High	83.53	3.61541e-07							High	72.88	4.83542e-06	0
	SCAEFVSGSQLR	5	1	1	Q9DCX2		1283.6	0	0	0	695859	0	2.13516e+06	2.37098e+06		High		51.81		0.000568867							High	40.54	0.00792123				High	45.54	0.00244487	0
	SCAEFVSGSQLR	1	1	1	Q9DCX2	Q10(Deamidated)	1284.61	0	0	0	0	0	0	0													High	38.57	0.0123219							0
Q60930	Voltage-dependent anion-selective channel protein 2 OS=Mus musculus GN=Vdac2 PE=1 SV=2 - [VDAC2_MOUSE]	7.12	1	2	2	41	316286	3.69714e+06	1.106e+07	6.02907e+06	0	4.50499e+06	1.10109e+07	356.915	6.44	1	11	551.951	6.44	1	10	222.003	6.44	1	3	333.451	6.44	1	7					279.482	7.12	2	6	234.131	6.44	1	4	295	31.7126	7.48877
	Sequence	# PSMs	# Proteins	# Protein Groups	Protein Group Accessions	Modifications	MH+ [Da]	A5: Area	B5: Area	C5: Area	D5: Area	E5: Area	F5: Area	G5: Area	A2	G2	IonScore A2	IonScore G2	Exp Value A2	Exp Value G2	B2	IonScore B2	Exp Value B2	C2	IonScore C2	Exp Value C2	D2	IonScore D2	Exp Value D2	E2	IonScore E2	Exp Value E2	F2	IonScore F2	Exp Value F2	# Missed Cleavages
	SCSGVEFSTSGSSNTDTGK	31	1	1	Q60930		1850.77	316286	3.69714e+06	1.106e+07	6.02907e+06	0	7.87626e+06	1.10109e+07	High	High	74.89	87.9	1.41736e-06	9.03348e-08	High	102.39	2.33879e-09	High	86.66	8.74965e-08	High	111.69	3.73719e-10				High	89.32	6.43809e-08	0
	SCSGVEFSTSGSSNTDTGK	8	1	1	Q60930	N14(Deamidated)	1851.78	303398	904841	0	12987	0	0	0	High		49.87		0.000437914		High	71.6	2.89531e-06				High	40.47	0.00608008				High	44.34	0.002183	0
	SCSGVEFSTSGSSNTDTGK	1	1	1	Q60930	C2(Carbamidomethyl)	1907.8	0	0	4.78759e+06	0	0	0	0										High	97.65	6.45075e-09										0
	TKSCSGVEFSTSGSSNTDTGK	1	1	1	Q60930		2079.91	0	0	0	0	0	1.13373e+06	0																			High	41.59	0.00842859	1
Q8BH95	Enoyl-CoA hydratase, mitochondrial OS=Mus musculus GN=Echs1 PE=1 SV=1 - [ECHM_MOUSE]	6.9	1	2	2	4	0	0	2.05302e+07	449161	0	8.19716e+06	0						0			74.2334	3.79	1	2	34.76	3.79	1	1					30.25	3.1	1	1		0			290	31.4542	8.48486
	Sequence	# PSMs	# Proteins	# Protein Groups	Protein Group Accessions	Modifications	MH+ [Da]	A5: Area	B5: Area	C5: Area	D5: Area	E5: Area	F5: Area	G5: Area	A2	G2	IonScore A2	IonScore G2	Exp Value A2	Exp Value G2	B2	IonScore B2	Exp Value B2	C2	IonScore C2	Exp Value C2	D2	IonScore D2	Exp Value D2	E2	IonScore E2	Exp Value E2	F2	IonScore F2	Exp Value F2	# Missed Cleavages
	LVEEAIQCAEK	2	1	1	Q8BH95	C8(Carbamidomethyl)	1289.64	0	0	2.05302e+07	0	0	0	0										High	59.88	0.000115035										0
	LVEEAIQCAEK	1	1	1	Q8BH95		1232.62	0	0	0	449161	0	0	0													High	34.76	0.0385327							0
	TFQDCYSSK	1	1	1	Q8BH95		1078.45	0	0	0	0	0	8.19716e+06	0																			High	30.25	0.0227047	0
Q9DCW4	Electron transfer flavoprotein subunit beta OS=Mus musculus GN=Etfb PE=1 SV=3 - [ETFB_MOUSE]	6.67	1	1	1	16	0	0	3.20107e+07	858664	0	792975	630883						0			182.163	6.67	1	3	262.107	6.67	1	6					177.45	6.67	1	5	92.2446	6.67	1	2	255	27.606	8.104
	Sequence	# PSMs	# Proteins	# Protein Groups	Protein Group Accessions	Modifications	MH+ [Da]	A5: Area	B5: Area	C5: Area	D5: Area	E5: Area	F5: Area	G5: Area	A2	G2	IonScore A2	IonScore G2	Exp Value A2	Exp Value G2	B2	IonScore B2	Exp Value B2	C2	IonScore C2	Exp Value C2	D2	IonScore D2	Exp Value D2	E2	IonScore E2	Exp Value E2	F2	IonScore F2	Exp Value F2	# Missed Cleavages
	EIIAVSCGPSQCQETIR	6	1	1	Q9DCW4	C7(Carbamidomethyl); C12(Carbamidomethyl)	1947.93	0	0	3.20107e+07	222988	0	399156	630883		High		56.85		0.000478755				High	84.48	6.00798e-07	High	62.84	0.000115829				High	56.65	0.000480232	0
	EIIAVSCGPSQCQETIR	7	1	1	Q9DCW4	C7(Carbamidomethyl)	1890.9	0	0	0	858664	0	792975	500147		High		54.72		0.000723481							High	76.3	4.76816e-06				High	53.64	0.000952179	0
	EIIAVSCGPSQCQETIR	2	1	1	Q9DCW4	C7(Carbamidomethyl); Q11(Deamidated)	1891.9	0	0	0	0	0	0	0													High	47.87	0.00349636				High	42.08	0.0131043	0
	EIIAVSCGPSQCQETIR	1	1	1	Q9DCW4	C7(Carbamidomethyl); Q11(Deamidated); C12(Carbamidomethyl)	1948.93	0	0	0	0	0	0	0													High	46.37	0.00526976							0
Q9QYG0	Protein NDRG2 OS=Mus musculus GN=Ndrg2 PE=1 SV=1 - [NDRG2_MOUSE]	6.47	1	1	1	3	0	0	0	519542	0	363505	262351										0			42.18	6.47	1	1					51.48	6.47	1	1	46.06	6.47	1	1	371	40.7632	5.40186
	Sequence	# PSMs	# Proteins	# Protein Groups	Protein Group Accessions	Modifications	MH+ [Da]	A5: Area	B5: Area	C5: Area	D5: Area	E5: Area	F5: Area	G5: Area	A2	G2	IonScore A2	IonScore G2	Exp Value A2	Exp Value G2	B2	IonScore B2	Exp Value B2	C2	IonScore C2	Exp Value C2	D2	IonScore D2	Exp Value D2	E2	IonScore E2	Exp Value E2	F2	IonScore F2	Exp Value F2	# Missed Cleavages
	TLSQSSESGTLPSGPPGHTMEVSC	3	1	1	Q9QYG0		2389.07	0	0	0	519542	0	363505	262351		High		46.06		0.00538963							High	42.18	0.0123701				High	51.48	0.00145159	0
P06151	L-lactate dehydrogenase A chain OS=Mus musculus GN=Ldha PE=1 SV=3 - [LDHA_MOUSE]	6.33	3	2	2	21	0	408747	3.07612e+07	3.91995e+06	0	5.54817e+06	7.27325e+06					45.3227	2.71	1	3	142.513	6.33	2	5	127.604	6.33	2	5					157.455	6.33	2	6	75.2146	6.33	2	2	332	36.4752	7.73779
	Sequence	# PSMs	# Proteins	# Protein Groups	Protein Group Accessions	Modifications	MH+ [Da]	A5: Area	B5: Area	C5: Area	D5: Area	E5: Area	F5: Area	G5: Area	A2	G2	IonScore A2	IonScore G2	Exp Value A2	Exp Value G2	B2	IonScore B2	Exp Value B2	C2	IonScore C2	Exp Value C2	D2	IonScore D2	Exp Value D2	E2	IonScore E2	Exp Value E2	F2	IonScore F2	Exp Value F2	# Missed Cleavages
	DYCVTANSK	10	1	1	P06151		1000.44	0	408747	8.32654e+06	2.16628e+06	0	4.33241e+06	5.1069e+06		High		47.5		0.000572606	High	30.65	0.0238495	High	41.55	0.00208203	High	42.35	0.00201699				High	37.28	0.00637903	0
	VIGSGCNLDSAR	6	3	1	P06151	C6(Carbamidomethyl)	1248.61	0	0	5.31959e+07	5.67361e+06	0	5.96264e+06	9.4396e+06		High		52.04		0.000657682				High	57.7	0.000166513	High	50.06	0.00101044				High	50.68	0.000893545	0
	VIGSGCNLDSAR	5	3	1	P06151		1191.58	0	0	2.1593e+06	2.89003e+06	0	6.76394e+06	0										High	54.78	0.000314862	High	39.24	0.0127522				High	50.38	0.000945081	0
Q9DCS9	NADH dehydrogenase [ubiquinone] 1 beta subcomplex subunit 10 OS=Mus musculus GN=Ndufb10 PE=1 SV=3 - [NDUBA_MOUSE]	6.25	1	1	1	7	0	0	5.70237e+06	0	0	2.02159e+06	4.37845e+06					31.61	6.25	1	1	63.6234	6.25	1	2	27.34	6.25	1	1					57.2749	6.25	1	2	40.56	6.25	1	1	176	21.0104	8.03076
	Sequence	# PSMs	# Proteins	# Protein Groups	Protein Group Accessions	Modifications	MH+ [Da]	A5: Area	B5: Area	C5: Area	D5: Area	E5: Area	F5: Area	G5: Area	A2	G2	IonScore A2	IonScore G2	Exp Value A2	Exp Value G2	B2	IonScore B2	Exp Value B2	C2	IonScore C2	Exp Value C2	D2	IonScore D2	Exp Value D2	E2	IonScore E2	Exp Value E2	F2	IonScore F2	Exp Value F2	# Missed Cleavages
	EGENYQQNCAK	6	1	1	Q9DCS9		1283.53	0	0	5.70237e+06	0	0	2.02159e+06	4.37845e+06		High		40.56		0.00276453	High	31.61	0.0191887	High	43.64	0.00111589							High	39.51	0.00353183	0
	EGENYQQNCAK	1	1	1	Q9DCS9	N4(Deamidated)	1284.53	0	0	0	0	0	0	0													High	27.34	0.0539667							0
O55143	Sarcoplasmic/endoplasmic reticulum calcium ATPase 2 OS=Mus musculus GN=Atp2a2 PE=1 SV=2 - [AT2A2_MOUSE]	6.03	3	5	5	19	0	0	17774909	743749	0	2.19968e+06	2.24916e+06		0				0			305.107	5.27	4	6	188.229	2.87	3	6		0			208.62	2.01	2	5	105.835	1.25	1	2	1044	114.784	5.33838
	Sequence	# PSMs	# Proteins	# Protein Groups	Protein Group Accessions	Modifications	MH+ [Da]	A5: Area	B5: Area	C5: Area	D5: Area	E5: Area	F5: Area	G5: Area	A2	G2	IonScore A2	IonScore G2	Exp Value A2	Exp Value G2	B2	IonScore B2	Exp Value B2	C2	IonScore C2	Exp Value C2	D2	IonScore D2	Exp Value D2	E2	IonScore E2	Exp Value E2	F2	IonScore F2	Exp Value F2	# Missed Cleavages
	VGEATETALTCLVEK	1	2	1	O55143	C11(Carbamidomethyl)	1620.82	0	0	3.14917e+06	0	0	0	0										High	107.46	2.81953e-09										0
	SLPSVETLGCTSVICSDK	1	3	1	O55143	C10(Carbamidomethyl); C15(Carbamidomethyl)	1952.93	0	0	1.39904e+06	0	0	0	0										High	89.32	2.05364e-07										0
	TGTLTTNQMSVCR	5	2	1	O55143	C12(Carbamidomethyl)	1468.69	0	0	2.75812e+07	664885	0	1069745	2.24916e+06		High		50.54		0.000993906				High	75.84	2.52536e-06	High	49.51	0.001284				High	47.83	0.00183276	0
	ANACNSVIK	2	1	1	O55143	C4(Carbamidomethyl)	976.49	0	0	2.25944e+07	910887	0	0	0										High	54.84	0.000273303	High	41.61	0.00638472							0
	TGTLTTNQMSVCR	1	2	1	O55143	M9(Oxidation); C12(Carbamidomethyl)	1484.69	0	0	1.49707e+06	0	0	0	0										High	40.17	0.00803427										0
	TGTLTTNQMSVCR	3	2	1	O55143		1411.66	0	0	0	406153	0	1.92225e+06	1.95123e+06		High		81.12		8.74674e-07							High	63.03	5.67918e-05				High	105.13	3.37132e-09	0
	TGTLTTNQMSVCR	2	2	1	O55143	M9(Oxidation)	1427.66	0	0	0	86535.7	0	250829	0													High	51.18	0.000771605				High	50.94	0.000815446	0
	GTAVAICR	2	2	1	O55143		790.423	0	0	0	655474	0	2.47711e+06	0													High	50.76	0.000711023				High	39.36	0.00983802	0
	GTAVAICR	1	2	1	O55143	C7(Carbamidomethyl)	847.444	0	0	0	230677	0	0	0													High	32.08	0.048719							0
	TGTLTTNQMSVCR	1	2	1	O55143	N7(Deamidated)	1412.67	0	0	0	0	0	0	0																			High	48.98	0.00142915	0
Q62147	Sarcospan OS=Mus musculus GN=Sspn PE=2 SV=1 - [SSPN_MOUSE]	6.02	1	1	1	1	0	0	0	0	0	287055	0						0								0							44.29	6.02	1	1		0			216	23.8421	7.85498
	Sequence	# PSMs	# Proteins	# Protein Groups	Protein Group Accessions	Modifications	MH+ [Da]	A5: Area	B5: Area	C5: Area	D5: Area	E5: Area	F5: Area	G5: Area	A2	G2	IonScore A2	IonScore G2	Exp Value A2	Exp Value G2	B2	IonScore B2	Exp Value B2	C2	IonScore C2	Exp Value C2	D2	IonScore D2	Exp Value D2	E2	IonScore E2	Exp Value E2	F2	IonScore F2	Exp Value F2	# Missed Cleavages
	DVTDCTSVTGTFK	1	1	1	Q62147		1373.62	0	0	0	0	0	287055	0																			High	44.29	0.00283949	0
Q9ER35	Fructosamine-3-kinase OS=Mus musculus GN=Fn3k PE=2 SV=1 - [FN3K_MOUSE]	5.83	1	1	1	2	0	0	0	0	0	118707	0														0							50.67	5.83	1	1	58.31	5.83	1	1	309	35.0097	8.39697
	Sequence	# PSMs	# Proteins	# Protein Groups	Protein Group Accessions	Modifications	MH+ [Da]	A5: Area	B5: Area	C5: Area	D5: Area	E5: Area	F5: Area	G5: Area	A2	G2	IonScore A2	IonScore G2	Exp Value A2	Exp Value G2	B2	IonScore B2	Exp Value B2	C2	IonScore C2	Exp Value C2	D2	IonScore D2	Exp Value D2	E2	IonScore E2	Exp Value E2	F2	IonScore F2	Exp Value F2	# Missed Cleavages
	QNTVGCGAEGAEPQGVTK	2	1	1	Q9ER35		1745.82	0	0	0	0	0	118707	0		High		58.31		0.000242828													High	50.67	0.00132284	0
P09541	Myosin light chain 4 OS=Mus musculus GN=Myl4 PE=2 SV=3 - [MYL4_MOUSE]	5.7	2	1	1	9	0	204638	5.89304e+07	514765	0	4.42021e+06	1.07798e+07					42.58	5.7	1	1	102.512	5.7	1	3	52.61	5.7	1	1					61.7049	5.7	1	2	69.0541	5.7	1	2	193	21.1456	5.03369
	Sequence	# PSMs	# Proteins	# Protein Groups	Protein Group Accessions	Modifications	MH+ [Da]	A5: Area	B5: Area	C5: Area	D5: Area	E5: Area	F5: Area	G5: Area	A2	G2	IonScore A2	IonScore G2	Exp Value A2	Exp Value G2	B2	IonScore B2	Exp Value B2	C2	IonScore C2	Exp Value C2	D2	IonScore D2	Exp Value D2	E2	IonScore E2	Exp Value E2	F2	IonScore F2	Exp Value F2	# Missed Cleavages
	ITYGQCGDVLR	7	2	1	P09541	C6(Carbamidomethyl)	1281.63	0	204638	5.89304e+07	514765	0	1.46504e+06	2.23074e+06		High		48.73		0.00151383	High	42.58	0.00568364	High	59.92	0.000101706	High	52.61	0.000615989				High	44.61	0.00372923	0
	ITYGQCGDVLR	2	2	1	P09541		1224.6	0	0	0	0	0	4.42021e+06	1.07798e+07		High		45.92		0.00251637													High	43.6	0.00429095	0
Q8BXV2	BRI3-binding protein OS=Mus musculus GN=Bri3bp PE=2 SV=1 - [BRI3B_MOUSE]	5.53	1	1	1	2	0	0	0	401672	0	593057	0													33.01	5.53	1	1					38.61	5.53	1	1		0			253	28.2451	9.5249
	Sequence	# PSMs	# Proteins	# Protein Groups	Protein Group Accessions	Modifications	MH+ [Da]	A5: Area	B5: Area	C5: Area	D5: Area	E5: Area	F5: Area	G5: Area	A2	G2	IonScore A2	IonScore G2	Exp Value A2	Exp Value G2	B2	IonScore B2	Exp Value B2	C2	IonScore C2	Exp Value C2	D2	IonScore D2	Exp Value D2	E2	IonScore E2	Exp Value E2	F2	IonScore F2	Exp Value F2	# Missed Cleavages
	GSPGGLCSPSVEEK	2	1	1	Q8BXV2		1346.62	0	0	0	401672	0	593057	0													High	33.01	0.0478783				High	38.61	0.0131455	0
Q9CZ13	Cytochrome b-c1 complex subunit 1, mitochondrial OS=Mus musculus GN=Uqcrc1 PE=1 SV=2 - [QCR1_MOUSE]	5.42	1	2	2	18	0	3.55017e+06	5.32095e+07	1.1046e+06	0	3.07193e+06	1.88008e+06		0			103.897	5.42	2	5	77.83	2.5	1	1	108.445	5.42	2	4					195.259	5.42	2	5	133.599	5.42	2	3	480	52.8185	6.21436
	Sequence	# PSMs	# Proteins	# Protein Groups	Protein Group Accessions	Modifications	MH+ [Da]	A5: Area	B5: Area	C5: Area	D5: Area	E5: Area	F5: Area	G5: Area	A2	G2	IonScore A2	IonScore G2	Exp Value A2	Exp Value G2	B2	IonScore B2	Exp Value B2	C2	IonScore C2	Exp Value C2	D2	IonScore D2	Exp Value D2	E2	IonScore E2	Exp Value E2	F2	IonScore F2	Exp Value F2	# Missed Cleavages
	LCTSATESEVTR	10	1	1	Q9CZ13	C2(Carbamidomethyl)	1353.63	0	4.05052e+06	5.32095e+07	1.59048e+06	0	4.38299e+06	1.92502e+06		High		64.25		3.76589e-05	High	45.73	0.00224132	High	77.83	1.40176e-06	High	56.21	0.000240528				High	60.59	8.43727e-05	0
	VYEEDAVPGLTPCR	1	1	1	Q9CZ13	C13(Carbamidomethyl)	1605.75	0	3.04982e+06	0	0	0	0	0							High	38.99	0.0147255													0
	LCTSATESEVTR	4	1	1	Q9CZ13		1296.61	0	0	0	583794	0	1.28939e+06	1.00611e+06		High		67.72		1.55098e-05							High	42.35	0.00551543				High	70.98	7.38544e-06	0
	VYEEDAVPGLTPCR	3	1	1	Q9CZ13		1548.73	0	0	0	618731	0	1.76086e+06	1.83514e+06		High		46.28		0.00328294							High	34.77	0.0468464				High	37.63	0.0243775	0
Q91YT0	NADH dehydrogenase [ubiquinone] flavoprotein 1, mitochondrial OS=Mus musculus GN=Ndufv1 PE=1 SV=1 - [NDUV1_MOUSE]	5.39	1	2	2	9	0	0	7.52237e+06	117911	0	682278	601942									110.801	5.39	2	3	61.22	3.23	1	1					113.197	3.23	1	3	87.3946	3.23	1	2	464	50.8017	8.20654
	Sequence	# PSMs	# Proteins	# Protein Groups	Protein Group Accessions	Modifications	MH+ [Da]	A5: Area	B5: Area	C5: Area	D5: Area	E5: Area	F5: Area	G5: Area	A2	G2	IonScore A2	IonScore G2	Exp Value A2	Exp Value G2	B2	IonScore B2	Exp Value B2	C2	IonScore C2	Exp Value C2	D2	IonScore D2	Exp Value D2	E2	IonScore E2	Exp Value E2	F2	IonScore F2	Exp Value F2	# Missed Cleavages
	YLVVNADEGEPGTCK	2	1	1	Q91YT0	C14(Carbamidomethyl)	1651.76	0	0	4.96951e+06	0	0	0	0										High	77.83	1.67865e-06							High	35.77	0.0341789	0
	YLVVNADEGEPGTCK	1	1	1	Q91YT0	N5(Deamidated); C14(Carbamidomethyl)	1652.77	0	0	0	0	0	0	0										High	49.97	0.00109856										0
	LVEGCLVGGR	1	1	1	Q91YT0	C5(Carbamidomethyl)	1059.56	0	0	10075223	0	0	0	0										High	40.26	0.0109871										0
	YLVVNADEGEPGTCK	4	1	1	Q91YT0		1594.74	0	0	0	117911	0	682278	601942		High		61.94		8.39012e-05							High	61.22	9.96722e-05				High	69.09	1.59625e-05	0
	YLVVNADEGEPGTCK	1	1	1	Q91YT0	N5(Deamidated)	1595.75	0	0	0	0	0	0	0		High		50.78		0.00113391																0
O08709	Peroxiredoxin-6 OS=Mus musculus GN=Prdx6 PE=1 SV=3 - [PRDX6_MOUSE]	5.36	1	1	1	2	0	0	0	2.38575e+06	0	5.5521e+06	0						0				0			45.26	5.36	1	1					47.4	5.36	1	1		0			224	24.855	6.01123
	Sequence	# PSMs	# Proteins	# Protein Groups	Protein Group Accessions	Modifications	MH+ [Da]	A5: Area	B5: Area	C5: Area	D5: Area	E5: Area	F5: Area	G5: Area	A2	G2	IonScore A2	IonScore G2	Exp Value A2	Exp Value G2	B2	IonScore B2	Exp Value B2	C2	IonScore C2	Exp Value C2	D2	IonScore D2	Exp Value D2	E2	IonScore E2	Exp Value E2	F2	IonScore F2	Exp Value F2	# Missed Cleavages
	DFTPVCTTELGR	2	1	1	O08709		1338.63	0	0	0	2.38575e+06	0	5.5521e+06	0													High	45.26	0.0030634				High	47.4	0.00188339	0
P14152	Malate dehydrogenase, cytoplasmic OS=Mus musculus GN=Mdh1 PE=1 SV=3 - [MDHC_MOUSE]	5.09	1	1	1	40	0	1.18418e+07	1.12979e+08	5.00979e+06	0	1.95143e+06	3.0394e+06	142.054	5.09	1	4	610.428	5.09	1	15	406.069	5.09	1	7	257.229	5.09	1	7					176.067	5.09	1	3	214.174	5.09	1	4	334	36.4881	6.58057
	Sequence	# PSMs	# Proteins	# Protein Groups	Protein Group Accessions	Modifications	MH+ [Da]	A5: Area	B5: Area	C5: Area	D5: Area	E5: Area	F5: Area	G5: Area	A2	G2	IonScore A2	IonScore G2	Exp Value A2	Exp Value G2	B2	IonScore B2	Exp Value B2	C2	IonScore C2	Exp Value C2	D2	IonScore D2	Exp Value D2	E2	IonScore E2	Exp Value E2	F2	IonScore F2	Exp Value F2	# Missed Cleavages
	VIVVGNPANTNCLTASK	19	1	1	P14152	C12(Carbamidomethyl)	1757.92	0	1.18418e+07	1.12979e+08	5.00979e+06	0	1.64378e+06	1.98586e+06	High	High	64.54	83.28	5.63376e-05	8.67425e-07	High	90.73	1.37146e-07	High	93.63	6.99036e-08	High	79.57	2.00059e-06				High	71.17	1.41004e-05	0
	VIVVGNPANTNCLTASK	3	1	1	P14152	N6(Deamidated)	1701.91	0	0	0	0	0	0	0							High	67.42	2.60471e-05													0
	VIVVGNPANTNCLTASK	12	1	1	P14152		1700.9	0	1.0175e+06	1.24359e+06	1.76756e+06	0	1.95143e+06	3.0394e+06		High		71.78		1.12372e-05	High	66.89	3.01953e-05	High	69.06	1.89849e-05	High	68.63	2.33187e-05				High	76.89	3.4851e-06	0
	VIVVGNPANTNCLTASK	6	1	1	P14152	N6(Deamidated); C12(Carbamidomethyl)	1758.93	0	0	5.2e+06	0	0	0	0		High		56.48		0.000402693				High	101.74	1.13344e-08	High	52.65	0.000954219							0
Q8K2B3	Succinate dehydrogenase [ubiquinone] flavoprotein subunit, mitochondrial OS=Mus musculus GN=Sdha PE=1 SV=1 - [DHSA_MOUSE]	4.97	1	3	3	11	0	604550	1.54121e+07	0	0	0	1.25954e+06					68.9334	3.31	2	4	123.339	4.97	3	5		0								0			73.8346	3.92	2	2	664	72.5392	7.37158
	Sequence	# PSMs	# Proteins	# Protein Groups	Protein Group Accessions	Modifications	MH+ [Da]	A5: Area	B5: Area	C5: Area	D5: Area	E5: Area	F5: Area	G5: Area	A2	G2	IonScore A2	IonScore G2	Exp Value A2	Exp Value G2	B2	IonScore B2	Exp Value B2	C2	IonScore C2	Exp Value C2	D2	IonScore D2	Exp Value D2	E2	IonScore E2	Exp Value E2	F2	IonScore F2	Exp Value F2	# Missed Cleavages
	TLNEADCATVPPAIR	3	1	1	Q8K2B3	C7(Carbamidomethyl)	1627.81	0	0	2.52828e+07	0	0	0	0							High	42.94	0.00754363	High	54.88	0.000481129										0
	CCCVADR	5	1	1	Q8K2B3	C1(Carbamidomethyl); C2(Carbamidomethyl); C3(Carbamidomethyl)	940.344	0	604550	5.32013e+06	0	0	0	0							High	26.69	0.00589295	High	30.13	0.0026689										0
	VGSVLQEGCEK	2	1	1	Q8K2B3	C9(Carbamidomethyl)	1205.58	0	0	1.56335e+07	0	0	0	1.70051e+06		High		44.66		0.00347451				High	52.01	0.000596142										0
	TLNEADCATVPPAIR	1	1	1	Q8K2B3		1570.79	0	0	0	0	0	0	818575		High		52		0.000984293																0
Q61554	Fibrillin-1 OS=Mus musculus GN=Fbn1 PE=1 SV=1 - [FBN1_MOUSE]	4.91	1	10	10	21	0	0	0	90419.8	0	303512	8.0103e+06										0			53.33	0.63	1	1					121.543	1.04	2	2	689.322	4.91	10	18	2871	312.051	4.91943
	Sequence	# PSMs	# Proteins	# Protein Groups	Protein Group Accessions	Modifications	MH+ [Da]	A5: Area	B5: Area	C5: Area	D5: Area	E5: Area	F5: Area	G5: Area	A2	G2	IonScore A2	IonScore G2	Exp Value A2	Exp Value G2	B2	IonScore B2	Exp Value B2	C2	IonScore C2	Exp Value C2	D2	IonScore D2	Exp Value D2	E2	IonScore E2	Exp Value E2	F2	IonScore F2	Exp Value F2	# Missed Cleavages
	GDNGDTACSNEIGVGVSK	4	1	1	Q61554	N3(Deamidated)	1723.74	0	0	0	90419.8	0	290123	3.96889e+06		High		89.88		6.98537e-08							High	53.33	0.000325393				High	60.99	6.06275e-05	0
	CNEGYEVAPDGR	3	1	1	Q61554		1309.55	0	0	0	0	0	316901	6.11962e+06		High		84.41		1.27691e-07													High	79.93	3.80585e-07	0
	DINECETPGICMNGR	2	1	1	Q61554		1651.68	0	0	0	0	0	0	4.11712e+06		High		96.2		1.00631e-08																0
	GDNGDTACSNEIGVGVSK	1	1	1	Q61554	N3(Deamidated); N10(Deamidated)	1724.74	0	0	0	0	0	0	0		High		65.38		2.20633e-05																0
	YDDEECTLPIAGR	1	1	1	Q61554		1481.65	0	0	0	0	0	0	890155		High		62.29		4.41766e-05																0
	SCKDLDECATK	3	1	1	Q61554		1212.52	0	0	0	0	0	0	7.2049e+06		High		55.99		0.000107379																1
	GDNGDTACSNEIGVGVSK	1	1	1	Q61554		1722.76	0	0	0	0	0	0	122784		High		49.78		0.000982006																0
	TGCTDINECEIGAHNCGR	2	1	1	Q61554		1892.77	0	0	0	0	0	0	1.02954e+07		High		48.04		0.000601449																0
	GTQCEDINECEVFPGVCK	1	1	1	Q61554		1970.83	0	0	0	0	0	0	366681		High		47.11		0.00130242																0
	CECPNGMTLDATGR	1	1	1	Q61554	C1(Carbamidomethyl); N5(Deamidated)	1525.62	0	0	0	0	0	0	0		High		46.7		0.000733321																0
	TLCCATVGR	1	1	1	Q61554		923.442	0	0	0	0	0	0	6.53059e+06		High		45.78		0.00143747																0
	GQCVNTPGDFECK	1	1	1	Q61554		1397.58	0	0	0	0	0	0	625781		High		42.36		0.00210237																0
Q60870	Receptor expression-enhancing protein 5 OS=Mus musculus GN=Reep5 PE=1 SV=1 - [REEP5_MOUSE]	4.86	1	1	1	1	0	0	0	0	0	652409	0										0											35.81	4.86	1	1					185	21.0369	8.38232
	Sequence	# PSMs	# Proteins	# Protein Groups	Protein Group Accessions	Modifications	MH+ [Da]	A5: Area	B5: Area	C5: Area	D5: Area	E5: Area	F5: Area	G5: Area	A2	G2	IonScore A2	IonScore G2	Exp Value A2	Exp Value G2	B2	IonScore B2	Exp Value B2	C2	IonScore C2	Exp Value C2	D2	IonScore D2	Exp Value D2	E2	IonScore E2	Exp Value E2	F2	IonScore F2	Exp Value F2	# Missed Cleavages
	NCMTDLLAK	1	1	1	Q60870		1008.48	0	0	0	0	0	652409	0																			High	35.81	0.0187894	0
Q9Z2I9	Succinyl-CoA ligase [ADP-forming] subunit beta, mitochondrial OS=Mus musculus GN=Sucla2 PE=1 SV=2 - [SUCB1_MOUSE]	4.75	1	2	2	8	0	0	2.3621e+07	0	0	1.36414e+06	1.16411e+06					38.7	2.16	1	1	124.223	4.75	2	3		0							66.8449	4.75	2	2	63.8646	2.59	1	2	463	50.0821	7.00537
	Sequence	# PSMs	# Proteins	# Protein Groups	Protein Group Accessions	Modifications	MH+ [Da]	A5: Area	B5: Area	C5: Area	D5: Area	E5: Area	F5: Area	G5: Area	A2	G2	IonScore A2	IonScore G2	Exp Value A2	Exp Value G2	B2	IonScore B2	Exp Value B2	C2	IonScore C2	Exp Value C2	D2	IonScore D2	Exp Value D2	E2	IonScore E2	Exp Value E2	F2	IonScore F2	Exp Value F2	# Missed Cleavages
	ICNQVLVCER	3	1	1	Q9Z2I9	C2(Carbamidomethyl); C8(Carbamidomethyl)	1290.63	0	0	2.19046e+07	0	0	1.05321e+06	0							High	38.7	0.014987	High	66.43	2.43777e-05							High	52.5	0.000690274	0
	ILACDDLDEAAK	3	1	1	Q9Z2I9	C4(Carbamidomethyl)	1333.63	0	0	2.53374e+07	0	0	0	535772		High		43.55		0.00484182				High	64.27	3.63074e-05										0
	ILACDDLDEAAK	2	1	1	Q9Z2I9		1276.6	0	0	0	0	0	1.67507e+06	1.16411e+06		High		42.64		0.00557026													High	38.85	0.0142827	0
Q91VD9	NADH-ubiquinone oxidoreductase 75 kDa subunit, mitochondrial OS=Mus musculus GN=Ndufs1 PE=1 SV=2 - [NDUS1_MOUSE]	4.68	1	3	3	5	0	0	1.03299e+07	642537	2.64513e+06	1.69551e+06	1.85865e+06		0				0			41.94	1.51	1	1	32.61	1.1	1	1	42.53	2.06	1	1	38.63	1.51	1	1	43.4	1.51	1	1	727	79.7256	5.71924
	Sequence	# PSMs	# Proteins	# Protein Groups	Protein Group Accessions	Modifications	MH+ [Da]	A5: Area	B5: Area	C5: Area	D5: Area	E5: Area	F5: Area	G5: Area	A2	G2	IonScore A2	IonScore G2	Exp Value A2	Exp Value G2	B2	IonScore B2	Exp Value B2	C2	IonScore C2	Exp Value C2	D2	IonScore D2	Exp Value D2	E2	IonScore E2	Exp Value E2	F2	IonScore F2	Exp Value F2	# Missed Cleavages
	VVAACAMPVMK	1	1	1	Q91VD9	C5(Carbamidomethyl)	1176.59	0	0	1.03299e+07	0	0	0	0										High	41.94	0.00681957										0
	LSVAGNCR	1	1	1	Q91VD9		819.413	0	0	0	642537	0	0	0													High	32.61	0.0414497							0
	AVTEGAQAVEEPSIC	1	1	1	Q91VD9	C15(Carbamidomethyl)	1560.72	0	0	0	0	2.64513e+06	0	0																High	42.53	0.00639169				0
	VVAACAMPVMK	2	1	1	Q91VD9		1119.57	0	0	0	0	0	1.69551e+06	1.85865e+06		High		43.4		0.00466687													High	38.63	0.0138459	0
Q9WUM5	Succinyl-CoA ligase [ADP/GDP-forming] subunit alpha, mitochondrial OS=Mus musculus GN=Suclg1 PE=1 SV=4 - [SUCA_MOUSE]	4.62	1	1	1	19	0	1.08331e+06	3.66334e+07	698455	0	1.70445e+06	1.27491e+06					154.617	4.62	1	5	107.273	4.62	1	2	68.1484	4.62	1	2					246.875	4.62	1	8	76.6946	4.62	1	2	346	36.132	9.39307
	Sequence	# PSMs	# Proteins	# Protein Groups	Protein Group Accessions	Modifications	MH+ [Da]	A5: Area	B5: Area	C5: Area	D5: Area	E5: Area	F5: Area	G5: Area	A2	G2	IonScore A2	IonScore G2	Exp Value A2	Exp Value G2	B2	IonScore B2	Exp Value B2	C2	IonScore C2	Exp Value C2	D2	IonScore D2	Exp Value D2	E2	IonScore E2	Exp Value E2	F2	IonScore F2	Exp Value F2	# Missed Cleavages
	LIGPNCPGVINPGECK	9	1	1	Q9WUM5	C6(Carbamidomethyl); C15(Carbamidomethyl)	1724.85	0	1.08331e+06	3.66334e+07	0	0	1.70445e+06	0							High	55.65	0.000441622	High	77.23	3.0883e-06							High	48.67	0.00256789	0
	LIGPNCPGVINPGECK	8	1	1	Q9WUM5	C6(Carbamidomethyl)	1667.82	0	0	0	698455	0	1.12995e+06	1.27491e+06		High		47.43		0.00340652							High	44.84	0.00616163				High	53.37	0.000870115	0
	LIGPNCPGVINPGECK	1	1	1	Q9WUM5	N5(Deamidated); C15(Carbamidomethyl)	1668.83	0	0	0	0	0	0	0																			High	51.68	0.0011954	0
	LIGPNCPGVINPGECK	1	1	1	Q9WUM5	N5(Deamidated); C6(Carbamidomethyl); C15(Carbamidomethyl)	1725.85	0	0	0	0	0	0	0																			High	38.97	0.0239523	0
Q9DCM2	Glutathione S-transferase kappa 1 OS=Mus musculus GN=Gstk1 PE=1 SV=3 - [GSTK1_MOUSE]	4.42	1	1	1	4	0	0	5.97606e+06	810883	0	1.29767e+06	1.06325e+06									40.33	4.42	1	1	32.85	4.42	1	1					41.9	4.42	1	1	42.22	4.42	1	1	226	25.6873	8.88037
	Sequence	# PSMs	# Proteins	# Protein Groups	Protein Group Accessions	Modifications	MH+ [Da]	A5: Area	B5: Area	C5: Area	D5: Area	E5: Area	F5: Area	G5: Area	A2	G2	IonScore A2	IonScore G2	Exp Value A2	Exp Value G2	B2	IonScore B2	Exp Value B2	C2	IonScore C2	Exp Value C2	D2	IonScore D2	Exp Value D2	E2	IonScore E2	Exp Value E2	F2	IonScore F2	Exp Value F2	# Missed Cleavages
	LIENTDAACK	1	1	1	Q9DCM2	C9(Carbamidomethyl)	1134.55	0	0	5.97606e+06	0	0	0	0										High	40.33	0.00803561										0
	LIENTDAACK	3	1	1	Q9DCM2		1077.52	0	0	0	810883	0	1.29767e+06	1.06325e+06		High		42.22		0.00547609							High	32.85	0.0473405				High	41.9	0.00589482	0
Q71FD7	Filamin-binding LIM protein 1 OS=Mus musculus GN=Fblim1 PE=1 SV=2 - [FBLI1_MOUSE]	4.27	1	1	1	2	0	0	0	0	0	0	190144																									91.0946	4.27	1	2	375	40.9989	6.50732
	Sequence	# PSMs	# Proteins	# Protein Groups	Protein Group Accessions	Modifications	MH+ [Da]	A5: Area	B5: Area	C5: Area	D5: Area	E5: Area	F5: Area	G5: Area	A2	G2	IonScore A2	IonScore G2	Exp Value A2	Exp Value G2	B2	IonScore B2	Exp Value B2	C2	IonScore C2	Exp Value C2	D2	IonScore D2	Exp Value D2	E2	IonScore E2	Exp Value E2	F2	IonScore F2	Exp Value F2	# Missed Cleavages
	DVAVSEEVGQAACEAR	1	1	1	Q71FD7		1633.75	0	0	0	0	0	0	190144		High		67.13		2.39729e-05																0
	DVAVSEEVGQAACEAR	1	1	1	Q71FD7	Q10(Deamidated)	1634.75	0	0	0	0	0	0	0		High		44.29		0.00480944																0
O09117	Synaptophysin-like protein 1 OS=Mus musculus GN=Sypl1 PE=1 SV=2 - [SYPL1_MOUSE]	4.21	1	1	1	1	0	0	0	0	0	0	1.39829e+06										0															71.81	4.21	1	1	261	28.8806	8.79248
	Sequence	# PSMs	# Proteins	# Protein Groups	Protein Group Accessions	Modifications	MH+ [Da]	A5: Area	B5: Area	C5: Area	D5: Area	E5: Area	F5: Area	G5: Area	A2	G2	IonScore A2	IonScore G2	Exp Value A2	Exp Value G2	B2	IonScore B2	Exp Value B2	C2	IonScore C2	Exp Value C2	D2	IonScore D2	Exp Value D2	E2	IonScore E2	Exp Value E2	F2	IonScore F2	Exp Value F2	# Missed Cleavages
	GKTEIQVNCPK	1	1	1	O09117		1216.63	0	0	0	0	0	0	1.39829e+06		High		71.81		8.42754e-06																1
Q9ES97	Reticulon-3 OS=Mus musculus GN=Rtn3 PE=1 SV=2 - [RTN3_MOUSE]	4.15	1	1	1	1	0	0	0	0	0	0	0														0							41.48	4.15	1	1		0			964	103.814	4.91943
	Sequence	# PSMs	# Proteins	# Protein Groups	Protein Group Accessions	Modifications	MH+ [Da]	A5: Area	B5: Area	C5: Area	D5: Area	E5: Area	F5: Area	G5: Area	A2	G2	IonScore A2	IonScore G2	Exp Value A2	Exp Value G2	B2	IonScore B2	Exp Value B2	C2	IonScore C2	Exp Value C2	D2	IonScore D2	Exp Value D2	E2	IonScore E2	Exp Value E2	F2	IonScore F2	Exp Value F2	# Missed Cleavages
	AESSAATQSPSVSSSSSGAEPSALGGGGGSPGACPALGAK	1	1	1	Q9ES97	N-Term(Acetyl)	3474.6	0	0	0	0	0	0	0																			High	41.48	0.0324989	0
P07724	Serum albumin OS=Mus musculus GN=Alb PE=1 SV=3 - [ALBU_MOUSE]	4.11	1	2	2	5	0	0	1.13127e+06	194425	0	1.12086e+06	271757									89.47	2.14	1	1	71.4172	4.11	2	2					62.71	1.97	1	1	53.33	1.97	1	1	608	68.6477	6.07471
	Sequence	# PSMs	# Proteins	# Protein Groups	Protein Group Accessions	Modifications	MH+ [Da]	A5: Area	B5: Area	C5: Area	D5: Area	E5: Area	F5: Area	G5: Area	A2	G2	IonScore A2	IonScore G2	Exp Value A2	Exp Value G2	B2	IonScore B2	Exp Value B2	C2	IonScore C2	Exp Value C2	D2	IonScore D2	Exp Value D2	E2	IonScore E2	Exp Value E2	F2	IonScore F2	Exp Value F2	# Missed Cleavages
	TCVADESAANCDK	2	1	1	P07724		1326.53	0	0	1.13127e+06	63867.8	0	0	0										High	89.47	1.79638e-08	High	35.49	0.00661022							0
	YMCENQATISSK	3	1	1	P07724		1374.6	0	0	0	324982	0	1.12086e+06	271757		High		53.33		0.000270348							High	55.1	0.000177228				High	62.71	3.12637e-05	0
P09411	Phosphoglycerate kinase 1 OS=Mus musculus GN=Pgk1 PE=1 SV=4 - [PGK1_MOUSE]	4.08	1	1	1	4	0	0	0	156922	0	0	390991										0			46.78	4.08	1	2		0			44.09	4.08	1	1	68.74	4.08	1	1	417	44.522	7.89893
	Sequence	# PSMs	# Proteins	# Protein Groups	Protein Group Accessions	Modifications	MH+ [Da]	A5: Area	B5: Area	C5: Area	D5: Area	E5: Area	F5: Area	G5: Area	A2	G2	IonScore A2	IonScore G2	Exp Value A2	Exp Value G2	B2	IonScore B2	Exp Value B2	C2	IonScore C2	Exp Value C2	D2	IonScore D2	Exp Value D2	E2	IonScore E2	Exp Value E2	F2	IonScore F2	Exp Value F2	# Missed Cleavages
	GCITIIGGGDTATCCAK	4	1	1	P09411	C2(Carbamidomethyl); C14(Carbamidomethyl)	1697.77	0	0	0	156922	0	0	390991		High		68.74		1.49365e-05							High	46.7	0.00249179				High	44.09	0.00419383	0
P99024	Tubulin beta-5 chain OS=Mus musculus GN=Tubb5 PE=1 SV=1 - [TBB5_MOUSE]	4.05	7	2	2	3	0	0	2.23732e+06	0	0	0	1.06709e+06						0			30.69	2.03	1	1		0								0			62.3446	2.03	1	2	444	49.639	4.89404
	Sequence	# PSMs	# Proteins	# Protein Groups	Protein Group Accessions	Modifications	MH+ [Da]	A5: Area	B5: Area	C5: Area	D5: Area	E5: Area	F5: Area	G5: Area	A2	G2	IonScore A2	IonScore G2	Exp Value A2	Exp Value G2	B2	IonScore B2	Exp Value B2	C2	IonScore C2	Exp Value C2	D2	IonScore D2	Exp Value D2	E2	IonScore E2	Exp Value E2	F2	IonScore F2	Exp Value F2	# Missed Cleavages
	NMMAACDPR	1	7	1	P99024		1008.41	0	0	2.23732e+06	0	0	0	0										High	30.69	0.0112183										0
	TAVCDIPPR	2	5	1	P99024		971.497	0	0	0	0	0	0	1.06709e+06		High		41.73		0.00449186																0
Q60932	Voltage-dependent anion-selective channel protein 1 OS=Mus musculus GN=Vdac1 PE=1 SV=3 - [VDAC1_MOUSE]	4.05	1	1	1	10	0	0	4.94654e+07	497441	0	1.30866e+06	0					78.5708	4.05	1	3	144.395	4.05	1	5	38.03	4.05	1	1					51.84	4.05	1	1		0			296	32.3314	8.42627
	Sequence	# PSMs	# Proteins	# Protein Groups	Protein Group Accessions	Modifications	MH+ [Da]	A5: Area	B5: Area	C5: Area	D5: Area	E5: Area	F5: Area	G5: Area	A2	G2	IonScore A2	IonScore G2	Exp Value A2	Exp Value G2	B2	IonScore B2	Exp Value B2	C2	IonScore C2	Exp Value C2	D2	IonScore D2	Exp Value D2	E2	IonScore E2	Exp Value E2	F2	IonScore F2	Exp Value F2	# Missed Cleavages
	YQVDPDACFSAK	8	1	1	Q60932	C8(Carbamidomethyl)	1400.62	0	0	4.94654e+07	497441	0	1.30866e+06	0							High	49.98	0.000477695	High	66.77	1.02454e-05	High	38.03	0.00967999				High	51.84	0.000386563	0
	YQVDPDACFSAK	1	1	1	Q60932		1343.59	0	0	2.11992e+06	0	0	0	0										High	42.29	0.00255262										0
	YQVDPDACFSAK	1	1	1	Q60932	Q2(Deamidated); C8(Carbamidomethyl)	1401.62	0	0	0	0	0	0	0										High	39.42	0.00543439										0
Q9JLV1	BAG family molecular chaperone regulator 3 OS=Mus musculus GN=Bag3 PE=1 SV=2 - [BAG3_MOUSE]	3.99	1	1	1	5	0	0	0	62680.8	0	220102	1.53238e+06										0			55.5	3.99	1	1		0			75.8775	3.99	1	2	151.015	3.99	1	2	577	61.8222	7.26904
	Sequence	# PSMs	# Proteins	# Protein Groups	Protein Group Accessions	Modifications	MH+ [Da]	A5: Area	B5: Area	C5: Area	D5: Area	E5: Area	F5: Area	G5: Area	A2	G2	IonScore A2	IonScore G2	Exp Value A2	Exp Value G2	B2	IonScore B2	Exp Value B2	C2	IonScore C2	Exp Value C2	D2	IonScore D2	Exp Value D2	E2	IonScore E2	Exp Value E2	F2	IonScore F2	Exp Value F2	# Missed Cleavages
	SQSPAASDCSSSSSSASLPSSGR	2	1	1	Q9JLV1	Q2(Deamidated)	2143.93	0	0	0	62680.8	0	0	0													High	55.5	0.000339192				High	48.76	0.00141427	0
	SQSPAASDCSSSSSSASLPSSGR	3	1	1	Q9JLV1		2142.92	0	0	0	0	0	220102	1.53238e+06		High		93.47		4.61249e-08													High	41.37	0.00965437	0
P23242	Gap junction alpha-1 protein OS=Mus musculus GN=Gja1 PE=1 SV=2 - [CXA1_MOUSE]	3.93	1	1	1	12	0	0	0	5.39628e+06	0	1.04318e+07	1.13041e+07													169.295	3.93	1	5					122.647	3.93	1	3	154.912	3.93	1	4	382	42.9769	8.76318
	Sequence	# PSMs	# Proteins	# Protein Groups	Protein Group Accessions	Modifications	MH+ [Da]	A5: Area	B5: Area	C5: Area	D5: Area	E5: Area	F5: Area	G5: Area	A2	G2	IonScore A2	IonScore G2	Exp Value A2	Exp Value G2	B2	IonScore B2	Exp Value B2	C2	IonScore C2	Exp Value C2	D2	IonScore D2	Exp Value D2	E2	IonScore E2	Exp Value E2	F2	IonScore F2	Exp Value F2	# Missed Cleavages
	CNTQQPGCENVCYDK	9	1	1	P23242		1701.66	0	0	0	5.39628e+06	0	1.04318e+07	1.13041e+07		High		67.62		3.01853e-06							High	67.32	3.23441e-06				High	65.45	5.23162e-06	0
	CNTQQPGCENVCYDK	3	1	1	P23242	Q5(Deamidated)	1702.67	0	0	0	0	0	0	0		High		40.82		0.0019705							High	31.94	0.0177846				High	42.3	0.00145739	0
Q60931	Voltage-dependent anion-selective channel protein 3 OS=Mus musculus GN=Vdac3 PE=1 SV=1 - [VDAC3_MOUSE]	3.89	1	1	1	3	0	0	0	248247	0	922023	0		0				0				0			38.35	3.89	1	1					64.4049	3.89	1	2		0			283	30.7334	8.79248
	Sequence	# PSMs	# Proteins	# Protein Groups	Protein Group Accessions	Modifications	MH+ [Da]	A5: Area	B5: Area	C5: Area	D5: Area	E5: Area	F5: Area	G5: Area	A2	G2	IonScore A2	IonScore G2	Exp Value A2	Exp Value G2	B2	IonScore B2	Exp Value B2	C2	IonScore C2	Exp Value C2	D2	IonScore D2	Exp Value D2	E2	IonScore E2	Exp Value E2	F2	IonScore F2	Exp Value F2	# Missed Cleavages
	VCNYGLTFTQK	2	1	1	Q60931		1273.62	0	0	0	248247	0	922023	0													High	38.35	0.0166615				High	48.75	0.00152021	0
	VCNYGLTFTQK	1	1	1	Q60931	N3(Deamidated)	1274.62	0	0	0	0	0	0	0																			High	35.66	0.0317959	0
P48962	ADP/ATP translocase 1 OS=Mus musculus GN=Slc25a4 PE=1 SV=4 - [ADT1_MOUSE]	3.69	1	1	1	12	0	0	2.05452e+07	5.20775e+07	0	2.77581e+07	1.28115e+08						0			59.5934	3.69	1	2	96.1608	3.69	1	4					104.863	3.69	1	3	103.209	3.69	1	3	298	32.8831	9.71533
	Sequence	# PSMs	# Proteins	# Protein Groups	Protein Group Accessions	Modifications	MH+ [Da]	A5: Area	B5: Area	C5: Area	D5: Area	E5: Area	F5: Area	G5: Area	A2	G2	IonScore A2	IonScore G2	Exp Value A2	Exp Value G2	B2	IonScore B2	Exp Value B2	C2	IonScore C2	Exp Value C2	D2	IonScore D2	Exp Value D2	E2	IonScore E2	Exp Value E2	F2	IonScore F2	Exp Value F2	# Missed Cleavages
	EFNGLGDCLTK	8	1	1	P48962	C8(Carbamidomethyl)	1253.58	0	0	2.05452e+07	5.20775e+07	0	2.77581e+07	1.28115e+08		High		51.98		0.000517872				High	47.34	0.00138561	High	56.97	0.000164042				High	53.8	0.000340582	0
	EFNGLGDCLTK	3	1	1	P48962		1196.56	0	0	0	2.69863e+06	0	5.55522e+06	7.29403e+06		High		49.41		0.000968531							High	37.23	0.0150631				High	49.41	0.000926147	0
	EFNGLGDCLTK	1	1	1	P48962	N3(Deamidated); C8(Carbamidomethyl)	1254.57	0	0	0	909052	0	0	0													High	33.85	0.0269512							0
P60335	Poly(rC)-binding protein 1 OS=Mus musculus GN=Pcbp1 PE=1 SV=1 - [PCBP1_MOUSE]	3.09	3	1	1	1	0	0	0	0	0	775290	0														0							33.91	3.09	1	1		0			356	37.4739	7.09326
	Sequence	# PSMs	# Proteins	# Protein Groups	Protein Group Accessions	Modifications	MH+ [Da]	A5: Area	B5: Area	C5: Area	D5: Area	E5: Area	F5: Area	G5: Area	A2	G2	IonScore A2	IonScore G2	Exp Value A2	Exp Value G2	B2	IonScore B2	Exp Value B2	C2	IonScore C2	Exp Value C2	D2	IonScore D2	Exp Value D2	E2	IonScore E2	Exp Value E2	F2	IonScore F2	Exp Value F2	# Missed Cleavages
	INISEGNCPER	1	3	1	P60335		1231.57	0	0	0	0	0	775290	0																			High	33.91	0.0329626	0
P05064	Fructose-bisphosphate aldolase A OS=Mus musculus GN=Aldoa PE=1 SV=2 - [ALDOA_MOUSE]	3.02	1	1	1	5	0	0	7.1919e+07	2.76956e+06	0	6.6396e+06	5.99709e+06					44.56	3.02	1	1	61.59	3.02	1	1	42.72	3.02	1	1					77.6	3.02	1	1	61.59	3.02	1	1	364	39.3313	8.08936
	Sequence	# PSMs	# Proteins	# Protein Groups	Protein Group Accessions	Modifications	MH+ [Da]	A5: Area	B5: Area	C5: Area	D5: Area	E5: Area	F5: Area	G5: Area	A2	G2	IonScore A2	IonScore G2	Exp Value A2	Exp Value G2	B2	IonScore B2	Exp Value B2	C2	IonScore C2	Exp Value C2	D2	IonScore D2	Exp Value D2	E2	IonScore E2	Exp Value E2	F2	IonScore F2	Exp Value F2	# Missed Cleavages
	ALANSLACQGK	2	1	1	P05064	C8(Carbamidomethyl)	1132.58	0	0	7.1919e+07	0	0	0	0							High	44.56	0.00391939	High	61.59	7.76637e-05										0
	ALANSLACQGK	3	1	1	P05064		1075.55	0	0	0	2.76956e+06	0	6.6396e+06	5.99709e+06		High		61.59		7.45433e-05							High	42.72	0.00578933				High	77.6	1.85597e-06	0
Q8C025	Cholinephosphotransferase 1 OS=Mus musculus GN=Chpt1 PE=2 SV=1 - [CHPT1_MOUSE]	3.02	1	1	1	1	0	0	0	0	0	222543	0																					43.31	3.02	1	1					398	44.578	7.07861
	Sequence	# PSMs	# Proteins	# Protein Groups	Protein Group Accessions	Modifications	MH+ [Da]	A5: Area	B5: Area	C5: Area	D5: Area	E5: Area	F5: Area	G5: Area	A2	G2	IonScore A2	IonScore G2	Exp Value A2	Exp Value G2	B2	IonScore B2	Exp Value B2	C2	IonScore C2	Exp Value C2	D2	IonScore D2	Exp Value D2	E2	IonScore E2	Exp Value E2	F2	IonScore F2	Exp Value F2	# Missed Cleavages
	TSCQQAPEQVYK	1	1	1	Q8C025		1381.64	0	0	0	0	0	222543	0																			High	43.31	0.00452193	0
O70468	Myosin-binding protein C, cardiac-type OS=Mus musculus GN=Mybpc3 PE=1 SV=1 - [MYPC3_MOUSE]	2.91	1	3	3	29	0	196688	6.7747e+06	713698	0	819551	6.67584e+06		0			148.077	1.02	1	7	244.496	2.91	3	6	178.621	1.02	1	5					218.986	1.02	1	6	195.917	1.02	1	5	1270	140.545	6.45557
	Sequence	# PSMs	# Proteins	# Protein Groups	Protein Group Accessions	Modifications	MH+ [Da]	A5: Area	B5: Area	C5: Area	D5: Area	E5: Area	F5: Area	G5: Area	A2	G2	IonScore A2	IonScore G2	Exp Value A2	Exp Value G2	B2	IonScore B2	Exp Value B2	C2	IonScore C2	Exp Value C2	D2	IonScore D2	Exp Value D2	E2	IonScore E2	Exp Value E2	F2	IonScore F2	Exp Value F2	# Missed Cleavages
	ATNLQGEAQCECR	14	1	1	O70468	C12(Carbamidomethyl)	1479.63	0	196688	2.78692e+06	713698	0	819551	6.67584e+06		High		75.93		1.36059e-06	High	48.51	0.000508049	High	62.38	2.0956e-05	High	72.84	2.76638e-06				High	64.79	1.6993e-05	0
	ATNLQGEAQCECR	3	1	1	O70468	Q9(Deamidated); C10(Carbamidomethyl)	1480.64	0	0	0	0	0	0	0							High	43.56	0.00184813										High	54.86	0.00017848	0
	ATNLQGEAQCECR	6	1	1	O70468	C10(Carbamidomethyl); C12(Carbamidomethyl)	1536.66	0	0	5.88142e+06	97025.9	0	0	418574		High		56.67		0.000113021	High	39.15	0.0049742	High	61.47	2.74448e-05	High	38.24	0.00745343				High	35.98	0.0145731	0
	VEFECEVSEEGAQVK	1	1	1	O70468	C5(Carbamidomethyl)	1739.79	0	0	5.67343e+06	0	0	0	0										High	78.58	1.30216e-06										0
	CEVSDENVR	1	1	1	O70468	C1(Carbamidomethyl)	1107.47	0	0	8.76924e+06	0	0	0	0										High	51.03	0.000250463										0
	ATNLQGEAQCECR	2	1	1	O70468	Q5(Deamidated); C10(Carbamidomethyl); C12(Carbamidomethyl)	1537.66	0	0	0	0	0	0	0													High	35.49	0.0162289				High	56.34	0.000144823	0
	ATNLQGEAQCECR	2	1	1	O70468		1422.61	0	0	0	0	0	182491	1.26858e+06		High		47.05		0.00100988													High	39.81	0.00547956	0
Q9D6R2	Isocitrate dehydrogenase [NAD] subunit alpha, mitochondrial OS=Mus musculus GN=Idh3a PE=1 SV=1 - [IDH3A_MOUSE]	2.73	1	1	1	4	0	0	5.96518e+06	0	0	489936	670544									110.311	2.73	1	2									52.1	2.73	1	1	52.19	2.73	1	1	366	39.6131	6.72705
	Sequence	# PSMs	# Proteins	# Protein Groups	Protein Group Accessions	Modifications	MH+ [Da]	A5: Area	B5: Area	C5: Area	D5: Area	E5: Area	F5: Area	G5: Area	A2	G2	IonScore A2	IonScore G2	Exp Value A2	Exp Value G2	B2	IonScore B2	Exp Value B2	C2	IonScore C2	Exp Value C2	D2	IonScore D2	Exp Value D2	E2	IonScore E2	Exp Value E2	F2	IonScore F2	Exp Value F2	# Missed Cleavages
	CSDFTEEICR	3	1	1	Q9D6R2	C1(Carbamidomethyl); C9(Carbamidomethyl)	1316.53	0	0	5.96518e+06	0	0	489936	0										High	65.05	3.31364e-06							High	52.1	0.000109446	0
	CSDFTEEICR	1	1	1	Q9D6R2	C1(Carbamidomethyl)	1259.5	0	0	0	0	0	0	670544		High		52.19		9.57259e-05																0
Q9WVH9	Fibulin-5 OS=Mus musculus GN=Fbln5 PE=2 SV=1 - [FBLN5_MOUSE]	2.68	1	1	1	1	0	0	0	0	0	0	809591																									58.86	2.68	1	1	448	50.1596	4.70361
	Sequence	# PSMs	# Proteins	# Protein Groups	Protein Group Accessions	Modifications	MH+ [Da]	A5: Area	B5: Area	C5: Area	D5: Area	E5: Area	F5: Area	G5: Area	A2	G2	IonScore A2	IonScore G2	Exp Value A2	Exp Value G2	B2	IonScore B2	Exp Value B2	C2	IonScore C2	Exp Value C2	D2	IonScore D2	Exp Value D2	E2	IonScore E2	Exp Value E2	F2	IonScore F2	Exp Value F2	# Missed Cleavages
	QSGQCLDIDECR	1	1	1	Q9WVH9		1366.57	0	0	0	0	0	0	809591		High		58.86		4.82363e-05																0
P02468	Laminin subunit gamma-1 OS=Mus musculus GN=Lamc1 PE=1 SV=2 - [LAMC1_MOUSE]	2.61	1	3	3	7	0	0	0	0	0	30211.9	5.62642e+06						0				0											54.69	1.24	1	1	258.643	2.61	3	6	1607	177.185	5.21143
	Sequence	# PSMs	# Proteins	# Protein Groups	Protein Group Accessions	Modifications	MH+ [Da]	A5: Area	B5: Area	C5: Area	D5: Area	E5: Area	F5: Area	G5: Area	A2	G2	IonScore A2	IonScore G2	Exp Value A2	Exp Value G2	B2	IonScore B2	Exp Value B2	C2	IonScore C2	Exp Value C2	D2	IonScore D2	Exp Value D2	E2	IonScore E2	Exp Value E2	F2	IonScore F2	Exp Value F2	# Missed Cleavages
	DCGTCDPGYYNLQSGQGCER	4	1	1	P02468		2165.84	0	0	0	0	0	30211.9	2.21129e+06		High		73.48		1.09494e-06													High	54.69	7.20006e-05	0
	SQECYFDPELYR	2	1	1	P02468		1549.66	0	0	0	0	0	0	4.57398e+06		High		54.39		0.000201427																0
	HNTYGVDCEK	1	1	1	P02468		1165.49	0	0	0	0	0	0	1.0094e+07		High		52.3		0.000220816																0
Q8BMK4	Cytoskeleton-associated protein 4 OS=Mus musculus GN=Ckap4 PE=1 SV=2 - [CKAP4_MOUSE]	2.61	1	1	1	4	0	0	0	146307	0	255846	462338										0			62.43	2.61	1	1					77.0349	2.61	1	2	98.61	2.61	1	1	575	63.6536	5.64307
	Sequence	# PSMs	# Proteins	# Protein Groups	Protein Group Accessions	Modifications	MH+ [Da]	A5: Area	B5: Area	C5: Area	D5: Area	E5: Area	F5: Area	G5: Area	A2	G2	IonScore A2	IonScore G2	Exp Value A2	Exp Value G2	B2	IonScore B2	Exp Value B2	C2	IonScore C2	Exp Value C2	D2	IonScore D2	Exp Value D2	E2	IonScore E2	Exp Value E2	F2	IonScore F2	Exp Value F2	# Missed Cleavages
	SSAATANASSASCSR	3	1	1	Q8BMK4		1370.59	0	0	0	146307	0	255846	462338		High		98.61		7.0582e-09							High	62.43	3.08598e-05				High	63.03	2.56335e-05	0
	SSAATANASSASCSR	1	1	1	Q8BMK4	N7(Deamidated)	1371.59	0	0	0	0	0	0	0																			High	32.01	0.0339304	0
Q60675	Laminin subunit alpha-2 OS=Mus musculus GN=Lama2 PE=1 SV=2 - [LAMA2_MOUSE]	2.57	1	7	7	13	0	0	0	0	0	322869	1.02906e+07										0				0							72.8287	1.19	3	3	398.887	2.25	6	10	3118	343.593	6.0874
	Sequence	# PSMs	# Proteins	# Protein Groups	Protein Group Accessions	Modifications	MH+ [Da]	A5: Area	B5: Area	C5: Area	D5: Area	E5: Area	F5: Area	G5: Area	A2	G2	IonScore A2	IonScore G2	Exp Value A2	Exp Value G2	B2	IonScore B2	Exp Value B2	C2	IonScore C2	Exp Value C2	D2	IonScore D2	Exp Value D2	E2	IonScore E2	Exp Value E2	F2	IonScore F2	Exp Value F2	# Missed Cleavages
	AEECYYDETVASR	4	1	1	Q60675		1535.63	0	0	0	0	0	232452	5.60603e+06		High		83.93		1.33915e-07													High	45.15	0.00102951	0
	TGQCICPPNTTGEK	2	1	1	Q60675		1448.65	0	0	0	0	0	413285	6.22581e+06		High		58.41		0.000118253													High	34.77	0.0282912	0
	ENVEGEDCSR	1	1	1	Q60675	N2(Deamidated)	1138.45	0	0	0	0	0	0	0																			High	31.78	0.0112836	0
	TGFGGVNCDR	2	1	1	Q60675		1025.45	0	0	0	0	0	0	1.68298e+07		High		64.93		1.20191e-05																0
	GCEECFCSGVSNR	1	1	1	Q60675		1390.52	0	0	0	0	0	0	372609		High		59.09		8.20015e-06																0
	GYEGQYCER	1	1	1	Q60675		1104.44	0	0	0	0	0	0	7.81626e+06		High		47.29		0.000234231																0
	GCEECFCSGVSNR	1	1	1	Q60675	N12(Deamidated)	1391.52	0	0	0	0	0	0	0		High		36.25		0.0016481																0
	SECEACNCHGK	1	1	1	Q60675		1180.41	0	0	0	0	0	0	356439		High		25.45		0.00834507																0
Q9QWL7	Keratin, type I cytoskeletal 17 OS=Mus musculus GN=Krt17 PE=1 SV=3 - [K1C17_MOUSE]	2.54	2	1	1	2	0	0	0	0	0	0	0										0			31.37	2.54	1	1					32.85	2.54	1	1		0			433	48.1321	5.05908
	Sequence	# PSMs	# Proteins	# Protein Groups	Protein Group Accessions	Modifications	MH+ [Da]	A5: Area	B5: Area	C5: Area	D5: Area	E5: Area	F5: Area	G5: Area	A2	G2	IonScore A2	IonScore G2	Exp Value A2	Exp Value G2	B2	IonScore B2	Exp Value B2	C2	IonScore C2	Exp Value C2	D2	IonScore D2	Exp Value D2	E2	IonScore E2	Exp Value E2	F2	IonScore F2	Exp Value F2	# Missed Cleavages
	CEMEQQNQEYK	2	2	1	Q9QWL7		1429.57	0	0	0	0	0	0	0													High	31.37	0.0140056				High	32.85	0.0111283	0
Q05793	Basement membrane-specific heparan sulfate proteoglycan core protein OS=Mus musculus GN=Hspg2 PE=1 SV=1 - [PGBM_MOUSE]	2.45	1	8	8	12	0	0	0	0	0	227715	7.7663e+06										0											45.26	0.32	1	1	437.624	2.13	7	11	3707	398.039	6.31592
	Sequence	# PSMs	# Proteins	# Protein Groups	Protein Group Accessions	Modifications	MH+ [Da]	A5: Area	B5: Area	C5: Area	D5: Area	E5: Area	F5: Area	G5: Area	A2	G2	IonScore A2	IonScore G2	Exp Value A2	Exp Value G2	B2	IonScore B2	Exp Value B2	C2	IonScore C2	Exp Value C2	D2	IonScore D2	Exp Value D2	E2	IonScore E2	Exp Value E2	F2	IonScore F2	Exp Value F2	# Missed Cleavages
	AQAGANTRPCPS	1	1	1	Q05793		1172.55	0	0	0	0	0	227715	0																			High	45.26	0.00212964	0
	EADQGAYTCEAMNSR	2	1	1	Q05793		1645.66	0	0	0	0	0	0	5.65449e+06		High		98.87		3.30781e-09																0
	GPSCQDCDTGYTR	1	1	1	Q05793		1402.53	0	0	0	0	0	0	394735		High		69.54		1.21179e-06																0
	TCESLGAGGYR	2	1	1	Q05793		1113.5	0	0	0	0	0	0	5.1217e+06		High		59.54		5.03614e-05																0
	VPSGLYLGTCER	1	1	1	Q05793		1294.64	0	0	0	0	0	0	2.79129e+06		High		57.82		0.000199557																0
	ALEVEECR	1	1	1	Q05793		948.444	0	0	0	0	0	0	2.28212e+06		High		54.87		0.000225642																0
	GSLGTSGETCR	1	1	1	Q05793		1067.48	0	0	0	0	0	0	1.25227e+07		High		50.44		0.00045815																0
	EADQGAYTCEAMNSR	1	1	1	Q05793	C9(Carbamidomethyl)	1702.69	0	0	0	0	0	0	764381		High		49.93		0.000318086																0
	QCSSSSWSR	2	1	1	Q05793		1027.42	0	0	0	0	0	0	4.06045e+06		High		37.71		0.0033802																0
P27773	Protein disulfide-isomerase A3 OS=Mus musculus GN=Pdia3 PE=1 SV=2 - [PDIA3_MOUSE]	2.38	1	1	1	1	0	0	994023	0	0	0	0									67.68	2.38	1	1																	505	56.6427	6.21436
	Sequence	# PSMs	# Proteins	# Protein Groups	Protein Group Accessions	Modifications	MH+ [Da]	A5: Area	B5: Area	C5: Area	D5: Area	E5: Area	F5: Area	G5: Area	A2	G2	IonScore A2	IonScore G2	Exp Value A2	Exp Value G2	B2	IonScore B2	Exp Value B2	C2	IonScore C2	Exp Value C2	D2	IonScore D2	Exp Value D2	E2	IonScore E2	Exp Value E2	F2	IonScore F2	Exp Value F2	# Missed Cleavages
	VDCTANTNTCNK	1	1	1	P27773		1283.54	0	0	994023	0	0	0	0										High	67.68	4.74291e-06										0
P14824	Annexin A6 OS=Mus musculus GN=Anxa6 PE=1 SV=3 - [ANXA6_MOUSE]	2.38	1	1	1	7	0	0	6.6942e+06	123510	0	421506	461076									76.05	2.38	1	1	101.358	2.38	1	3					79.6949	2.38	1	2	81.59	2.38	1	1	673	75.8374	5.50342
	Sequence	# PSMs	# Proteins	# Protein Groups	Protein Group Accessions	Modifications	MH+ [Da]	A5: Area	B5: Area	C5: Area	D5: Area	E5: Area	F5: Area	G5: Area	A2	G2	IonScore A2	IonScore G2	Exp Value A2	Exp Value G2	B2	IonScore B2	Exp Value B2	C2	IonScore C2	Exp Value C2	D2	IonScore D2	Exp Value D2	E2	IonScore E2	Exp Value E2	F2	IonScore F2	Exp Value F2	# Missed Cleavages
	GTVCAANDFNPDADAK	1	1	1	P14824	C4(Carbamidomethyl)	1665.72	0	0	6.6942e+06	0	0	0	0										High	76.05	1.29868e-06										0
	GTVCAANDFNPDADAK	3	1	1	P14824		1608.7	0	0	0	123510	0	421506	461076		High		81.59		4.84705e-07							High	77.03	1.44156e-06				High	65.3	2.06142e-05	0
	GTVCAANDFNPDADAK	3	1	1	P14824	N10(Deamidated)	1609.7	0	0	0	0	0	0	0													High	46.15	0.00169984				High	34.9	0.0249814	0
Q99KI0	Aconitate hydratase, mitochondrial OS=Mus musculus GN=Aco2 PE=1 SV=1 - [ACON_MOUSE]	2.18	1	1	1	28	0	846213	4.87676e+07	341146	0	3.78306e+06	1.69469e+06		0			442.685	2.18	1	8	319.783	2.18	1	5	147.878	2.18	1	5		0			249.989	2.18	1	6	197.378	2.18	1	4	780	85.41	7.92822
	Sequence	# PSMs	# Proteins	# Protein Groups	Protein Group Accessions	Modifications	MH+ [Da]	A5: Area	B5: Area	C5: Area	D5: Area	E5: Area	F5: Area	G5: Area	A2	G2	IonScore A2	IonScore G2	Exp Value A2	Exp Value G2	B2	IonScore B2	Exp Value B2	C2	IonScore C2	Exp Value C2	D2	IonScore D2	Exp Value D2	E2	IonScore E2	Exp Value E2	F2	IonScore F2	Exp Value F2	# Missed Cleavages
	VGLIGSCTNSSYEDMGR	12	1	1	Q99KI0	C7(Carbamidomethyl)	1845.81	0	846213	4.87676e+07	0	0	3.78306e+06	1.16617e+06		High		57.1		0.00021341	High	96.67	1.6824e-08	High	96.83	1.44933e-08							High	78.14	1.61442e-06	0
	VGLIGSCTNSSYEDMGR	3	1	1	Q99KI0	C7(Carbamidomethyl); N9(Deamidated)	1846.8	0	324240	0	0	0	0	0							High	54.7	0.000260571	High	75.73	1.65726e-06	High	40.47	0.00985826							0
	VGLIGSCTNSSYEDMGR	2	1	1	Q99KI0	C7(Carbamidomethyl); M15(Oxidation)	1861.81	0	0	4.01915e+06	0	0	158796	0										High	66.48	1.41353e-05							High	62.1	5.30272e-05	0
	VGLIGSCTNSSYEDMGR	4	1	1	Q99KI0	N9(Deamidated)	1789.79	0	0	0	0	0	0	0		High		47.66		0.0016891							High	48.26	0.00152116				High	47.08	0.00200782	0
	VGLIGSCTNSSYEDMGR	2	1	1	Q99KI0	M15(Oxidation)	1804.78	0	0	0	341146	0	602812	0													High	40.7	0.00794537				High	67.27	1.58625e-05	0
	VGLIGSCTNSSYEDMGR	4	1	1	Q99KI0		1788.79	0	0	0	194733	0	777750	1.69469e+06		High		82.85		5.18281e-07							High	39.64	0.011326				High	40.41	0.00958594	0
	VGLIGSCTNSSYEDMGR	1	1	1	Q99KI0	N9(Deamidated); M15(Oxidation)	1805.79	0	0	0	0	0	0	0													High	38.38	0.0133086							0
A2AAJ9	Obscurin OS=Mus musculus GN=Obscn PE=2 SV=2 - [OBSCN_MOUSE]	2.16	1	3	3	16	0	327165	3.18418e+06	192700	0	0	1.34788e+06					123.208	1.89	1	4	93.2294	1.89	1	2	94.4496	1.89	1	3					39.97	1.89	1	1	223.364	2.16	3	6	8891	965.767	5.94775
	Sequence	# PSMs	# Proteins	# Protein Groups	Protein Group Accessions	Modifications	MH+ [Da]	A5: Area	B5: Area	C5: Area	D5: Area	E5: Area	F5: Area	G5: Area	A2	G2	IonScore A2	IonScore G2	Exp Value A2	Exp Value G2	B2	IonScore B2	Exp Value B2	C2	IonScore C2	Exp Value C2	D2	IonScore D2	Exp Value D2	E2	IonScore E2	Exp Value E2	F2	IonScore F2	Exp Value F2	# Missed Cleavages
	ADAGEYSCEAGGQK	5	1	1	A2AAJ9	C8(Carbamidomethyl)	1442.59	0	327165	3.18418e+06	192700	0	0	302664		High		63.58		1.27612e-05	High	60.72	1.70716e-05	High	73.93	8.03083e-07	High	63.94	1.15443e-05							0
	ADAGEYSCEAGGQK	3	1	1	A2AAJ9	C8(Carbamidomethyl); Q13(Deamidated)	1443.59	0	0	0	0	0	0	0							High	42.31	0.00127191	High	39.53	0.00221745										0
	ADAGEYSCEAGGQK	4	1	1	A2AAJ9		1385.56	0	0	0	135432	0	0	3.2687e+06		High		71.33		1.78162e-06							High	36.65	0.00523378				High	39.97	0.00264823	0
	ADAGEYSCEAGGQK	2	1	1	A2AAJ9	Q13(Deamidated)	1386.57	0	0	0	0	0	0	0		High		38.84		0.00350707							High	35.58	0.0073739							0
	QADTGTVCATSPK	1	1	1	A2AAJ9		1278.6	0	0	0	0	0	0	543315		High		64.03		3.79552e-05																0
	ADAGEYSCEAR	1	1	1	A2AAJ9		1171.46	0	0	0	0	0	0	231637		High		38.19		0.00230592																0
Q921G7	Electron transfer flavoprotein-ubiquinone oxidoreductase, mitochondrial OS=Mus musculus GN=Etfdh PE=1 SV=1 - [ETFD_MOUSE]	2.11	1	1	1	5	0	0	5.6908e+06	220536	0	951450	827718						0			42.79	2.11	1	1	44.5	2.11	1	1					60.36	2.11	1	1	62.5989	2.11	1	2	616	68.0476	7.57666
	Sequence	# PSMs	# Proteins	# Protein Groups	Protein Group Accessions	Modifications	MH+ [Da]	A5: Area	B5: Area	C5: Area	D5: Area	E5: Area	F5: Area	G5: Area	A2	G2	IonScore A2	IonScore G2	Exp Value A2	Exp Value G2	B2	IonScore B2	Exp Value B2	C2	IonScore C2	Exp Value C2	D2	IonScore D2	Exp Value D2	E2	IonScore E2	Exp Value E2	F2	IonScore F2	Exp Value F2	# Missed Cleavages
	ASCDAQTYGIGLK	2	1	1	Q921G7	C3(Carbamidomethyl)	1383.66	0	0	5.6908e+06	0	0	0	498803		High		43.24		0.00534708				High	42.79	0.00503662										0
	ASCDAQTYGIGLK	3	1	1	Q921G7		1326.63	0	0	0	220536	0	951450	827718		High		44.14		0.00376805							High	44.5	0.00363329				High	60.36	9.17688e-05	0
Q91ZA3	Propionyl-CoA carboxylase alpha chain, mitochondrial OS=Mus musculus GN=Pcca PE=1 SV=2 - [PCCA_MOUSE]	2.07	1	1	1	4	0	0	3.79832e+06	118322	0	420114	608376									42.88	2.07	1	1	36.15	2.07	1	1					55.19	2.07	1	1	60.27	2.07	1	1	724	79.8711	7.25439
	Sequence	# PSMs	# Proteins	# Protein Groups	Protein Group Accessions	Modifications	MH+ [Da]	A5: Area	B5: Area	C5: Area	D5: Area	E5: Area	F5: Area	G5: Area	A2	G2	IonScore A2	IonScore G2	Exp Value A2	Exp Value G2	B2	IonScore B2	Exp Value B2	C2	IonScore C2	Exp Value C2	D2	IonScore D2	Exp Value D2	E2	IonScore E2	Exp Value E2	F2	IonScore F2	Exp Value F2	# Missed Cleavages
	MADEAVCVGPAPTSK	1	1	1	Q91ZA3	C7(Carbamidomethyl)	1532.71	0	0	3.79832e+06	0	0	0	0										High	42.88	0.0046654										0
	MADEAVCVGPAPTSK	3	1	1	Q91ZA3		1475.69	0	0	0	118322	0	420114	608376		High		60.27		0.000111075							High	36.15	0.0262317				High	55.19	0.000340528	0
Q61292	Laminin subunit beta-2 OS=Mus musculus GN=Lamb2 PE=2 SV=2 - [LAMB2_MOUSE]	2.06	1	3	3	6	0	0	0	0	0	0	5.20031e+06																									226.171	2.06	3	6	1799	196.451	6.66846
	Sequence	# PSMs	# Proteins	# Protein Groups	Protein Group Accessions	Modifications	MH+ [Da]	A5: Area	B5: Area	C5: Area	D5: Area	E5: Area	F5: Area	G5: Area	A2	G2	IonScore A2	IonScore G2	Exp Value A2	Exp Value G2	B2	IonScore B2	Exp Value B2	C2	IonScore C2	Exp Value C2	D2	IonScore D2	Exp Value D2	E2	IonScore E2	Exp Value E2	F2	IonScore F2	Exp Value F2	# Missed Cleavages
	ADECDTHTGACLGCR	2	1	1	Q61292		1551.6	0	0	0	0	0	0	7.39615e+06		High		65.75		3.51216e-06																0
	DGYSQQIVCQCR	2	1	1	Q61292		1399.61	0	0	0	0	0	0	3.7135e+06		High		59.41		6.43206e-05																0
	DYTGGEHCER	2	1	1	Q61292		1166.45	0	0	0	0	0	0	4.49127e+06		High		56.55		3.12046e-05																0
P41216	Long-chain-fatty-acid--CoA ligase 1 OS=Mus musculus GN=Acsl1 PE=1 SV=2 - [ACSL1_MOUSE]	2	1	1	1	6	0	0	6.61097e+06	0	0	900543	0					46.14	2	1	1	98.6234	2	1	2	50.8	2	1	1					66.3449	2	1	2					699	77.9014	7.15186
	Sequence	# PSMs	# Proteins	# Protein Groups	Protein Group Accessions	Modifications	MH+ [Da]	A5: Area	B5: Area	C5: Area	D5: Area	E5: Area	F5: Area	G5: Area	A2	G2	IonScore A2	IonScore G2	Exp Value A2	Exp Value G2	B2	IonScore B2	Exp Value B2	C2	IonScore C2	Exp Value C2	D2	IonScore D2	Exp Value D2	E2	IonScore E2	Exp Value E2	F2	IonScore F2	Exp Value F2	# Missed Cleavages
	GIQVSNNGPCLGSR	2	1	1	P41216	N7(Deamidated); C10(Carbamidomethyl)	1459.7	0	0	2.06119e+06	0	0	0	0							High	46.14	0.00303053	High	59.03	0.000134778										0
	GIQVSNNGPCLGSR	3	1	1	P41216	C10(Carbamidomethyl)	1458.71	0	0	6.61097e+06	0	0	900543	0										High	64.83	3.66998e-05	High	50.8	0.00113536				High	40.96	0.0115121	0
	GIQVSNNGPCLGSR	1	1	1	P41216		1401.69	0	0	0	0	0	512194	0																			High	44.89	0.00449697	0
P07744	Keratin, type II cytoskeletal 4 OS=Mus musculus GN=Krt4 PE=1 SV=2 - [K2C4_MOUSE]	1.52	9	1	1	3	0	0	0	3.50038e+06	0	1.1417e+07	9.25786e+06										0			41.59	1.52	1	1					35.57	1.52	1	1	40.86	1.52	1	1	525	56.2484	8.14795
	Sequence	# PSMs	# Proteins	# Protein Groups	Protein Group Accessions	Modifications	MH+ [Da]	A5: Area	B5: Area	C5: Area	D5: Area	E5: Area	F5: Area	G5: Area	A2	G2	IonScore A2	IonScore G2	Exp Value A2	Exp Value G2	B2	IonScore B2	Exp Value B2	C2	IonScore C2	Exp Value C2	D2	IonScore D2	Exp Value D2	E2	IonScore E2	Exp Value E2	F2	IonScore F2	Exp Value F2	# Missed Cleavages
	LLEGEECR	3	9	1	P07744		948.444	0	0	0	3.50038e+06	0	1.1417e+07	9.25786e+06		High		40.86		0.00568093							High	41.59	0.00480197				High	35.57	0.0198431	0
Q02566	Myosin-6 OS=Mus musculus GN=Myh6 PE=1 SV=2 - [MYH6_MOUSE]	1.19	11	2	2	3	0	0	3.4744e+06	0	0	0	6.97813e+06		0				0			39.64	0.72	1	1		0				0				0			81.6046	1.19	2	2	1938	223.426	5.73193
	Sequence	# PSMs	# Proteins	# Protein Groups	Protein Group Accessions	Modifications	MH+ [Da]	A5: Area	B5: Area	C5: Area	D5: Area	E5: Area	F5: Area	G5: Area	A2	G2	IonScore A2	IonScore G2	Exp Value A2	Exp Value G2	B2	IonScore B2	Exp Value B2	C2	IonScore C2	Exp Value C2	D2	IonScore D2	Exp Value D2	E2	IonScore E2	Exp Value E2	F2	IonScore F2	Exp Value F2	# Missed Cleavages
	TECFVPDDKEEYVK	1	1	1	Q02566	C3(Carbamidomethyl)	1758.8	0	0	3.4744e+06	0	0	0	0										High	39.64	0.00976153										1
	CNGVLEGIR	1	11	1	Q02566	C1(Carbamidomethyl)	1017.51	0	0	0	0	0	0	9.61329e+06		High		56.54		0.000220489																0
	TECFVPDDKEEYVK	1	1	1	Q02566		1701.76	0	0	0	0	0	0	4342971		High		48.89		0.00139387																1
O88492	Perilipin-4 OS=Mus musculus GN=Plin4 PE=1 SV=2 - [PLIN4_MOUSE]	1.07	1	1	1	1	0	0	0	0	0	0	133585										0															49.05	1.07	1	1	1403	139.328	8.5874
	Sequence	# PSMs	# Proteins	# Protein Groups	Protein Group Accessions	Modifications	MH+ [Da]	A5: Area	B5: Area	C5: Area	D5: Area	E5: Area	F5: Area	G5: Area	A2	G2	IonScore A2	IonScore G2	Exp Value A2	Exp Value G2	B2	IonScore B2	Exp Value B2	C2	IonScore C2	Exp Value C2	D2	IonScore D2	Exp Value D2	E2	IonScore E2	Exp Value E2	F2	IonScore F2	Exp Value F2	# Missed Cleavages
	DTVCAGATGAINMAK	1	1	1	O88492		1422.67	0	0	0	0	0	0	133585		High		49.05		0.00146044																0
P70670	Nascent polypeptide-associated complex subunit alpha, muscle-specific form OS=Mus musculus GN=Naca PE=1 SV=2 - [NACAM_MOUSE]	1.05	1	1	1	1	0	0	0	0	0	661685	0										0				0							41.98	1.05	1	1		0			2187	220.364	9.34912
	Sequence	# PSMs	# Proteins	# Protein Groups	Protein Group Accessions	Modifications	MH+ [Da]	A5: Area	B5: Area	C5: Area	D5: Area	E5: Area	F5: Area	G5: Area	A2	G2	IonScore A2	IonScore G2	Exp Value A2	Exp Value G2	B2	IonScore B2	Exp Value B2	C2	IonScore C2	Exp Value C2	D2	IonScore D2	Exp Value D2	E2	IonScore E2	Exp Value E2	F2	IonScore F2	Exp Value F2	# Missed Cleavages
	DSHISPVSDACSTGTTTPQASEK	1	1	1	P70670		2319.04	0	0	0	0	0	661685	0																			High	41.98	0.0121893	0
E9Q557	Desmoplakin OS=Mus musculus GN=Dsp PE=1 SV=1 - [DESP_MOUSE]	0.97	1	2	2	3	0	0	0	116290	0	0	2.48609e+06						0				0			48.48	0.35	1	1						0			87.1046	0.97	2	2	2883	332.706	6.80029
	Sequence	# PSMs	# Proteins	# Protein Groups	Protein Group Accessions	Modifications	MH+ [Da]	A5: Area	B5: Area	C5: Area	D5: Area	E5: Area	F5: Area	G5: Area	A2	G2	IonScore A2	IonScore G2	Exp Value A2	Exp Value G2	B2	IonScore B2	Exp Value B2	C2	IonScore C2	Exp Value C2	D2	IonScore D2	Exp Value D2	E2	IonScore E2	Exp Value E2	F2	IonScore F2	Exp Value F2	# Missed Cleavages
	SQCTQVVQER	2	1	1	E9Q557		1177.56	0	0	0	116290	0	0	2.48609e+06		High		65.77		2.49356e-05							High	48.48	0.00137081							0
	GAGGYTCQSGSGWDEFTK	1	1	1	E9Q557	Q8(Deamidated)	1851.77	0	0	0	0	0	0	0		High		41.66		0.0038211																0
P02463	Collagen alpha-1(IV) chain OS=Mus musculus GN=Col4a1 PE=2 SV=4 - [CO4A1_MOUSE]	0.9	1	1	1	5	0	0	0	0	0	253954	1.54467e+06										0			44.92	0.9	1	1					90.3075	0.9	1	2	79.5473	0.9	1	2	1669	160.579	8.23584
	Sequence	# PSMs	# Proteins	# Protein Groups	Protein Group Accessions	Modifications	MH+ [Da]	A5: Area	B5: Area	C5: Area	D5: Area	E5: Area	F5: Area	G5: Area	A2	G2	IonScore A2	IonScore G2	Exp Value A2	Exp Value G2	B2	IonScore B2	Exp Value B2	C2	IonScore C2	Exp Value C2	D2	IonScore D2	Exp Value D2	E2	IonScore E2	Exp Value E2	F2	IonScore F2	Exp Value F2	# Missed Cleavages
	HSQTTDDPLCPPGTK	4	1	1	P02463		1596.73	0	0	0	0	0	253954	1.54467e+06		High		52.58		0.000642342							High	44.92	0.00434522				High	62.58	6.20811e-05	0
	HSQTTDDPLCPPGTK	1	1	1	P02463	Q3(Deamidated)	1597.73	0	0	0	0	0	0	0																			High	40.98	0.00928068	0
A2ASS6	Titin OS=Mus musculus GN=Ttn PE=1 SV=1 - [TITIN_MOUSE]	0.86	1	22	22	40	0	0	3.25643e+06	410674	0	0	5.28384e+06		0				0			455.082	0.47	12	13	187.5	0.18	4	6		0				0			689.795	0.6	16	21	35213	3904.05	6.20166
	Sequence	# PSMs	# Proteins	# Protein Groups	Protein Group Accessions	Modifications	MH+ [Da]	A5: Area	B5: Area	C5: Area	D5: Area	E5: Area	F5: Area	G5: Area	A2	G2	IonScore A2	IonScore G2	Exp Value A2	Exp Value G2	B2	IonScore B2	Exp Value B2	C2	IonScore C2	Exp Value C2	D2	IonScore D2	Exp Value D2	E2	IonScore E2	Exp Value E2	F2	IonScore F2	Exp Value F2	# Missed Cleavages
	VLACNAGGPGEPAEVPGTVK	3	1	1	A2ASS6	C4(Carbamidomethyl)	1922.97	0	0	3.92439e+06	322334	0	0	0										High	89.56	2.10978e-07	High	52.02	0.00142663							0
	VLAENEIGIGEPCETTEPVK	1	1	1	A2ASS6	C13(Carbamidomethyl)	2185.08	0	0	1.09413e+06	0	0	0	0										High	87.41	4.06131e-07										0
	LEDECEYACGVEDR	2	1	1	A2ASS6	C5(Carbamidomethyl); C9(Carbamidomethyl)	1744.68	0	0	874684	0	0	0	0										High	78.62	1.71755e-07	High	42.7	0.000939806							0
	TQVVDCGEYTCK	1	1	1	A2ASS6	C6(Carbamidomethyl); C11(Carbamidomethyl)	1459.62	0	0	1.18495e+06	0	0	0	0										High	60.31	2.95161e-05										0
	DCGFPDEGEYVVTAGQDK	2	1	1	A2ASS6	C2(Carbamidomethyl)	1986.85	0	0	1.32217e+06	0	0	0	0										High	57.7	8.39781e-05										0
	FQCQVSGTDLK	1	1	1	A2ASS6	C3(Carbamidomethyl)	1282.61	0	0	2.48381e+06	0	0	0	0										High	57.42	0.0001517										0
	ADSCEFTVTGLQK	1	1	1	A2ASS6	C4(Carbamidomethyl)	1455.68	0	0	1.2917e+06	0	0	0	0										High	55.32	0.000249113										0
	TSGPDCNFR	1	1	1	A2ASS6	C6(Carbamidomethyl)	1053.44	0	0	1.97871e+06	0	0	0	0										High	49.17	0.000283885										0
	AGESEPSEPSDPVLCR	1	1	1	A2ASS6	C15(Carbamidomethyl)	1729.78	0	0	3361088	0	0	0	0										High	46.28	0.0019229										0
	VCAENAAGPGK	2	1	1	A2ASS6	C2(Carbamidomethyl)	1073.5	0	0	1.60056e+06	0	0	0	872400		High		50.96		0.000512673				High	41.94	0.00347376										0
	VETSCNLSVEK	3	1	1	A2ASS6	C5(Carbamidomethyl)	1265.6	0	0	2.07003e+06	499015	0	0	2.14285e+06		High		54.2		0.000383801				High	40.08	0.0087621	High	53.14	0.00050009							0
	YVITATNSCGSK	1	1	1	A2ASS6	C9(Carbamidomethyl)	1300.62	0	0	1.25033e+06	0	0	0	0										High	39.98	0.00763508										0
	SDIGQYTCDCGTDQTSGK	1	1	1	A2ASS6	C8(Carbamidomethyl); C10(Carbamidomethyl)	1992.79	0	0	0	0	0	0	0													High	48.77	0.000416138							0
	SDIGQYTCDCGTDQTSGK	1	1	1	A2ASS6	Q5(Deamidated); C8(Carbamidomethyl); C10(Carbamidomethyl)	1993.8	0	0	0	0	0	0	0													High	35.13	0.00951397							0
	FQDEGEYTCLASNEYGK	1	1	1	A2ASS6	Q2(Deamidated); C9(Carbamidomethyl)	2011.84	0	0	0	0	0	0	0		High		85.64		1.87208e-07																0
	FQDEGEYTCLASNEYGK	1	1	1	A2ASS6	C9(Carbamidomethyl)	2010.84	0	0	0	0	0	0	270794		High		76.66		1.41656e-06																0
	LTCAVESSALCAK	2	1	1	A2ASS6	C11(Carbamidomethyl)	1352.65	0	0	0	0	0	0	2.53121e+06		High		63.89		4.79367e-05																0
	FQDEGEYTCLASNEYGK	1	1	1	A2ASS6		1953.81	0	0	0	0	0	0	138644		High		63.63		2.45801e-05																0
	VLACNAGGPGEPAEVPGTVK	1	1	1	A2ASS6		1865.94	0	0	0	0	0	0	2.69076e+06		High		63.2		0.000105658																0
	FTCEIQGAPNVR	1	1	1	A2ASS6	C3(Carbamidomethyl)	1391.68	0	0	0	0	0	0	1.1291e+06		High		51.93		0.000896732																0
	GDSGLYLCK	1	1	1	A2ASS6	C8(Carbamidomethyl)	1012.48	0	0	0	0	0	0	326519		High		51.53		0.000371574																0
	ACDALYPPGPPSNPK	1	1	1	A2ASS6		1526.73	0	0	0	0	0	0	6.74112e+06		High		49.38		0.00158542																0
	AAADEWTTCTPPSGLQGK	1	1	1	A2ASS6		1832.85	0	0	0	0	0	0	981147		High		48.32		0.00242048																0
	FQCQVSGTDLK	1	1	1	A2ASS6		1225.59	0	0	0	0	0	0	1.00916e+06		High		47.14		0.00183923																0
	TQVVDCGEYTCK	2	1	1	A2ASS6	C6(Carbamidomethyl)	1402.59	0	0	0	0	0	0	714771		High		47.11		0.000825805																0
	TEDEGEYVCEASNDSGK	1	1	1	A2ASS6		1832.71	0	0	0	0	0	0	237473		High		46.86		0.000375035																0
	DCGFPDEGEYVVTAGQDK	1	1	1	A2ASS6		1929.81	0	0	0	0	0	0	315057		High		44.23		0.00249953																0
	TGCEYQFR	1	1	1	A2ASS6		1003.43	0	0	0	0	0	0	2.87784e+06		High		44.19		0.000874546																0
	YVITATNSCGSK	1	1	1	A2ASS6		1243.6	0	0	0	0	0	0	2.95843e+06		High		42		0.00584582																0
	ISCGGAIR	1	1	1	A2ASS6		776.408	0	0	0	0	0	0	6.15196e+06		High		41.86		0.00460375																0
	TEDEGEYVCEASNDSGK	1	1	1	A2ASS6	N13(Deamidated)	1833.71	0	0	0	0	0	0	0		High		35.83		0.00472801																0
Q8K4G1	Latent-transforming growth factor beta-binding protein 4 OS=Mus musculus GN=Ltbp4 PE=2 SV=2 - [LTBP4_MOUSE]	0.84	1	1	1	1	0	0	0	0	0	0	312081																									36.52	0.84	1	1	1666	178.523	5.46533
	Sequence	# PSMs	# Proteins	# Protein Groups	Protein Group Accessions	Modifications	MH+ [Da]	A5: Area	B5: Area	C5: Area	D5: Area	E5: Area	F5: Area	G5: Area	A2	G2	IonScore A2	IonScore G2	Exp Value A2	Exp Value G2	B2	IonScore B2	Exp Value B2	C2	IonScore C2	Exp Value C2	D2	IonScore D2	Exp Value D2	E2	IonScore E2	Exp Value E2	F2	IonScore F2	Exp Value F2	# Missed Cleavages
	GPGAPCQDVDECSR	1	1	1	Q8K4G1		1433.58	0	0	0	0	0	0	312081		High		36.52		0.00552652																0
Q61001	Laminin subunit alpha-5 OS=Mus musculus GN=Lama5 PE=1 SV=4 - [LAMA5_MOUSE]	0.75	1	2	2	2	0	0	0	0	0	0	453600										0								0				0			101.568	0.75	2	2	3718	403.792	6.72705
	Sequence	# PSMs	# Proteins	# Protein Groups	Protein Group Accessions	Modifications	MH+ [Da]	A5: Area	B5: Area	C5: Area	D5: Area	E5: Area	F5: Area	G5: Area	A2	G2	IonScore A2	IonScore G2	Exp Value A2	Exp Value G2	B2	IonScore B2	Exp Value B2	C2	IonScore C2	Exp Value C2	D2	IonScore D2	Exp Value D2	E2	IonScore E2	Exp Value E2	F2	IonScore F2	Exp Value F2	# Missed Cleavages
	CDVGGALGQGCEPK	1	1	1	Q61001		1333.59	0	0	0	0	0	0	698499		High		63.95		2.45053e-05																0
	ITASATCGEEAPTR	1	1	1	Q61001		1406.66	0	0	0	0	0	0	208701		High		61.87		7.30421e-05																0
A2ASQ1	Agrin OS=Mus musculus GN=Agrn PE=1 SV=1 - [AGRIN_MOUSE]	0.72	1	1	1	1	0	0	0	0	0	0	0																									48.67	0.72	1	1	1950	207.403	6.31592
	Sequence	# PSMs	# Proteins	# Protein Groups	Protein Group Accessions	Modifications	MH+ [Da]	A5: Area	B5: Area	C5: Area	D5: Area	E5: Area	F5: Area	G5: Area	A2	G2	IonScore A2	IonScore G2	Exp Value A2	Exp Value G2	B2	IonScore B2	Exp Value B2	C2	IonScore C2	Exp Value C2	D2	IonScore D2	Exp Value D2	E2	IonScore E2	Exp Value E2	F2	IonScore F2	Exp Value F2	# Missed Cleavages
	EAACQQQVQIEEAR	1	1	1	A2ASQ1		1602.76	0	0	0	0	0	0	0		High		48.67		0.00192881																0
Q3TN34	MICAL-like protein 2 OS=Mus musculus GN=Micall2 PE=1 SV=1 - [MILK2_MOUSE]	0.69	1	1	1	1	0	0	0	0	0	1.1417e+07	0																					34.33	0.69	1	1					1009	108.222	9.5542
	Sequence	# PSMs	# Proteins	# Protein Groups	Protein Group Accessions	Modifications	MH+ [Da]	A5: Area	B5: Area	C5: Area	D5: Area	E5: Area	F5: Area	G5: Area	A2	G2	IonScore A2	IonScore G2	Exp Value A2	Exp Value G2	B2	IonScore B2	Exp Value B2	C2	IonScore C2	Exp Value C2	D2	IonScore D2	Exp Value D2	E2	IonScore E2	Exp Value E2	F2	IonScore F2	Exp Value F2	# Missed Cleavages
	ALQEWCR	1	1	1	Q3TN34	N-Term(Acetyl); Q3(Deamidated)	948.443	0	0	0	0	0	1.1417e+07	0																			High	34.33	0.0264003	0
Q8CDI7	Coiled-coil domain-containing protein 150 OS=Mus musculus GN=Ccdc150 PE=2 SV=2 - [CC150_MOUSE]	0.63	1	1	1	1	0	1.50809e+06	0	0	0	0	0					38.78	0.63	1	1		0				0				0								0			1110	128.422	6.93213
	Sequence	# PSMs	# Proteins	# Protein Groups	Protein Group Accessions	Modifications	MH+ [Da]	A5: Area	B5: Area	C5: Area	D5: Area	E5: Area	F5: Area	G5: Area	A2	G2	IonScore A2	IonScore G2	Exp Value A2	Exp Value G2	B2	IonScore B2	Exp Value B2	C2	IonScore C2	Exp Value C2	D2	IonScore D2	Exp Value D2	E2	IonScore E2	Exp Value E2	F2	IonScore F2	Exp Value F2	# Missed Cleavages
	CRDAALK	1	1	1	Q8CDI7		776.399	0	1.50809e+06	0	0	0	0	0							High	38.78	0.00827713													1
Q8VHX6	Filamin-C OS=Mus musculus GN=Flnc PE=1 SV=3 - [FLNC_MOUSE]	0.51	1	1	1	1	0	0	0	0	0	0	288910										0															55.11	0.51	1	1	2726	290.937	5.94775
	Sequence	# PSMs	# Proteins	# Protein Groups	Protein Group Accessions	Modifications	MH+ [Da]	A5: Area	B5: Area	C5: Area	D5: Area	E5: Area	F5: Area	G5: Area	A2	G2	IonScore A2	IonScore G2	Exp Value A2	Exp Value G2	B2	IonScore B2	Exp Value B2	C2	IonScore C2	Exp Value C2	D2	IonScore D2	Exp Value D2	E2	IonScore E2	Exp Value E2	F2	IonScore F2	Exp Value F2	# Missed Cleavages
	LYAQDADGCPIDIK	1	1	1	Q8VHX6		1521.73	0	0	0	0	0	0	288910		High		55.11		0.000432725																0
Q61555	Fibrillin-2 OS=Mus musculus GN=Fbn2 PE=1 SV=2 - [FBN2_MOUSE]	0.28	1	1	1	1	0	0	0	0	0	0	1.01167e+06																									40.89	0.28	1	1	2907	313.601	4.84326
	Sequence	# PSMs	# Proteins	# Protein Groups	Protein Group Accessions	Modifications	MH+ [Da]	A5: Area	B5: Area	C5: Area	D5: Area	E5: Area	F5: Area	G5: Area	A2	G2	IonScore A2	IonScore G2	Exp Value A2	Exp Value G2	B2	IonScore B2	Exp Value B2	C2	IonScore C2	Exp Value C2	D2	IonScore D2	Exp Value D2	E2	IonScore E2	Exp Value E2	F2	IonScore F2	Exp Value F2	# Missed Cleavages
	VCVDTHMR	1	1	1	Q61555		960.437	0	0	0	0	0	0	1.01167e+06		High		40.89		0.00342583																0
