# Supplementary material for: Adenosine A1 receptor activation increases myocardial protein S-nitrosothiols and elicits protection from ischemia-reperfusion injury in male and female hearts
Source: PLoS One. 2017 May 11;12(5):e0177315. doi: 10.1371/journal.pone.0177315 (PMC5426678; doi:10.1371/journal.pone.0177315)
Supplement: S4 Table — To view peptide sequences, click on the ‘+’ symbol found on the left side of the spreadsheet; 'Nethylmaleimide' modified cysteine residues are blocked and do not represent sites of SNO. Each of the seven biological replicates are identified in column headings as A2 (Heart 1), B2 (Heart 2), C2 (Heart 3), and D2 (Heart 4), etc. Non-cysteine containing peptides were filtered from the data set (n = 7 hearts/group; FDR: 1%). (XLSX) [file pone.0177315.s004.xlsx]

## Sheet: Sheet1
S4 Table. SNO protein and peptide identifications from CHA-treated female hearts at baseline as assessed via SNO-RAC in tandem with LC-MS/MS. To view peptide sequences, click on the ‘+’ symbol found on the left side of the spreadsheet; 'Nethylmaleimide' modified cysteine residues are blocked and do not represent sites of SNO. Each of the seven biological replicates are identified in column headin…
Accession	Description	ΣCoverage	Σ# Proteins	Σ# Unique Peptides	Σ# Peptides	Σ# PSMs	A5: Area	B5: Area	C5: Area	D5: Area	E5: Area	F5: Area	G5: Area	Score A2	Coverage A2	# Peptides A2	# PSM A2	Score B2	Coverage B2	# Peptides B2	# PSM B2	Score C2	Coverage C2	# Peptides C2	# PSM C2	Score D2	Coverage D2	# Peptides D2	# PSM D2	Score E2	Coverage E2	# Peptides E2	# PSM E2	Score F2	Coverage F2	# Peptides F2	# PSM F2	Score G2	Coverage G2	# Peptides G2	# PSM G2	# AAs	MW [kDa]	calc. pI
P02802	Metallothionein-1 OS=Mus musculus GN=Mt1 PE=1 SV=1 - [MT1_MOUSE]	49.18	1	3	3	11	134877	588851	206885	0	0	270958	356154	22.24	29.51	1	1	24.16	29.51	1	1	22.18	16.39	1	1									69.59	36.07	2	3	71.5511	36.07	2	5	61	6.01316	7.95752
	Sequence	# PSMs	# Proteins	# Protein Groups	Protein Group Accessions	Modifications	MH+ [Da]	A5: Area	B5: Area	C5: Area	D5: Area	E5: Area	F5: Area	G5: Area	A2	G2	IonScore A2	IonScore G2	Exp Value A2	Exp Value G2	B2	IonScore B2	Exp Value B2	C2	IonScore C2	Exp Value C2	D2	IonScore D2	Exp Value D2	E2	IonScore E2	Exp Value E2	F2	IonScore F2	Exp Value F2	# Missed Cleavages
	CAQGCVCKGAADKCTCCA	2	1	1	P02802	C1(Carbamidomethyl); C5(Carbamidomethyl); C7(Carbamidomethyl); C14(Carbamidomethyl); C16(Carbamidomethyl); C17(Carbamidomethyl)	2076.79	134877	588851	0	0	0	0	0	High		22.24		0.0355236		High	24.16	0.0239817													2
	GAADKCTCCA	1	1	1	P02802	C6(Carbamidomethyl); C8(Carbamidomethyl); C9(Carbamidomethyl)	1113.41	0	0	206885	0	0	0	0										High	22.18	0.0287537										1
	GAADKCTCCA	2	1	1	P02802		942.348	0	0	0	0	0	270958	675094		High		32.35		0.00238662													High	34.1	0.00182851	1
	GAADKCTCCA	2	1	1	P02802	C8(Carbamidomethyl); C9(Carbamidomethyl)	1056.39	0	0	0	0	0	0	61813.1		High		32.72		0.00323411													High	32.74	0.00319265	1
	SCCSCCPVGCSK	2	1	1	P02802	C2(Carbamidomethyl); C3(Carbamidomethyl); C6(Carbamidomethyl); C10(Carbamidomethyl)	1404.48	0	0	0	0	0	0	37213.5		High		27.57		0.00710501													High	28.75	0.00436625	0
	SCCSCCPVGCSK	2	1	1	P02802	C2(Carbamidomethyl); C3(Carbamidomethyl); C10(Carbamidomethyl)	1347.46	0	0	0	0	0	0	0		High		19.06		0.0504155																0
P50462	Cysteine and glycine-rich protein 3 OS=Mus musculus GN=Csrp3 PE=1 SV=1 - [CSRP3_MOUSE]	44.33	1	10	10	48	8.14037e+06	2.62346e+06	1.06131e+07	0	0	305488	3.3487e+06	340.398	35.05	6	8	237.24	34.54	5	9	516.004	40.21	9	17		0				0			84.0165	11.34	2	3	210.481	20.1	3	11	194	20.8809	8.54346
	Sequence	# PSMs	# Proteins	# Protein Groups	Protein Group Accessions	Modifications	MH+ [Da]	A5: Area	B5: Area	C5: Area	D5: Area	E5: Area	F5: Area	G5: Area	A2	G2	IonScore A2	IonScore G2	Exp Value A2	Exp Value G2	B2	IonScore B2	Exp Value B2	C2	IonScore C2	Exp Value C2	D2	IonScore D2	Exp Value D2	E2	IonScore E2	Exp Value E2	F2	IonScore F2	Exp Value F2	# Missed Cleavages
	SLESTNVTDKDGELYCK	2	1	1	P50462	C16(Carbamidomethyl)	1958.9	1.41685e+06	0	3.30489e+06	0	0	0	0	High		78.4		1.86895e-06					High	77.25	2.62863e-06										1
	FGESEKCPR	2	1	1	P50462	C7(Carbamidomethyl)	1109.51	759039	0	4.93933e+06	0	0	0	0	High		74.04		2.16163e-06					High	49.89	0.000569237										1
	TVYHAEEIQCNGR	7	1	1	P50462		1519.7	1.1756e+06	454184	1.32727e+06	0	0	399501	9.4961e+06	High	High	66.16	41.01	2.11961e-05	0.00863034	High	39.18	0.0104476	High	53.75	0.000357809							High	38.86	0.0141198	0
	TVYHAEEIQCNGR	3	1	1	P50462	C10(Carbamidomethyl)	1576.72	3.62234e+06	1.2676e+06	4.58001e+06	0	0	0	0	High		60.62		7.846e-05		High	47.53	0.00151085	High	47.82	0.00141243										0
	CGACEKTVYHAEEIQCNGR	4	1	1	P50462	C1(Carbamidomethyl); C4(Carbamidomethyl); C16(Carbamidomethyl)	2281.98	2.87982e+06	1.33111e+06	4.67428e+06	0	0	0	0	High		57.91		9.92692e-05		High	37.95	0.0100363	High	45.85	0.00187992										1
	KALDSTTVAAHESEIYCK	4	1	1	P50462	C17(Carbamidomethyl)	2022.99	1.49175e+07	5.03874e+06	1.90889e+07	0	0	0	0	High		56.47		0.000450735		High	41.78	0.0128932	High	42.46	0.0111437										1
	SLESTNVTDKDGELYCKVCYAK	3	1	1	P50462	C16(Carbamidomethyl); C19(Carbamidomethyl)	2580.2	5.88128e+06	0	7.81101e+06	0	0	0	0	High		48.28		0.00320962					High	65.82	5.67753e-05										2
	SLESTNVTDKDGELYCKVCYAK	2	1	1	P50462	N6(Deamidated); C16(Carbamidomethyl); C19(Carbamidomethyl)	2581.2	0	1.50053e+06	0	0	0	0	0							High	57.36	0.000402477													2
	TVYHAEEIQCNGR	2	1	1	P50462	C10(Carbamidomethyl); N11(Deamidated)	1577.7	0	0	482117	0	0	0	0							High	40.61	0.00792057	High	35.94	0.0178915										0
	PNWGGGAKCGACEK	1	1	1	P50462	C9(Carbamidomethyl); C12(Carbamidomethyl)	1491.65	0	401547	0	0	0	0	0							High	37.91	0.0075888													1
	ALDSTTVAAHESEIYCK	2	1	1	P50462	C16(Carbamidomethyl)	1894.89	0	0	2.23294e+06	0	0	0	0										High	60.85	0.000121774										0
	ALDSTTVAAHESEIYCK	1	1	1	P50462		1837.87	0	0	688834	0	0	0	0										High	51.19	0.00113365										0
	TVYHAEEIQCNGR	7	1	1	P50462	N11(Deamidated)	1520.68	0	0	346794	0	0	78618.9	6.08492e+06		High		43.57		0.00406356				High	49.54	0.000864927							High	37.81	0.0142231	0
	CGKSVYAAEK	1	1	1	P50462	C1(Carbamidomethyl)	1112.54	0	0	1.45701e+06	0	0	0	0										High	47.37	0.00132385										1
	FGESEKCPR	3	1	1	P50462		1052.48	0	0	979847	0	0	211474	440516		High		36.93		0.0109393				High	45.85	0.00129098							High	44.98	0.00156461	1
	TVYHAEEIQCNGR	1	1	1	P50462	Q9(Deamidated); C10(Carbamidomethyl); N11(Deamidated)	1578.71	0	0	0	0	0	0	0										High	34.52	0.0250937										0
	VCYAK	1	1	1	P50462	C2(Carbamidomethyl)	640.313	0	0	2.75636e+06	0	0	0	0										High	26.49	0.0342192										0
	TVYHAEEIQCNGR	1	1	1	P50462	Q9(Deamidated); N11(Deamidated)	1521.68	0	0	0	0	0	0	275809		High		56.73		0.000206698																0
	SLESTNVTDKDGELYCK	1	1	1	P50462		1901.88	0	0	0	0	0	0	109480		High		38.05		0.028178																1
O70559	Small proline-rich protein 2H OS=Mus musculus GN=Sprr2h PE=2 SV=1 - [SPR2H_MOUSE]	41.67	5	1	1	2	0	0	0	154564	0	0	2.1667e+06													31.23	41.67	1	1						0			40.97	41.67	1	1	108	11.7112	7.82568
	Sequence	# PSMs	# Proteins	# Protein Groups	Protein Group Accessions	Modifications	MH+ [Da]	A5: Area	B5: Area	C5: Area	D5: Area	E5: Area	F5: Area	G5: Area	A2	G2	IonScore A2	IonScore G2	Exp Value A2	Exp Value G2	B2	IonScore B2	Exp Value B2	C2	IonScore C2	Exp Value C2	D2	IonScore D2	Exp Value D2	E2	IonScore E2	Exp Value E2	F2	IonScore F2	Exp Value F2	# Missed Cleavages
	CPEPCPPPK	2	5	1	O70559		967.436	0	0	0	154564	0	0	2.1667e+06		High		40.97		0.00355126							High	31.23	0.0297199							0
P60603	Reactive oxygen species modulator 1 OS=Mus musculus GN=Romo1 PE=2 SV=1 - [ROMO1_MOUSE]	21.52	1	1	1	4	0	0	0	0	0	1.67876e+06	1.81068e+06																					85.1214	21.52	1	2	123.476	21.52	1	2	79	8.17686	9.33447
	Sequence	# PSMs	# Proteins	# Protein Groups	Protein Group Accessions	Modifications	MH+ [Da]	A5: Area	B5: Area	C5: Area	D5: Area	E5: Area	F5: Area	G5: Area	A2	G2	IonScore A2	IonScore G2	Exp Value A2	Exp Value G2	B2	IonScore B2	Exp Value B2	C2	IonScore C2	Exp Value C2	D2	IonScore D2	Exp Value D2	E2	IonScore E2	Exp Value E2	F2	IonScore F2	Exp Value F2	# Missed Cleavages
	PVAVGPYGQSQPSCFDR	4	1	1	P60603		1807.84	0	0	0	0	0	1.67876e+06	1.81068e+06		High		76.02		4.39561e-06													High	56.44	0.000398702	0
P08249	Malate dehydrogenase, mitochondrial OS=Mus musculus GN=Mdh2 PE=1 SV=3 - [MDHM_MOUSE]	19.23	1	5	5	24	8.5796e+06	1.90312e+06	9.82369e+06	285521	0	3.34744e+06	3.29792e+06	212.418	19.23	5	7	56.7196	3.55	1	2	169.829	19.23	5	6	32.64	3.55	1	1		0			102.263	7.4	2	3	119.405	11.24	3	5	338	35.5888	8.67529
	Sequence	# PSMs	# Proteins	# Protein Groups	Protein Group Accessions	Modifications	MH+ [Da]	A5: Area	B5: Area	C5: Area	D5: Area	E5: Area	F5: Area	G5: Area	A2	G2	IonScore A2	IonScore G2	Exp Value A2	Exp Value G2	B2	IonScore B2	Exp Value B2	C2	IonScore C2	Exp Value C2	D2	IonScore D2	Exp Value D2	E2	IonScore E2	Exp Value E2	F2	IonScore F2	Exp Value F2	# Missed Cleavages
	ETECTYFSTPLLLGK	3	1	1	P08249	C4(Carbamidomethyl)	1758.87	1.20061e+07	0	1.25884e+07	0	0	0	0	High		61.84		0.000108604					High	61.27	0.00012182										0
	EGVVECSFVQSK	5	1	1	P08249	C6(Carbamidomethyl)	1368.65	8.92064e+06	1.8542e+06	6.52445e+06	285521	0	1.45467e+06	0	High		51.98		0.000586963		High	36.85	0.019332	High	46.3	0.00217076	High	32.64	0.057445				High	41.64	0.00707767	0
	GCDVVVIPAGVPR	1	1	1	P08249	C2(Carbamidomethyl)	1338.72	4.81212e+06	0	0	0	0	0	0	High		43.67		0.00418154																	0
	GYLGPEQLPDCLK	2	1	1	P08249	C11(Carbamidomethyl)	1489.74	3.93979e+06	0	5.95781e+06	0	0	0	0	High		36.1		0.0309293					High	35.09	0.0400341										0
	EGVVECSFVQSK	6	1	1	P08249		1311.62	1.91239e+06	1.90312e+06	1.09249e+07	0	0	6.42908e+06	7.92695e+06	High	High	33.95	56.74	0.03705	0.000212683	High	38.31	0.0127427	High	39.89	0.00922061							High	61.3	7.44275e-05	0
	TIIPLISQCTPK	2	1	1	P08249	C9(Carbamidomethyl)	1370.77	4.44828e+06	0	5391356	0	0	0	0	High		32.59		0.0459098					High	38.82	0.0103729										0
	GCDVVVIPAGVPR	3	1	1	P08249		1281.7	0	0	4.80932e+06	0	0	0	1.81874e+06		High		39.17		0.0111133				High	48.56	0.00114866										0
	GYLGPEQLPDCLK	2	1	1	P08249		1432.71	0	0	0	0	0	265802	148050		High		35.01		0.0482242													High	45	0.00484935	0
P09542	Myosin light chain 3 OS=Mus musculus GN=Myl3 PE=1 SV=4 - [MYL3_MOUSE]	14.71	2	2	2	23	3.86266e+06	922988	4.52576e+06	0	308108	2.72644e+06	3.71185e+06	130.222	14.71	2	2	35.76	5.39	1	1	206.709	14.71	2	4		0			49.79	5.39	1	1	364.958	14.71	2	9	210.753	14.71	2	6	204	22.4073	5.09717
	Sequence	# PSMs	# Proteins	# Protein Groups	Protein Group Accessions	Modifications	MH+ [Da]	A5: Area	B5: Area	C5: Area	D5: Area	E5: Area	F5: Area	G5: Area	A2	G2	IonScore A2	IonScore G2	Exp Value A2	Exp Value G2	B2	IonScore B2	Exp Value B2	C2	IonScore C2	Exp Value C2	D2	IonScore D2	Exp Value D2	E2	IonScore E2	Exp Value E2	F2	IonScore F2	Exp Value F2	# Missed Cleavages
	LMAGQEDSNGCINYEAFVK	5	1	1	P09542		2088.94	3.02492e+06	0	3.27416e+06	0	0	0	219737	High	High	101.33	47.15	8.26024e-09	0.00317463				High	96.23	2.70393e-08							High	82.28	9.40879e-07	0
	ITYGQCGDVLR	5	2	1	P09542	C6(Carbamidomethyl)	1281.63	4.70039e+06	922988	2.73451e+06	0	308108	927964	0	High		51.43		0.000710096		High	35.76	0.0258028	High	46.43	0.00224552				High	49.79	0.00116342	High	51.47	0.000758832	0
	ITYGQCGDVLR	4	2	1	P09542		1224.6	0	0	5.77736e+06	0	0	5.2512e+06	7.20396e+06		High		37.86		0.0160899				High	38.27	0.0140521							High	44.36	0.00353063	0
	LMAGQEDSNGCINYEAFVK	1	1	1	P09542	M2(Oxidation)	2104.93	0	0	0	0	0	187490	0																			High	77.18	2.80438e-06	0
	LMAGQEDSNGCINYEAFVK	1	1	1	P09542	M2(Oxidation); Q5(Deamidated)	2105.94	0	0	0	0	0	0	0																			High	70.8	1.2385e-05	0
	LMAGQEDSNGCINYEAFVK	3	1	1	P09542	N9(Deamidated)	2089.93	0	0	0	0	0	201684	0		High		60.02		0.000176585													High	63.75	6.37394e-05	0
	LMAGQEDSNGCINYEAFVK	2	1	1	P09542	Q5(Deamidated); N9(Deamidated)	2090.92	0	0	0	0	0	0	0		High		63.46		6.32721e-05													High	55.52	0.000421937	0
	LMAGQEDSNGCINYEAFVK	1	1	1	P09542	M2(Oxidation); Q5(Deamidated); N9(Deamidated)	2106.94	0	0	0	0	0	0	0																			High	43.76	0.00655492	0
	LMAGQEDSNGCINYEAFVK	1	1	1	P09542	Q5(Deamidated); N9(Deamidated); N13(Deamidated)	2091.92	0	0	0	0	0	0	0		High		56.18		0.000341484																0
Q9QYG0	Protein NDRG2 OS=Mus musculus GN=Ndrg2 PE=1 SV=1 - [NDRG2_MOUSE]	14.56	1	3	3	5	1.73575e+06	3027419	3.57785e+06	0	0	0	864154	66.5216	8.09	2	2	41.68	6.47	1	1	46.14	6.47	1	1		0				0				0			44.06	6.47	1	1	371	40.7632	5.40186
	Sequence	# PSMs	# Proteins	# Protein Groups	Protein Group Accessions	Modifications	MH+ [Da]	A5: Area	B5: Area	C5: Area	D5: Area	E5: Area	F5: Area	G5: Area	A2	G2	IonScore A2	IonScore G2	Exp Value A2	Exp Value G2	B2	IonScore B2	Exp Value B2	C2	IonScore C2	Exp Value C2	D2	IonScore D2	Exp Value D2	E2	IonScore E2	Exp Value E2	F2	IonScore F2	Exp Value F2	# Missed Cleavages
	GGETTLKCPVMLVVGDQAPHEDAVVECNSK	1	1	1	Q9QYG0	C8(Carbamidomethyl); C27(Carbamidomethyl)	3240.54	3.10001e+06	0	0	0	0	0	0	High		44.91		0.010491																	1
	CPVMLVVGDQAPHEDAVVECNSK	1	1	1	Q9QYG0	C1(Carbamidomethyl); Q10(Deamidated); C20(Carbamidomethyl)	2555.18	371499	0	0	0	0	0	0	High		39.65		0.0221338																	0
	TLSQSSESGTLPSGPPGHTMEVSC	3	1	1	Q9QYG0		2389.07	0	3027419	3.57785e+06	0	0	0	864154		High		44.06		0.00800799	High	41.68	0.00896888	High	46.14	0.00331266										0
Q8BGD8	Cytochrome c oxidase assembly factor 6 homolog OS=Mus musculus GN=Coa6 PE=3 SV=1 - [COA6_MOUSE]	13.92	1	1	1	1	0	0	0	0	0	129337	0		0																			45.07	13.92	1	1					79	9.29235	8.1626
	Sequence	# PSMs	# Proteins	# Protein Groups	Protein Group Accessions	Modifications	MH+ [Da]	A5: Area	B5: Area	C5: Area	D5: Area	E5: Area	F5: Area	G5: Area	A2	G2	IonScore A2	IonScore G2	Exp Value A2	Exp Value G2	B2	IonScore B2	Exp Value B2	C2	IonScore C2	Exp Value C2	D2	IonScore D2	Exp Value D2	E2	IonScore E2	Exp Value E2	F2	IonScore F2	Exp Value F2	# Missed Cleavages
	CLDDNAEDAAR	1	1	1	Q8BGD8		1192.49	0	0	0	0	0	129337	0																			High	45.07	0.000753035	0
P56382	ATP synthase subunit epsilon, mitochondrial OS=Mus musculus GN=Atp5e PE=1 SV=2 - [ATP5E_MOUSE]	13.46	1	1	1	1	0	0	0	0	0	0	4.17212e+06		0								0												0			33.14	13.46	1	1	52	5.83415	10.0083
	Sequence	# PSMs	# Proteins	# Protein Groups	Protein Group Accessions	Modifications	MH+ [Da]	A5: Area	B5: Area	C5: Area	D5: Area	E5: Area	F5: Area	G5: Area	A2	G2	IonScore A2	IonScore G2	Exp Value A2	Exp Value G2	B2	IonScore B2	Exp Value B2	C2	IonScore C2	Exp Value C2	D2	IonScore D2	Exp Value D2	E2	IonScore E2	Exp Value E2	F2	IonScore F2	Exp Value F2	# Missed Cleavages
	FSQICAK	1	1	1	P56382		796.401	0	0	0	0	0	0	4.17212e+06		High		33.14		0.0165726																0
Q9CQA3	Succinate dehydrogenase [ubiquinone] iron-sulfur subunit, mitochondrial OS=Mus musculus GN=Sdhb PE=1 SV=1 - [DHSB_MOUSE]	13.12	1	3	3	9	2.65266e+06	0	4.38572e+06	0	0	0	85515.3	55.62	8.51	1	1		0			72.568	8.51	1	2		0			109.113	7.45	1	2	45.63	7.45	1	1	77.0573	12.06	2	3	282	31.7929	8.67529
	Sequence	# PSMs	# Proteins	# Protein Groups	Protein Group Accessions	Modifications	MH+ [Da]	A5: Area	B5: Area	C5: Area	D5: Area	E5: Area	F5: Area	G5: Area	A2	G2	IonScore A2	IonScore G2	Exp Value A2	Exp Value G2	B2	IonScore B2	Exp Value B2	C2	IonScore C2	Exp Value C2	D2	IonScore D2	Exp Value D2	E2	IonScore E2	Exp Value E2	F2	IonScore F2	Exp Value F2	# Missed Cleavages
	SCREGICGSCAMNINGGNTLACTR	2	1	1	Q9CQA3	C2(Carbamidomethyl); C7(Carbamidomethyl); C10(Carbamidomethyl); C22(Carbamidomethyl)	2659.14	2.65266e+06	0	4.38572e+06	0	0	0	0	High		55.62		0.000217407					High	41.46	0.00576956										1
	SCREGICGSCAMNINGGNTLACTR	1	1	1	Q9CQA3	C2(Carbamidomethyl); C7(Carbamidomethyl); C10(Carbamidomethyl); N13(Deamidated); C22(Carbamidomethyl)	2660.13	0	0	0	0	0	0	0										High	54.65	0.00023531										1
	EGICGSCAMNINGGNTLACTR	1	1	1	Q9CQA3	C4(Carbamidomethyl); C7(Carbamidomethyl); N10(Deamidated); C19(Carbamidomethyl)	2256.97	0	0	0	0	0	0	0																High	72.94	6.24782e-06				0
	EGICGSCAMNINGGNTLACTR	1	1	1	Q9CQA3	C4(Carbamidomethyl); C7(Carbamidomethyl); N12(Deamidated); N15(Deamidated); C19(Carbamidomethyl)	2257.96	0	0	0	0	0	0	0																High	55.98	0.000264839				0
	EGICGSCAMNINGGNTLACTR	1	1	1	Q9CQA3	C4(Carbamidomethyl); C7(Carbamidomethyl); N10(Deamidated); N15(Deamidated)	2200.93	0	0	0	0	0	0	0																			High	45.63	0.00256842	0
	EGICGSCAMNINGGNTLACTR	1	1	1	Q9CQA3	C4(Carbamidomethyl); M9(Oxidation); N10(Deamidated); C19(Carbamidomethyl)	2215.93	0	0	0	0	0	0	0		High		35.84		0.0219438																0
	CHTIMNCTQTCPK	1	1	1	Q9CQA3	C1(Carbamidomethyl); C7(Carbamidomethyl)	1593.66	0	0	0	0	0	0	140530		High		35.65		0.0114353																0
	EGICGSCAMNINGGNTLACTR	1	1	1	Q9CQA3	C4(Carbamidomethyl); C7(Carbamidomethyl); N10(Deamidated)	2199.94	0	0	0	0	0	0	30501.1		High		34.17		0.0411728																0
P03899	NADH-ubiquinone oxidoreductase chain 3 OS=Mus musculus GN=Mtnd3 PE=3 SV=3 - [NU3M_MOUSE]	13.04	1	1	1	11	1.27715e+06	0	1.51256e+06	0	441446	3.09761e+06	5.06814e+06	86.8009	13.04	1	2					69.4632	13.04	1	2					79.152	13.04	1	2	95.599	13.04	1	2	112.387	13.04	1	3	115	13.21	4.64014
	Sequence	# PSMs	# Proteins	# Protein Groups	Protein Group Accessions	Modifications	MH+ [Da]	A5: Area	B5: Area	C5: Area	D5: Area	E5: Area	F5: Area	G5: Area	A2	G2	IonScore A2	IonScore G2	Exp Value A2	Exp Value G2	B2	IonScore B2	Exp Value B2	C2	IonScore C2	Exp Value C2	D2	IonScore D2	Exp Value D2	E2	IonScore E2	Exp Value E2	F2	IonScore F2	Exp Value F2	# Missed Cleavages
	ANPYECGFDPTSSAR	2	1	1	P03899	N2(Deamidated)	1615.69	0	0	0	0	0	0	0	High		59.45		4.55139e-05					High	39.38	0.00475223										0
	ANPYECGFDPTSSAR	8	1	1	P03899		1614.68	1.27715e+06	0	1.51256e+06	0	441446	3.09761e+06	5.06814e+06	High	High	47.2	65.16	0.000693588	1.623e-05				High	46.51	0.000874444				High	38.86	0.00696891	High	70.25	5.06017e-06	0
	ANPYECGFDPTSSAR	1	1	1	P03899	C6(Carbamidomethyl)	1671.71	0	0	0	0	366899	0	0																High	63.75	2.14011e-05				0
P56391	Cytochrome c oxidase subunit 6B1 OS=Mus musculus GN=Cox6b1 PE=1 SV=2 - [CX6B1_MOUSE]	12.79	1	1	1	4	0	0	0	0	0	7.17112e+06	9.33914e+06		0				0				0				0				0			91.18	12.79	1	2	94.2759	12.79	1	2	86	10.0649	8.71924
	Sequence	# PSMs	# Proteins	# Protein Groups	Protein Group Accessions	Modifications	MH+ [Da]	A5: Area	B5: Area	C5: Area	D5: Area	E5: Area	F5: Area	G5: Area	A2	G2	IonScore A2	IonScore G2	Exp Value A2	Exp Value G2	B2	IonScore B2	Exp Value B2	C2	IonScore C2	Exp Value C2	D2	IonScore D2	Exp Value D2	E2	IonScore E2	Exp Value E2	F2	IonScore F2	Exp Value F2	# Missed Cleavages
	GGDVSVCEWYR	4	1	1	P56391		1270.55	0	0	0	0	0	7.17112e+06	9.33914e+06		High		61.12		3.59683e-05													High	57.81	7.9477e-05	0
P99028	Cytochrome b-c1 complex subunit 6, mitochondrial OS=Mus musculus GN=Uqcrh PE=1 SV=2 - [QCR6_MOUSE]	12.36	1	1	1	1	0	1.39043e+06	0	0	0	0	0		0			50.07	12.36	1	1																					89	10.428	4.86865
	Sequence	# PSMs	# Proteins	# Protein Groups	Protein Group Accessions	Modifications	MH+ [Da]	A5: Area	B5: Area	C5: Area	D5: Area	E5: Area	F5: Area	G5: Area	A2	G2	IonScore A2	IonScore G2	Exp Value A2	Exp Value G2	B2	IonScore B2	Exp Value B2	C2	IonScore C2	Exp Value C2	D2	IonScore D2	Exp Value D2	E2	IonScore E2	Exp Value E2	F2	IonScore F2	Exp Value F2	# Missed Cleavages
	LELCDNRVSSR	1	1	1	P99028		1291.65	0	1.39043e+06	0	0	0	0	0							High	50.07	0.00111882													1
P14152	Malate dehydrogenase, cytoplasmic OS=Mus musculus GN=Mdh1 PE=1 SV=3 - [MDHC_MOUSE]	10.78	1	5	5	35	2.45126e+07	8.71339e+06	1.29849e+07	4.91765e+06	7.74117e+06	3.61793e+06	4.3177e+06	351.801	10.78	4	9	175.559	5.99	2	3	188.829	5.99	2	4	169.556	5.09	1	4	247.692	5.09	1	5	184.064	5.09	1	4	196.798	7.49	2	6	334	36.4881	6.58057
	Sequence	# PSMs	# Proteins	# Protein Groups	Protein Group Accessions	Modifications	MH+ [Da]	A5: Area	B5: Area	C5: Area	D5: Area	E5: Area	F5: Area	G5: Area	A2	G2	IonScore A2	IonScore G2	Exp Value A2	Exp Value G2	B2	IonScore B2	Exp Value B2	C2	IonScore C2	Exp Value C2	D2	IonScore D2	Exp Value D2	E2	IonScore E2	Exp Value E2	F2	IonScore F2	Exp Value F2	# Missed Cleavages
	VIVVGNPANTNCLTASK	4	1	1	P14152	N11(Deamidated); C12(Carbamidomethyl)	1758.92	3.9267e+06	0	1.11693e+06	0	312353	0	0	High		82.48		9.42032e-07					High	57.84	0.000278145				High	77.53	3.45084e-06				0
	VIVVGNPANTNCLTASK	11	1	1	P14152	C12(Carbamidomethyl)	1757.92	5.34718e+07	1.35892e+07	2.0678e+07	4.91765e+06	7.74117e+06	1.73524e+06	495064	High	High	77.18	58.67	3.09727e-06	0.000251831	High	89.37	1.91105e-07	High	82.08	1.02796e-06	High	77.35	3.40635e-06	High	82.7	9.95925e-07	High	63.62	8.06451e-05	0
	VIVVGNPANTNCLTASK	7	1	1	P14152		1700.9	1.97019e+06	0	7.56363e+06	285403	1.07291e+06	3.61793e+06	4222551	High	High	58.07	76.69	0.000228318	3.7372e-06				High	62.11	9.02157e-05	High	48.28	0.00253055	High	60.6	0.000145712	High	85.87	4.38184e-07	0
	SVKVIVVGNPANTNCLTASK	6	1	1	P14152	C15(Carbamidomethyl)	2072.12	1.50143e+07	3.83756e+06	5.29183e+06	0	0	0	0	High		55		0.000441928		High	64.26	5.10338e-05	High	45.61	0.00365607										1
	KSVKVIVVGNPANTNCLTASK	1	1	1	P14152	C16(Carbamidomethyl)	2200.22	3.25888e+06	0	0	0	0	0	0	High		42.32		0.0058731																	2
	SAPSIPKENFSCLTR	1	1	1	P14152	C12(Carbamidomethyl)	1706.86	5.05178e+06	0	0	0	0	0	0	High		41.23		0.0126036																	1
	VIVVGNPANTNCLTASK	4	1	1	P14152	N6(Deamidated)	1701.89	0	0	0	0	0	0	33382.1		High		40.72		0.0153602							High	33.39	0.0713785				High	54.23	0.000642817	0
	ENFSCLTR	1	1	1	P14152		969.444	0	0	0	0	0	0	4.41284e+06		High		35.63		0.0106812																0
P60710	Actin, cytoplasmic 1 OS=Mus musculus GN=Actb PE=1 SV=1 - [ACTB_MOUSE]	10.67	1	1	2	18	1.14369e+07	0	6.77644e+06	370432	8.08993e+06	110081	0	103.822	4.53	1	2		0			103.426	4.53	1	2	260.028	10.67	2	5	242.499	4.53	1	4	202.364	10.67	2	4	47.98	6.13	1	1	375	41.7097	5.47803
	Sequence	# PSMs	# Proteins	# Protein Groups	Protein Group Accessions	Modifications	MH+ [Da]	A5: Area	B5: Area	C5: Area	D5: Area	E5: Area	F5: Area	G5: Area	A2	G2	IonScore A2	IonScore G2	Exp Value A2	Exp Value G2	B2	IonScore B2	Exp Value B2	C2	IonScore C2	Exp Value C2	D2	IonScore D2	Exp Value D2	E2	IonScore E2	Exp Value E2	F2	IonScore F2	Exp Value F2	# Missed Cleavages
	DDDIAALVVDNGSGMCK	8	1	1	P60710	N-Term(Acetyl); C16(Carbamidomethyl)	1821.8	1.14369e+07	0	6.77644e+06	538282	8.08993e+06	0	0	High		80.25		7.14654e-07					High	66.68	1.95775e-05	High	65.67	2.80234e-05	High	85.43	2.89282e-07				0
	LCYVALDFEQEMATAASSSSLEK	4	2	2	P60710;P63260	C2(Carbamidomethyl)	2550.2	0	0	0	202582	0	0	0													High	101.13	2.46689e-08				High	77.14	5.87222e-06	0
	DDDIAALVVDNGSGMCK	2	1	1	P60710	N-Term(Acetyl); M15(Oxidation); C16(Carbamidomethyl)	1837.79	0	0	0	107338	1.00685e+06	0	0													High	46.52	0.00217384	High	77.26	1.55232e-06				0
	DDDIAALVVDNGSGMCK	1	1	1	P60710	N-Term(Acetyl); N11(Deamidated); C16(Carbamidomethyl)	1822.78	0	0	0	0	1.58967e+06	0	0																High	66.69	1.69824e-05				0
	LCYVALDFEQEMATAASSSSLEK	2	2	2	P60710;P63260	C2(Carbamidomethyl); Q10(Deamidated)	2551.18	0	0	0	0	0	110081	0		High		47.98		0.00454735													High	67.41	5.37574e-05	0
	DDDIAALVVDNGSGMCK	1	1	1	P60710	N-Term(Acetyl); M15(Oxidation)	1780.77	0	0	0	0	0	0	0																			High	43.69	0.00358298	0
Q9DCT8	Cysteine-rich protein 2 OS=Mus musculus GN=Crip2 PE=1 SV=1 - [CRIP2_MOUSE]	10.58	1	2	2	13	1.45246e+07	0	1.19634e+07	870447	7.16802e+06	2.27781e+06	3.4479e+06	47.84	7.69	1	1		0			78.4528	10.58	2	4	61.952	7.69	1	2	124.816	7.69	1	4	52.03	7.69	1	1	39.76	7.69	1	1	208	22.7121	8.63135
	Sequence	# PSMs	# Proteins	# Protein Groups	Protein Group Accessions	Modifications	MH+ [Da]	A5: Area	B5: Area	C5: Area	D5: Area	E5: Area	F5: Area	G5: Area	A2	G2	IonScore A2	IonScore G2	Exp Value A2	Exp Value G2	B2	IonScore B2	Exp Value B2	C2	IonScore C2	Exp Value C2	D2	IonScore D2	Exp Value D2	E2	IonScore E2	Exp Value E2	F2	IonScore F2	Exp Value F2	# Missed Cleavages
	ASSVTTFTGEPNMCPR	5	1	1	Q9DCT8	C14(Carbamidomethyl)	1754.79	1.45246e+07	0	2.22859e+07	870447	7.16802e+06	0	0	High		47.84		0.00142896					High	35.96	0.0214599	High	42.35	0.00657486	High	60.29	0.000107946				0
	ASSVTTFTGEPNMCPR	4	1	1	Q9DCT8		1697.76	0	0	3.30797e+06	121066	0	2.27781e+06	3.4479e+06		High		39.76		0.0116831				High	34.39	0.0288403	High	38.43	0.0159268				High	52.03	0.000692722	0
	ASKCPK	1	1	1	Q9DCT8	N-Term(Acetyl); C4(Carbamidomethyl)	732.372	0	0	1.64091e+06	0	0	0	0										High	32.81	0.0335366										1
	ASSVTTFTGEPNMCPR	1	1	1	Q9DCT8	N12(Deamidated); M13(Oxidation); C14(Carbamidomethyl)	1771.78	0	0	592001	0	0	0	0										High	32.77	0.0383123										0
	ASSVTTFTGEPNMCPR	2	1	1	Q9DCT8	M13(Oxidation); C14(Carbamidomethyl)	1770.78	0	0	0	0	572864	0	0																High	50.87	0.000840154				0
Q7TNS2	Mitochondrial inner membrane organizing system protein 1 OS=Mus musculus GN=Minos1 PE=2 SV=1 - [MOS1_MOUSE]	10.53	1	1	1	1	0	0	0	0	0	0	3.74584e+06																						0			33.66	10.53	1	1	76	8.56125	8.93896
	Sequence	# PSMs	# Proteins	# Protein Groups	Protein Group Accessions	Modifications	MH+ [Da]	A5: Area	B5: Area	C5: Area	D5: Area	E5: Area	F5: Area	G5: Area	A2	G2	IonScore A2	IonScore G2	Exp Value A2	Exp Value G2	B2	IonScore B2	Exp Value B2	C2	IonScore C2	Exp Value C2	D2	IonScore D2	Exp Value D2	E2	IonScore E2	Exp Value E2	F2	IonScore F2	Exp Value F2	# Missed Cleavages
	CMADTVVK	1	1	1	Q7TNS2		866.41	0	0	0	0	0	0	3.74584e+06		High		33.66		0.0207514																0
Q60876	Eukaryotic translation initiation factor 4E-binding protein 1 OS=Mus musculus GN=Eif4ebp1 PE=1 SV=3 - [4EBP1_MOUSE]	10.26	1	1	1	2	0	0	2.59532e+06	0	1.54876e+06	0	0									38.96	10.26	1	1					51.1	10.26	1	1									117	12.317	5.14795
	Sequence	# PSMs	# Proteins	# Protein Groups	Protein Group Accessions	Modifications	MH+ [Da]	A5: Area	B5: Area	C5: Area	D5: Area	E5: Area	F5: Area	G5: Area	A2	G2	IonScore A2	IonScore G2	Exp Value A2	Exp Value G2	B2	IonScore B2	Exp Value B2	C2	IonScore C2	Exp Value C2	D2	IonScore D2	Exp Value D2	E2	IonScore E2	Exp Value E2	F2	IonScore F2	Exp Value F2	# Missed Cleavages
	SAGSSCSQTPSR	2	1	1	Q60876	N-Term(Acetyl)	1209.51	0	0	2.59532e+06	0	1.54876e+06	0	0										High	38.96	0.00426913				High	51.1	0.000322531				0
P53996	Cellular nucleic acid-binding protein OS=Mus musculus GN=Cnbp PE=2 SV=2 - [CNBP_MOUSE]	10.11	1	2	2	3	1.492e+06	0	1.76667e+06	0	0	0	731641	27	5.62	1	1					35.72	5.62	1	1													33.53	4.49	1	1	178	19.5786	7.57666
	Sequence	# PSMs	# Proteins	# Protein Groups	Protein Group Accessions	Modifications	MH+ [Da]	A5: Area	B5: Area	C5: Area	D5: Area	E5: Area	F5: Area	G5: Area	A2	G2	IonScore A2	IonScore G2	Exp Value A2	Exp Value G2	B2	IonScore B2	Exp Value B2	C2	IonScore C2	Exp Value C2	D2	IonScore D2	Exp Value D2	E2	IonScore E2	Exp Value E2	F2	IonScore F2	Exp Value F2	# Missed Cleavages
	SSNECFKCGR	2	1	1	P53996	N-Term(Acetyl)	1172.49	1.492e+06	0	1.76667e+06	0	0	0	0	High		27		0.0354159					High	35.72	0.00475552										1
	TSEVNCYR	1	1	1	P53996		971.423	0	0	0	0	0	0	731641		High		33.53		0.0109793																0
Q9CYN2	Signal peptidase complex subunit 2 OS=Mus musculus GN=Spcs2 PE=1 SV=1 - [SPCS2_MOUSE]	9.73	1	1	1	4	0	0	0	7412.85	104369	153143	207758						0							45.14	9.73	1	1	50.56	9.73	1	1	49.09	9.73	1	1	104.11	9.73	1	1	226	24.9617	8.57275
	Sequence	# PSMs	# Proteins	# Protein Groups	Protein Group Accessions	Modifications	MH+ [Da]	A5: Area	B5: Area	C5: Area	D5: Area	E5: Area	F5: Area	G5: Area	A2	G2	IonScore A2	IonScore G2	Exp Value A2	Exp Value G2	B2	IonScore B2	Exp Value B2	C2	IonScore C2	Exp Value C2	D2	IonScore D2	Exp Value D2	E2	IonScore E2	Exp Value E2	F2	IonScore F2	Exp Value F2	# Missed Cleavages
	SGGGGGSSGAGGGPSCGTSSSR	4	1	1	Q9CYN2		1726.71	0	0	0	7412.85	104369	153143	207758		High		104.11		1.58948e-09							High	45.14	0.00125387	High	50.56	0.000291396	High	49.09	0.000482761	0
O70548	Telethonin OS=Mus musculus GN=Tcap PE=2 SV=1 - [TELT_MOUSE]	9.58	1	1	1	2	0	0	0	0	0	0	73032.8																									68.878	9.58	1	2	167	19.0657	5.94775
	Sequence	# PSMs	# Proteins	# Protein Groups	Protein Group Accessions	Modifications	MH+ [Da]	A5: Area	B5: Area	C5: Area	D5: Area	E5: Area	F5: Area	G5: Area	A2	G2	IonScore A2	IonScore G2	Exp Value A2	Exp Value G2	B2	IonScore B2	Exp Value B2	C2	IonScore C2	Exp Value C2	D2	IonScore D2	Exp Value D2	E2	IonScore E2	Exp Value E2	F2	IonScore F2	Exp Value F2	# Missed Cleavages
	ATSELSCQVSEENQER	1	1	1	O70548	N-Term(Acetyl); Q8(Deamidated)	1852.81	0	0	0	0	0	0	73032.8		High		52.19		0.00063324																0
	ATSELSCQVSEENQER	1	1	1	O70548	N-Term(Acetyl)	1851.81	0	0	0	0	0	0	0		High		38.2		0.0147345																0
P16858	Glyceraldehyde-3-phosphate dehydrogenase OS=Mus musculus GN=Gapdh PE=1 SV=2 - [G3P_MOUSE]	9.31	2	2	2	201	5.326e+07	5.03054e+07	5.03145e+08	9.65622e+07	5.71721e+07	1.30118e+08	1.31561e+08	598.16	9.31	2	13	504.716	9.31	2	12	1066.12	9.31	2	30	750.946	5.11	1	23	832.062	9.31	2	21	1511.02	9.31	2	48	1652.83	9.31	2	54	333	35.7872	8.25049
	Sequence	# PSMs	# Proteins	# Protein Groups	Protein Group Accessions	Modifications	MH+ [Da]	A5: Area	B5: Area	C5: Area	D5: Area	E5: Area	F5: Area	G5: Area	A2	G2	IonScore A2	IonScore G2	Exp Value A2	Exp Value G2	B2	IonScore B2	Exp Value B2	C2	IonScore C2	Exp Value C2	D2	IonScore D2	Exp Value D2	E2	IonScore E2	Exp Value E2	F2	IonScore F2	Exp Value F2	# Missed Cleavages
	IVSNASCTTNCLAPLAK	141	1	1	P16858	C7(Carbamidomethyl)	1762.88	9.71537e+07	8.94806e+07	975840615	9.65622e+07	1.11886e+08	2.57715e+08	2.5987e+08	High	High	75.64	89.94	4.89852e-06	2.17788e-07	High	76.64	3.8932e-06	High	78.74	2.40654e-06	High	86.2	5.05434e-07	High	86.65	4.64552e-07	High	87.36	3.86683e-07	0
	IVSNASCTTNCLAPLAK	9	1	1	P16858	C7(Carbamidomethyl); C11(Carbamidomethyl)	1819.91	4.45518e+06	0	5.44678e+06	1.88271e+06	4.81983e+06	1.92092e+06	347082	High	High	74.93	46.59	6.1638e-06	0.00496232				High	63.73	8.07252e-05	High	48.59	0.0031317	High	67.4	4.10343e-05	High	61.61	0.000156926	0
	IVSNASCTTNCLAPLAK	35	1	1	P16858	N10(Deamidated); C11(Carbamidomethyl)	1763.87	4.57035e+06	4.00186e+06	6.193e+07	6.30536e+06	7.39854e+06	1.43177e+07	1.63253e+07	High	High	71.59	85.32	1.19027e-05	5.93111e-07	High	75.61	4.70714e-06	High	83.81	7.32834e-07	High	85.31	6.00662e-07	High	75.21	6.20679e-06	High	87.98	3.27597e-07	0
	VPTPNVSVVDLTCR	5	2	1	P16858	V9(Label:13C(5)15N(1))	1505.8	9.36625e+06	1.11302e+07	3.04491e+07	0	0	0	0	High		62.46		6.85878e-05		High	72.93	6.13234e-06	High	54.99	0.000390966										0
	VPTPNVSVVDLTCR	4	2	1	P16858		1499.79	2.41159e+06	0	1.78199e+07	0	0	2.52082e+06	3.25121e+06	High	High	55.94	87.39	0.000313642	2.51515e-07				High	63.06	6.31729e-05							High	68.94	1.76531e-05	0
	IVSNASCTTNCLAPLAK	1	1	1	P16858	N4(Deamidated); C7(Carbamidomethyl); C11(Carbamidomethyl)	1820.92	0	0	0	0	0	0	0							High	37.74	0.0313062													0
	IVSNASCTTNCLAPLAK	4	1	1	P16858		1705.87	0	0	2.08763e+06	0	0	1.24008e+06	1.26455e+06		High		55.26		0.000565918				High	68.76	2.17995e-05							High	49.03	0.00240112	0
	VPTPNVSVVDLTCR	2	2	1	P16858	C13(Carbamidomethyl)	1556.81	0	0	0	0	2.45821e+06	955974	0																High	81.69	1.06491e-06	High	71.32	1.14228e-05	0
Q9DCB8	Iron-sulfur cluster assembly 2 homolog, mitochondrial OS=Mus musculus GN=Isca2 PE=2 SV=2 - [ISCA2_MOUSE]	9.09	1	1	1	1	0	0	0	0	0	0	0																						0			46.9	9.09	1	1	154	16.7075	5.60498
	Sequence	# PSMs	# Proteins	# Protein Groups	Protein Group Accessions	Modifications	MH+ [Da]	A5: Area	B5: Area	C5: Area	D5: Area	E5: Area	F5: Area	G5: Area	A2	G2	IonScore A2	IonScore G2	Exp Value A2	Exp Value G2	B2	IonScore B2	Exp Value B2	C2	IonScore C2	Exp Value C2	D2	IonScore D2	Exp Value D2	E2	IonScore E2	Exp Value E2	F2	IonScore F2	Exp Value F2	# Missed Cleavages
	LQVEGGGCSGFQYK	1	1	1	Q9DCB8		1472.68	0	0	0	0	0	0	0		High		46.9		0.00204072																0
P02088	Hemoglobin subunit beta-1 OS=Mus musculus GN=Hbb-b1 PE=1 SV=2 - [HBB1_MOUSE]	8.84	2	1	1	3	2.74808e+06	3.9378e+06	1.50584e+06	0	0	0	0	61.22	8.84	1	1	51.07	8.84	1	1	69.15	8.84	1	1										0				0			147	15.8301	7.6499
	Sequence	# PSMs	# Proteins	# Protein Groups	Protein Group Accessions	Modifications	MH+ [Da]	A5: Area	B5: Area	C5: Area	D5: Area	E5: Area	F5: Area	G5: Area	A2	G2	IonScore A2	IonScore G2	Exp Value A2	Exp Value G2	B2	IonScore B2	Exp Value B2	C2	IonScore C2	Exp Value C2	D2	IonScore D2	Exp Value D2	E2	IonScore E2	Exp Value E2	F2	IonScore F2	Exp Value F2	# Missed Cleavages
	GTFASLSELHCDK	3	2	1	P02088		1407.66	2.74808e+06	3.9378e+06	1.50584e+06	0	0	0	0	High		61.22		7.06011e-05		High	51.07	0.000762478	High	69.15	1.13166e-05										0
O55143	Sarcoplasmic/endoplasmic reticulum calcium ATPase 2 OS=Mus musculus GN=Atp2a2 PE=1 SV=2 - [AT2A2_MOUSE]	8.81	3	8	8	37	3.9265e+06	6.87021e+06	4.58028e+06	431338	1.08499e+06	1.63651e+06	3.43929e+06	222.086	5.65	4	4	120.176	2.97	2	3	168.039	4.41	3	4	75.1239	2.11	2	3	207.119	5.17	4	6	286.679	5.17	4	7	420.697	6.7	5	10	1044	114.784	5.33838
	Sequence	# PSMs	# Proteins	# Protein Groups	Protein Group Accessions	Modifications	MH+ [Da]	A5: Area	B5: Area	C5: Area	D5: Area	E5: Area	F5: Area	G5: Area	A2	G2	IonScore A2	IonScore G2	Exp Value A2	Exp Value G2	B2	IonScore B2	Exp Value B2	C2	IonScore C2	Exp Value C2	D2	IonScore D2	Exp Value D2	E2	IonScore E2	Exp Value E2	F2	IonScore F2	Exp Value F2	# Missed Cleavages
	VGEATETALTCLVEK	3	2	1	O55143	C11(Carbamidomethyl)	1620.82	6.70048e+06	0	7.09567e+06	0	548229	0	0	High		93.87		6.40944e-08					High	86.18	3.73415e-07				High	70.47	1.57813e-05				0
	SLPSVETLGCTSVICSDK	4	3	1	O55143	C15(Carbamidomethyl)	1895.91	1.57561e+06	0	0	0	0	909817	1.37941e+06	High	High	88.36	60.82	2.49676e-07	0.000171508													High	53.92	0.000853798	0
	TGTLTTNQMSVCR	8	2	1	O55143	C12(Carbamidomethyl)	1468.69	2.88448e+06	1.06555e+06	3.51091e+06	239613	2.28212e+06	1.39618e+06	1.30996e+06	High	High	63.58	45.01	4.18578e-05	0.00369924	High	51.27	0.000711739	High	64.15	3.66708e-05	High	45.46	0.00322846	High	68.53	1.58939e-05	High	58.27	0.000165766	0
	SMSVYCTPNKPSR	1	1	1	O55143	C6(Carbamidomethyl)	1526.71	2.19455e+06	0	0	0	0	0	0	High		43.85		0.00405916																	0
	SLPSVETLGCTSVICSDKTGTLTTNQMSVCR	2	2	1	O55143	C10(Carbamidomethyl); C15(Carbamidomethyl); N25(Deamidated); C30(Carbamidomethyl)	3403.61	0	0	3.13427e+06	0	0	0	0							High	68.72	4.64932e-05	High	52.57	0.00188526										1
	SLPSVETLGCTSVICSDKTGTLTTNQMSVCR	1	2	1	O55143	C10(Carbamidomethyl); C15(Carbamidomethyl); C30(Carbamidomethyl)	3402.6	0	1.26749e+07	0	0	0	0	0							High	49.4	0.00384172													1
	SLPSVETLGCTSVICSDKTGTLTTNQMSVCR	1	2	1	O55143	C10(Carbamidomethyl); C15(Carbamidomethyl); N25(Deamidated); Q26(Deamidated); C30(Carbamidomethyl)	3404.61	0	0	0	0	0	0	0										High	47.95	0.00530273										1
	TGTLTTNQMSVCR	2	2	1	O55143	N7(Deamidated); C12(Carbamidomethyl)	1469.69	0	0	0	0	0	0	0													High	41.22	0.00904978	High	41.3	0.00875117				0
	ANACNSVIK	1	1	1	O55143	C4(Carbamidomethyl)	976.487	0	0	0	623064	0	0	0													High	30.1	0.0903944							0
	SLPSVETLGCTSVICSDK	1	3	1	O55143	C10(Carbamidomethyl); C15(Carbamidomethyl)	1952.93	0	0	0	0	160791	0	0																High	53.08	0.00109159				0
	GTAVAICR	3	2	1	O55143		790.423	0	0	0	0	424624	1.87438e+06	4.95177e+06		High		52.29		0.0004999										High	41.29	0.00629337	High	65.82	2.2176e-05	0
	TGTLTTNQMSVCR	4	2	1	O55143		1411.67	0	0	0	0	0	2.12533e+06	3.9867e+06		High		81.58		7.9476e-07													High	79.02	1.41354e-06	0
	VGEATETALTCLVEK	2	2	1	O55143		1563.79	0	0	0	0	0	232752	305287		High		80.4		1.50117e-06													High	63.11	8.02123e-05	0
	TGTLTTNQMSVCR	3	2	1	O55143	M9(Oxidation)	1427.66	0	0	0	0	0	463299	375260		High		63.6		4.26039e-05													High	48.35	0.001498	0
	NYLEQPGKECVQPATK	1	1	1	O55143		1804.89	0	0	0	0	0	0	155449		High		44.04		0.00848872																1
Q1XH17	Tripartite motif-containing protein 72 OS=Mus musculus GN=Trim72 PE=1 SV=1 - [TRI72_MOUSE]	8.81	1	2	2	2	0	0	2.11015e+06	0	0	0	373086									85.54	6.92	1	1						0							33.75	1.89	1	1	477	52.783	6.41748
	Sequence	# PSMs	# Proteins	# Protein Groups	Protein Group Accessions	Modifications	MH+ [Da]	A5: Area	B5: Area	C5: Area	D5: Area	E5: Area	F5: Area	G5: Area	A2	G2	IonScore A2	IonScore G2	Exp Value A2	Exp Value G2	B2	IonScore B2	Exp Value B2	C2	IonScore C2	Exp Value C2	D2	IonScore D2	Exp Value D2	E2	IonScore E2	Exp Value E2	F2	IonScore F2	Exp Value F2	# Missed Cleavages
	VAGEPAADGTVACPCCQAPTRPQALSTNLQLSR	1	1	1	Q1XH17	C13(Carbamidomethyl); C15(Carbamidomethyl); C16(Carbamidomethyl); Q17(Deamidated)	3497.68	0	0	2.11015e+06	0	0	0	0										High	85.54	1.01523e-06										0
	MQLQEACMR	1	1	1	Q1XH17		1109.49	0	0	0	0	0	0	373086		High		33.75		0.0206842																0
Q80UU9	Membrane-associated progesterone receptor component 2 OS=Mus musculus GN=Pgrmc2 PE=1 SV=2 - [PGRC2_MOUSE]	8.76	1	1	1	2	0	0	0	0	0	318675	366772																					82.56	8.76	1	1	83.08	8.76	1	1	217	23.3196	5.14795
	Sequence	# PSMs	# Proteins	# Protein Groups	Protein Group Accessions	Modifications	MH+ [Da]	A5: Area	B5: Area	C5: Area	D5: Area	E5: Area	F5: Area	G5: Area	A2	G2	IonScore A2	IonScore G2	Exp Value A2	Exp Value G2	B2	IonScore B2	Exp Value B2	C2	IonScore C2	Exp Value C2	D2	IonScore D2	Exp Value D2	E2	IonScore E2	Exp Value E2	F2	IonScore F2	Exp Value F2	# Missed Cleavages
	GLCSGPGAGEESPAATLPR	2	1	1	Q80UU9		1769.85	0	0	0	0	0	318675	366772		High		83.08		9.02154e-07													High	82.56	1.00443e-06	0
Q9CQJ6	Density-regulated protein OS=Mus musculus GN=Denr PE=2 SV=1 - [DENR_MOUSE]	8.59	1	1	1	4	0	0	0	170516	311644	634240	560570													51.19	8.59	1	1	44.84	8.59	1	1	78.34	8.59	1	1	54.74	8.59	1	1	198	22.1521	5.30029
	Sequence	# PSMs	# Proteins	# Protein Groups	Protein Group Accessions	Modifications	MH+ [Da]	A5: Area	B5: Area	C5: Area	D5: Area	E5: Area	F5: Area	G5: Area	A2	G2	IonScore A2	IonScore G2	Exp Value A2	Exp Value G2	B2	IonScore B2	Exp Value B2	C2	IonScore C2	Exp Value C2	D2	IonScore D2	Exp Value D2	E2	IonScore E2	Exp Value E2	F2	IonScore F2	Exp Value F2	# Missed Cleavages
	ATDISESSGADCKGDTK	4	1	1	Q9CQJ6	N-Term(Acetyl)	1726.74	0	0	0	170516	311644	634240	560570		High		54.74		0.000256671							High	51.19	0.00058203	High	44.84	0.00251321	High	78.34	1.02588e-06	1
P00015	Cytochrome c, testis-specific OS=Mus musculus GN=Cyct PE=1 SV=3 - [CYC2_MOUSE]	8.57	2	1	1	1	0	0	3.58959e+06	0	0	0	0		0							34.2	8.57	1	1						0				0				0			105	11.706	9.51025
	Sequence	# PSMs	# Proteins	# Protein Groups	Protein Group Accessions	Modifications	MH+ [Da]	A5: Area	B5: Area	C5: Area	D5: Area	E5: Area	F5: Area	G5: Area	A2	G2	IonScore A2	IonScore G2	Exp Value A2	Exp Value G2	B2	IonScore B2	Exp Value B2	C2	IonScore C2	Exp Value C2	D2	IonScore D2	Exp Value D2	E2	IonScore E2	Exp Value E2	F2	IonScore F2	Exp Value F2	# Missed Cleavages
	CAQCHTVEK	1	2	1	P00015		1018.45	0	0	3.58959e+06	0	0	0	0										High	34.2	0.0103602										0
Q8BWT1	3-ketoacyl-CoA thiolase, mitochondrial OS=Mus musculus GN=Acaa2 PE=1 SV=3 - [THIM_MOUSE]	8.56	1	2	2	4	6.44052e+06	0	2.1207e+06	0	0	2.24316e+06	0	37.69	5.29	1	1		0			43.85	5.29	1	1		0				0			56.2414	8.56	2	2		0			397	41.8034	8.08936
	Sequence	# PSMs	# Proteins	# Protein Groups	Protein Group Accessions	Modifications	MH+ [Da]	A5: Area	B5: Area	C5: Area	D5: Area	E5: Area	F5: Area	G5: Area	A2	G2	IonScore A2	IonScore G2	Exp Value A2	Exp Value G2	B2	IonScore B2	Exp Value B2	C2	IonScore C2	Exp Value C2	D2	IonScore D2	Exp Value D2	E2	IonScore E2	Exp Value E2	F2	IonScore F2	Exp Value F2	# Missed Cleavages
	DAEVVLCGGTESMSQSPYCVR	2	1	1	Q8BWT1	C7(Carbamidomethyl); C19(Carbamidomethyl)	2345.03	6.44052e+06	0	2.1207e+06	0	0	0	0	High		37.69		0.0166556					High	43.85	0.00394377										0
	DAEVVLCGGTESMSQSPYCVR	1	1	1	Q8BWT1	C7(Carbamidomethyl); Q15(Deamidated)	2289.01	0	0	0	0	0	0	0																			High	40.34	0.015669	0
	EDCDRYALQSQQR	1	1	1	Q8BWT1		1611.71	0	0	0	0	0	2.24316e+06	0																			High	36.74	0.0184297	1
P05125	Natriuretic peptides A OS=Mus musculus GN=Nppa PE=1 SV=2 - [ANF_MOUSE]	8.55	1	1	1	2	2455528	0	3.21072e+06	0	0	0	0	71.96	8.55	1	1					58.61	8.55	1	1																	152	16.5614	6.55127
	Sequence	# PSMs	# Proteins	# Protein Groups	Protein Group Accessions	Modifications	MH+ [Da]	A5: Area	B5: Area	C5: Area	D5: Area	E5: Area	F5: Area	G5: Area	A2	G2	IonScore A2	IonScore G2	Exp Value A2	Exp Value G2	B2	IonScore B2	Exp Value B2	C2	IonScore C2	Exp Value C2	D2	IonScore D2	Exp Value D2	E2	IonScore E2	Exp Value E2	F2	IonScore F2	Exp Value F2	# Missed Cleavages
	IGAQSGLGCNSFR	2	1	1	P05125		1309.63	2455528	0	3.21072e+06	0	0	0	0	High		71.96		6.17055e-06					High	58.61	0.000133452										0
Q8K3J1	NADH dehydrogenase [ubiquinone] iron-sulfur protein 8, mitochondrial OS=Mus musculus GN=Ndufs8 PE=1 SV=1 - [NDUS8_MOUSE]	8.49	1	1	1	2	0	0	0	0	0	137350	0										0				0							47.63	8.49	1	1	39.49	8.49	1	1	212	24.0228	6.21436
	Sequence	# PSMs	# Proteins	# Protein Groups	Protein Group Accessions	Modifications	MH+ [Da]	A5: Area	B5: Area	C5: Area	D5: Area	E5: Area	F5: Area	G5: Area	A2	G2	IonScore A2	IonScore G2	Exp Value A2	Exp Value G2	B2	IonScore B2	Exp Value B2	C2	IonScore C2	Exp Value C2	D2	IonScore D2	Exp Value D2	E2	IonScore E2	Exp Value E2	F2	IonScore F2	Exp Value F2	# Missed Cleavages
	LCEAICPAQAITIEAEPR	1	1	1	Q8K3J1	C6(Carbamidomethyl)	1984.98	0	0	0	0	0	137350	0																			High	47.63	0.004205	0
	LCEAICPAQAITIEAEPR	1	1	1	Q8K3J1	Q9(Deamidated)	1928.98	0	0	0	0	0	0	0		High		39.49		0.0254554																0
P48962	ADP/ATP translocase 1 OS=Mus musculus GN=Slc25a4 PE=1 SV=4 - [ADT1_MOUSE]	8.39	1	2	2	13	2.85409e+06	0	1.6225e+06	0	0	1.54603e+08	4.82402e+07	45.56	4.7	1	1		0			37.52	3.69	1	1		0				0			141.816	3.69	1	5	171.235	3.69	1	6	298	32.8831	9.71533
	Sequence	# PSMs	# Proteins	# Protein Groups	Protein Group Accessions	Modifications	MH+ [Da]	A5: Area	B5: Area	C5: Area	D5: Area	E5: Area	F5: Area	G5: Area	A2	G2	IonScore A2	IonScore G2	Exp Value A2	Exp Value G2	B2	IonScore B2	Exp Value B2	C2	IonScore C2	Exp Value C2	D2	IonScore D2	Exp Value D2	E2	IonScore E2	Exp Value E2	F2	IonScore F2	Exp Value F2	# Missed Cleavages
	GADIMYTGTLDCWR	1	1	1	P48962	C12(Carbamidomethyl)	1658.73	2.85409e+06	0	0	0	0	0	0	High		45.56		0.00175678																	0
	EFNGLGDCLTK	3	1	1	P48962	N3(Deamidated)	1197.54	0	0	1.6225e+06	0	0	625525	1.55077e+06		High		43.95		0.00248879				High	37.52	0.010479							High	35.98	0.0157087	0
	EFNGLGDCLTK	4	1	1	P48962		1196.56	0	0	0	0	0	1.41471e+07	2.82525e+07		High		57.13		0.000158012													High	57.05	0.00015947	0
	EFNGLGDCLTK	5	1	1	P48962	C8(Carbamidomethyl)	1253.58	0	0	0	0	0	1.54603e+08	4.82402e+07		High		55.21		0.000239082													High	49.49	0.00091824	0
Q91VS7	Microsomal glutathione S-transferase 1 OS=Mus musculus GN=Mgst1 PE=1 SV=3 - [MGST1_MOUSE]	8.39	1	1	1	4	1.12768e+06	1.65593e+06	0	0	0	0	1.71986e+06	63.9316	8.39	1	2	35.56	8.39	1	1		0												0			48.41	8.39	1	1	155	17.5401	9.65674
	Sequence	# PSMs	# Proteins	# Protein Groups	Protein Group Accessions	Modifications	MH+ [Da]	A5: Area	B5: Area	C5: Area	D5: Area	E5: Area	F5: Area	G5: Area	A2	G2	IonScore A2	IonScore G2	Exp Value A2	Exp Value G2	B2	IonScore B2	Exp Value B2	C2	IonScore C2	Exp Value C2	D2	IonScore D2	Exp Value D2	E2	IonScore E2	Exp Value E2	F2	IonScore F2	Exp Value F2	# Missed Cleavages
	VFANPEDCAGFGK	1	1	1	Q91VS7	N4(Deamidated)	1355.61	0	0	0	0	0	0	0	High		46.6		0.00139798																	0
	VFANPEDCAGFGK	3	1	1	Q91VS7		1354.61	1.12768e+06	1.65593e+06	0	0	0	0	1.71986e+06	High	High	34.87	48.41	0.0200064	0.00108447	High	35.56	0.0174844													0
P63276	40S ribosomal protein S17 OS=Mus musculus GN=Rps17 PE=1 SV=2 - [RS17_MOUSE]	8.15	1	1	1	3	958256	0	0	0	0	339853	830602	32.41	8.15	1	1																	39.57	8.15	1	1	34.4	8.15	1	1	135	15.5144	9.84717
	Sequence	# PSMs	# Proteins	# Protein Groups	Protein Group Accessions	Modifications	MH+ [Da]	A5: Area	B5: Area	C5: Area	D5: Area	E5: Area	F5: Area	G5: Area	A2	G2	IonScore A2	IonScore G2	Exp Value A2	Exp Value G2	B2	IonScore B2	Exp Value B2	C2	IonScore C2	Exp Value C2	D2	IonScore D2	Exp Value D2	E2	IonScore E2	Exp Value E2	F2	IonScore F2	Exp Value F2	# Missed Cleavages
	VCEEIAIIPSK	3	1	1	P63276		1201.65	958256	0	0	0	0	339853	830602	High	High	32.41	34.4	0.0607989	0.0407374													High	39.57	0.0123933	0
Q8K2B3	Succinate dehydrogenase [ubiquinone] flavoprotein subunit, mitochondrial OS=Mus musculus GN=Sdha PE=1 SV=1 - [DHSA_MOUSE]	8.13	1	4	4	15	6.81313e+06	613682	2.24511e+07	0	239020	842528	1.82523e+06	80.4324	6.48	3	4	27.89	1.05	1	1	127.576	4.22	2	5		0			37.62	1.66	1	1	78.3645	3.92	2	3	40.49	1.66	1	1	664	72.5392	7.37158
	Sequence	# PSMs	# Proteins	# Protein Groups	Protein Group Accessions	Modifications	MH+ [Da]	A5: Area	B5: Area	C5: Area	D5: Area	E5: Area	F5: Area	G5: Area	A2	G2	IonScore A2	IonScore G2	Exp Value A2	Exp Value G2	B2	IonScore B2	Exp Value B2	C2	IonScore C2	Exp Value C2	D2	IonScore D2	Exp Value D2	E2	IonScore E2	Exp Value E2	F2	IonScore F2	Exp Value F2	# Missed Cleavages
	TLNEADCATVPPAIR	1	1	1	Q8K2B3	C7(Carbamidomethyl)	1627.81	3.80129e+06	0	0	0	0	0	0	High		51.54		0.00104447																	0
	TYFSCTSAHTSTGDGTAMVTR	3	1	1	Q8K2B3	C5(Carbamidomethyl)	2250.98	1.49834e+07	0	3.59704e+07	0	0	0	0	High		31.66		0.0555083					High	54.68	0.000275731										0
	CCCVADR	5	1	1	Q8K2B3	C1(Carbamidomethyl); C2(Carbamidomethyl); C3(Carbamidomethyl)	940.344	1.65468e+06	613682	8.93184e+06	0	0	0	0	High		30.67		0.00337386		High	27.89	0.00519916	High	36.46	0.000621345										0
	TYFSCTSAHTSTGDGTAMVTR	1	1	1	Q8K2B3	C5(Carbamidomethyl); M18(Oxidation)	2266.98	0	0	2.53723e+06	0	0	0	0										High	35.98	0.0167938										0
	VGSVLQEGCEK	3	1	1	Q8K2B3	C9(Carbamidomethyl)	1205.58	0	0	0	0	239020	823135	0																High	37.62	0.0185869	High	40.98	0.00857445	0
	TLNEADCATVPPAIR	1	1	1	Q8K2B3		1570.79	0	0	0	0	0	861921	0																			High	52.68	0.000829228	0
	VGSVLQEGCEK	1	1	1	Q8K2B3		1148.56	0	0	0	0	0	0	1.82523e+06		High		40.49		0.00925464																0
P10605	Cathepsin B OS=Mus musculus GN=Ctsb PE=1 SV=2 - [CATB_MOUSE]	7.96	1	2	2	2	0	0	0	0	0	189099	0																					78.8114	7.96	2	2		0			339	37.2557	5.90967
	Sequence	# PSMs	# Proteins	# Protein Groups	Protein Group Accessions	Modifications	MH+ [Da]	A5: Area	B5: Area	C5: Area	D5: Area	E5: Area	F5: Area	G5: Area	A2	G2	IonScore A2	IonScore G2	Exp Value A2	Exp Value G2	B2	IonScore B2	Exp Value B2	C2	IonScore C2	Exp Value C2	D2	IonScore D2	Exp Value D2	E2	IonScore E2	Exp Value E2	F2	IonScore F2	Exp Value F2	# Missed Cleavages
	EQWSNCPTIGQIR	1	1	1	P10605		1531.73	0	0	0	0	0	189099	0																			High	55.47	0.00038241	0
	SCEAGYSPSYKEDK	1	1	1	P10605		1563.66	0	0	0	0	0	0	0																			High	41.18	0.00364274	1
Q60605	Myosin light polypeptide 6 OS=Mus musculus GN=Myl6 PE=1 SV=3 - [MYL6_MOUSE]	7.95	1	1	1	2	0	0	0	0	0	916127	588850																					56	7.95	1	1	34.16	7.95	1	1	151	16.9191	4.65283
	Sequence	# PSMs	# Proteins	# Protein Groups	Protein Group Accessions	Modifications	MH+ [Da]	A5: Area	B5: Area	C5: Area	D5: Area	E5: Area	F5: Area	G5: Area	A2	G2	IonScore A2	IonScore G2	Exp Value A2	Exp Value G2	B2	IonScore B2	Exp Value B2	C2	IonScore C2	Exp Value C2	D2	IonScore D2	Exp Value D2	E2	IonScore E2	Exp Value E2	F2	IonScore F2	Exp Value F2	# Missed Cleavages
	CDFTEDQTAEFK	2	1	1	Q60605	N-Term(Acetyl)	1475.6	0	0	0	0	0	916127	588850		High		34.16		0.0100915													High	56	6.39275e-05	0
P99024	Tubulin beta-5 chain OS=Mus musculus GN=Tubb5 PE=1 SV=1 - [TBB5_MOUSE]	7.88	7	3	3	12	0	0	3.80887e+06	0	0	3.31934e+06	4.24685e+06		0							28.89	2.03	1	1									158.761	7.88	3	7	83.8006	7.88	3	4	444	49.639	4.89404
	Sequence	# PSMs	# Proteins	# Protein Groups	Protein Group Accessions	Modifications	MH+ [Da]	A5: Area	B5: Area	C5: Area	D5: Area	E5: Area	F5: Area	G5: Area	A2	G2	IonScore A2	IonScore G2	Exp Value A2	Exp Value G2	B2	IonScore B2	Exp Value B2	C2	IonScore C2	Exp Value C2	D2	IonScore D2	Exp Value D2	E2	IonScore E2	Exp Value E2	F2	IonScore F2	Exp Value F2	# Missed Cleavages
	NMMAACDPR	3	7	1	P99024		1008.4	0	0	3.80887e+06	0	0	4.91815e+06	5.93821e+06		High		36.62		0.00364766				High	28.89	0.0160757							High	43.9	0.000674214	0
	TAVCDIPPR	6	5	1	P99024		971.498	0	0	0	0	0	0	0		High		32.22		0.0376969													High	45.28	0.0019983	0
	EIVHIQAGQCGNQIGAK	2	6	1	P99024		1765.9	0	0	0	0	0	1.72054e+06	2.55548e+06		High		47.5		0.00351744													High	42.82	0.0103069	0
	NMMAACDPR	1	7	1	P99024	M3(Oxidation)	1024.4	0	0	0	0	0	570162	0																			High	27.49	0.0196062	0
Q9CQJ8	NADH dehydrogenase [ubiquinone] 1 beta subcomplex subunit 9 OS=Mus musculus GN=Ndufb9 PE=1 SV=3 - [NDUB9_MOUSE]	7.82	1	1	1	1	0	0	0	0	0	0	1.36081e+06		0				0				0								0				0			45.04	7.82	1	1	179	21.9697	7.79639
	Sequence	# PSMs	# Proteins	# Protein Groups	Protein Group Accessions	Modifications	MH+ [Da]	A5: Area	B5: Area	C5: Area	D5: Area	E5: Area	F5: Area	G5: Area	A2	G2	IonScore A2	IonScore G2	Exp Value A2	Exp Value G2	B2	IonScore B2	Exp Value B2	C2	IonScore C2	Exp Value C2	D2	IonScore D2	Exp Value D2	E2	IonScore E2	Exp Value E2	F2	IonScore F2	Exp Value F2	# Missed Cleavages
	AFCAPPAYLTHQQK	1	1	1	Q9CQJ8	N-Term(Acetyl)	1616.79	0	0	0	0	0	0	1.36081e+06		High		45.04		0.00520752																0
Q60931	Voltage-dependent anion-selective channel protein 3 OS=Mus musculus GN=Vdac3 PE=1 SV=1 - [VDAC3_MOUSE]	7.77	1	2	2	5	1.06675e+06	0	3.9775e+06	0	0	0	5.72828e+06	48.48	3.89	1	1					55.62	3.89	1	1						0				0			96.7552	7.77	2	3	283	30.7334	8.79248
	Sequence	# PSMs	# Proteins	# Protein Groups	Protein Group Accessions	Modifications	MH+ [Da]	A5: Area	B5: Area	C5: Area	D5: Area	E5: Area	F5: Area	G5: Area	A2	G2	IonScore A2	IonScore G2	Exp Value A2	Exp Value G2	B2	IonScore B2	Exp Value B2	C2	IonScore C2	Exp Value C2	D2	IonScore D2	Exp Value D2	E2	IonScore E2	Exp Value E2	F2	IonScore F2	Exp Value F2	# Missed Cleavages
	VCNYGLTFTQK	4	1	1	Q60931		1273.62	1.06675e+06	0	3.9775e+06	0	0	0	3.14899e+06	High	High	48.48	60.65	0.00146518	9.81102e-05				High	55.62	0.00028951										0
	CNTPTYCDLGK	1	1	1	Q60931	N-Term(Acetyl)	1256.53	0	0	0	0	0	0	8.30757e+06		High		30.97		0.0270744																0
P17751	Triosephosphate isomerase OS=Mus musculus GN=Tpi1 PE=1 SV=4 - [TPIS_MOUSE]	7.69	1	2	2	15	1.63791e+07	4.34117e+06	8.79394e+06	880550	3.40852e+06	581112	2.9486e+06	137.942	4.35	1	3	77.51	4.35	1	1	143.439	7.69	2	4	72.942	7.69	2	2	54.64	4.35	1	1	42.38	3.34	1	1	92.8095	7.69	2	3	299	32.1713	5.74463
	Sequence	# PSMs	# Proteins	# Protein Groups	Protein Group Accessions	Modifications	MH+ [Da]	A5: Area	B5: Area	C5: Area	D5: Area	E5: Area	F5: Area	G5: Area	A2	G2	IonScore A2	IonScore G2	Exp Value A2	Exp Value G2	B2	IonScore B2	Exp Value B2	C2	IonScore C2	Exp Value C2	D2	IonScore D2	Exp Value D2	E2	IonScore E2	Exp Value E2	F2	IonScore F2	Exp Value F2	# Missed Cleavages
	IIYGGSVTGATCK	7	1	1	P17751	C12(Carbamidomethyl)	1326.67	1.63791e+07	4.34117e+06	14988629	896584	3.40852e+06	0	0	High		91.7		6.94675e-08		High	77.51	1.88064e-06	High	92.02	6.4533e-08	High	60.25	0.000111022	High	54.64	0.000407116				0
	IIYGGSVTGATCK	4	1	1	P17751		1269.65	1.07795e+06	0	4.52607e+06	0	0	0	3.59826e+06	High	High	43.42	56.47	0.00422456	0.000239513				High	37.83	0.0152125										0
	IAVAAQNCYK	3	1	1	P17751	C8(Carbamidomethyl)	1137.57	0	0	2.59925e+06	864516	0	581112	0										High	36.18	0.0217735	High	34.52	0.0326871				High	42.38	0.00545434	0
	IAVAAQNCYK	1	1	1	P17751		1080.55	0	0	0	0	0	0	2.29895e+06		High		40.75		0.0074169																0
Q99LC5	Electron transfer flavoprotein subunit alpha, mitochondrial OS=Mus musculus GN=Etfa PE=1 SV=2 - [ETFA_MOUSE]	7.51	1	2	2	14	1.13795e+07	814650	9.93795e+06	0	2.40634e+06	904921	905006	115.606	7.51	2	3	43.06	3.9	1	1	134.609	7.51	2	4		0			114.306	7.51	2	3	97.9014	3.9	1	2	37.81	3.9	1	1	333	34.9875	8.38232
	Sequence	# PSMs	# Proteins	# Protein Groups	Protein Group Accessions	Modifications	MH+ [Da]	A5: Area	B5: Area	C5: Area	D5: Area	E5: Area	F5: Area	G5: Area	A2	G2	IonScore A2	IonScore G2	Exp Value A2	Exp Value G2	B2	IonScore B2	Exp Value B2	C2	IonScore C2	Exp Value C2	D2	IonScore D2	Exp Value D2	E2	IonScore E2	Exp Value E2	F2	IonScore F2	Exp Value F2	# Missed Cleavages
	LGGEVSCLVAGTK	4	1	1	Q99LC5	C7(Carbamidomethyl)	1290.67	3.37034e+06	0	3.18175e+06	0	239868	284870	0	High		70.5		9.87952e-06					High	55.85	0.000305779				High	43.02	0.00624853	High	68.13	1.97268e-05	0
	TIYAGNALCTVK	5	1	1	Q99LC5	C9(Carbamidomethyl)	1310.68	1.93886e+07	0	1.66942e+07	0	4.57282e+06	0	0	High		57.31		0.000197299					High	60.59	8.87375e-05				High	66.27	2.61423e-05				0
	LGGEVSCLVAGTK	5	1	1	Q99LC5		1233.65	1.7019e+06	814650	2.89863e+06	0	0	904921	905006	High	High	34.54	37.81	0.0365799	0.0190248	High	43.06	0.00517543	High	43.3	0.00497202							High	54.11	0.000446179	0
Q9QUH0	Glutaredoxin-1 OS=Mus musculus GN=Glrx PE=1 SV=3 - [GLRX1_MOUSE]	7.48	1	1	1	1	0	0	0	0	0	0	1.68345e+06		0																0				0			30.84	7.48	1	1	107	11.8631	8.36768
	Sequence	# PSMs	# Proteins	# Protein Groups	Protein Group Accessions	Modifications	MH+ [Da]	A5: Area	B5: Area	C5: Area	D5: Area	E5: Area	F5: Area	G5: Area	A2	G2	IonScore A2	IonScore G2	Exp Value A2	Exp Value G2	B2	IonScore B2	Exp Value B2	C2	IonScore C2	Exp Value C2	D2	IonScore D2	Exp Value D2	E2	IonScore E2	Exp Value E2	F2	IonScore F2	Exp Value F2	# Missed Cleavages
	AQEFVNCK	1	1	1	Q9QUH0	N-Term(Acetyl)	980.447	0	0	0	0	0	0	1.68345e+06		High		30.84		0.041619																0
Q9DCX2	ATP synthase subunit d, mitochondrial OS=Mus musculus GN=Atp5h PE=1 SV=3 - [ATP5H_MOUSE]	7.45	1	1	1	9	1.30825e+06	0	8.46417e+06	0	0	2.6168e+06	3.46526e+06	40.46	7.45	1	1					88.261	7.45	1	2	47.52	7.45	1	1		0			104.269	7.45	1	3	67.9492	7.45	1	2	161	18.7376	5.69385
	Sequence	# PSMs	# Proteins	# Protein Groups	Protein Group Accessions	Modifications	MH+ [Da]	A5: Area	B5: Area	C5: Area	D5: Area	E5: Area	F5: Area	G5: Area	A2	G2	IonScore A2	IonScore G2	Exp Value A2	Exp Value G2	B2	IonScore B2	Exp Value B2	C2	IonScore C2	Exp Value C2	D2	IonScore D2	Exp Value D2	E2	IonScore E2	Exp Value E2	F2	IonScore F2	Exp Value F2	# Missed Cleavages
	SCAEFVSGSQLR	6	1	1	Q9DCX2		1283.6	1.30825e+06	0	4.35696e+06	0	0	2.6168e+06	3.46526e+06	High	High	40.46	54	0.00707455	0.000348742				High	42.61	0.00429575							High	50.16	0.000846724	0
	SCAEFVSGSQLR	3	1	1	Q9DCX2	C2(Carbamidomethyl)	1340.63	0	0	8.46417e+06	0	0	616519	0										High	69.98	8.5543e-06	High	47.52	0.0016285				High	67.55	1.62344e-05	0
Q99LX0	Protein DJ-1 OS=Mus musculus GN=Park7 PE=1 SV=1 - [PARK7_MOUSE]	7.41	1	1	1	1	0	0	0	0	0	0	478100		0								0												0			41.02	7.41	1	1	189	20.0084	6.771
	Sequence	# PSMs	# Proteins	# Protein Groups	Protein Group Accessions	Modifications	MH+ [Da]	A5: Area	B5: Area	C5: Area	D5: Area	E5: Area	F5: Area	G5: Area	A2	G2	IonScore A2	IonScore G2	Exp Value A2	Exp Value G2	B2	IonScore B2	Exp Value B2	C2	IonScore C2	Exp Value C2	D2	IonScore D2	Exp Value D2	E2	IonScore E2	Exp Value E2	F2	IonScore F2	Exp Value F2	# Missed Cleavages
	DVMICPDTSLEDAK	1	1	1	Q99LX0		1536.69	0	0	0	0	0	0	478100		High		41.02		0.00785144																0
P54071	Isocitrate dehydrogenase [NADP], mitochondrial OS=Mus musculus GN=Idh2 PE=1 SV=3 - [IDHP_MOUSE]	7.3	1	3	3	37	2.78728e+07	0	1.12204e+07	3.94818e+06	3.04693e+06	2.03051e+06	2.95582e+06	212.294	5.09	2	5		0			207.5	2.88	1	5	187.157	5.09	2	7	220.804	2.88	1	6	351.007	5.09	2	8	283.295	5.09	2	6	452	50.8739	8.68994
	Sequence	# PSMs	# Proteins	# Protein Groups	Protein Group Accessions	Modifications	MH+ [Da]	A5: Area	B5: Area	C5: Area	D5: Area	E5: Area	F5: Area	G5: Area	A2	G2	IonScore A2	IonScore G2	Exp Value A2	Exp Value G2	B2	IonScore B2	Exp Value B2	C2	IonScore C2	Exp Value C2	D2	IonScore D2	Exp Value D2	E2	IonScore E2	Exp Value E2	F2	IonScore F2	Exp Value F2	# Missed Cleavages
	VCVQTVESGAMTK	4	1	1	P54071	C2(Carbamidomethyl); M11(Oxidation)	1425.67	557782	0	1.02537e+06	170336	682117	0	0	High		85.3		2.90399e-07					High	77.1	1.92547e-06	High	59.96	0.000119243	High	67.73	1.93532e-05				0
	VCVQTVESGAMTK	10	1	1	P54071	C2(Carbamidomethyl)	1409.67	6.23429e+06	0	1.12204e+07	928272	3.04693e+06	1.59775e+06	502707	High	High	75.4	50.15	3.20993e-06	0.00116071				High	76.45	2.37335e-06	High	71.21	9.23336e-06	High	75.88	3.19426e-06	High	80.86	1.01477e-06	0
	CATITPDEAR	2	1	1	P54071	C1(Carbamidomethyl)	1133.53	4.95113e+07	0	0	6.96809e+06	0	0	0	High		43.68		0.00278128								High	43.84	0.00288927							0
	VCVQTVESGAMTK	8	1	1	P54071	M11(Oxidation)	1368.65	271528	0	1.83615e+06	361392	557121	2.4946e+06	2.51633e+06	High	High	37.98	65.35	0.015118	3.16833e-05				High	56.96	0.000191304	High	36.43	0.0244573	High	55.81	0.000280923	High	82.27	6.43917e-07	0
	VCVQTVESGAMTK	7	1	1	P54071		1352.65	0	0	2.41191e+06	228793	577038	3.65744e+06	4.63984e+06		High		87.86		1.90853e-07				High	60.07	0.000101107	High	49.93	0.00117732	High	59.24	0.000139256	High	89.51	1.3075e-07	0
	CATITPDEAR	1	1	1	P54071		1076.5	0	0	0	532269	0	0	0													High	36.76	0.0140329							0
	VCVQTVESGAMTK	1	1	1	P54071	Q4(Deamidated); M11(Oxidation)	1369.65	0	0	0	0	0	0	0													High	30.38	0.0984479							0
	VCVQTVESGAMTK	1	1	1	P54071	C2(Carbamidomethyl); Q4(Deamidated)	1410.68	0	0	0	0	0	0	0																High	42.04	0.0080616				0
	VCVQTVESGAMTK	1	1	1	P54071	Q4(Deamidated)	1353.65	0	0	0	0	0	0	0																			High	38.67	0.0155527	0
	SSGGFVWACK	2	1	1	P54071		1041.48	0	0	0	0	0	403573	1.27179e+06		High		47.27		0.00103031													High	34.84	0.0173234	0
Q9R0P5	Destrin OS=Mus musculus GN=Dstn PE=1 SV=3 - [DEST_MOUSE]	7.27	1	1	1	3	0	0	0	0	869080	2.93583e+06	4.87824e+06		0								0							53.6	7.27	1	1	42.27	7.27	1	1	49.77	7.27	1	1	165	18.5095	7.97217
	Sequence	# PSMs	# Proteins	# Protein Groups	Protein Group Accessions	Modifications	MH+ [Da]	A5: Area	B5: Area	C5: Area	D5: Area	E5: Area	F5: Area	G5: Area	A2	G2	IonScore A2	IonScore G2	Exp Value A2	Exp Value G2	B2	IonScore B2	Exp Value B2	C2	IonScore C2	Exp Value C2	D2	IonScore D2	Exp Value D2	E2	IonScore E2	Exp Value E2	F2	IonScore F2	Exp Value F2	# Missed Cleavages
	ASGVQVADEVCR	1	1	1	Q9R0P5	N-Term(Acetyl); C11(Carbamidomethyl)	1332.62	0	0	0	0	869080	0	0																High	53.6	0.000403341				0
	ASGVQVADEVCR	2	1	1	Q9R0P5	N-Term(Acetyl)	1275.6	0	0	0	0	0	2.93583e+06	4.87824e+06		High		49.77		0.00100061													High	42.27	0.00563576	0
Q60930	Voltage-dependent anion-selective channel protein 2 OS=Mus musculus GN=Vdac2 PE=1 SV=2 - [VDAC2_MOUSE]	7.12	1	2	2	36	3.60242e+06	714743	8.34664e+06	2.48502e+06	3.58797e+06	9.32382e+06	1.10553e+07	95.37	6.44	1	1	105.463	6.44	1	2	252.673	6.44	1	5	133.281	6.44	1	3	328.664	6.44	1	7	387.831	7.12	2	7	459.819	7.12	2	11	295	31.7126	7.48877
	Sequence	# PSMs	# Proteins	# Protein Groups	Protein Group Accessions	Modifications	MH+ [Da]	A5: Area	B5: Area	C5: Area	D5: Area	E5: Area	F5: Area	G5: Area	A2	G2	IonScore A2	IonScore G2	Exp Value A2	Exp Value G2	B2	IonScore B2	Exp Value B2	C2	IonScore C2	Exp Value C2	D2	IonScore D2	Exp Value D2	E2	IonScore E2	Exp Value E2	F2	IonScore F2	Exp Value F2	# Missed Cleavages
	SCSGVEFSTSGSSNTDTGK	25	1	1	Q60930		1850.77	3.60242e+06	714743	8.34664e+06	2.48502e+06	3.58797e+06	1.53555e+07	1.74299e+07	High	High	95.37	97.71	1.02512e-08	9.64078e-09	High	70.97	2.83541e-06	High	93.15	1.96332e-08	High	70.73	5.00405e-06	High	92.61	3.0539e-08	High	97.16	1.06155e-08	0
	SCSGVEFSTSGSSNTDTGK	5	1	1	Q60930	N14(Deamidated)	1851.77	0	0	0	0	0	0	0							High	55.58	0.000117595	High	65.05	1.09882e-05	High	37.68	0.0111151				High	54.3	0.000226451	0
	SCSGVEFSTSGSSNTDTGK	2	1	1	Q60930	C2(Carbamidomethyl)	1907.78	0	0	0	0	258578	0	0																High	73.06	2.37022e-06				0
	TKSCSGVEFSTSGSSNTDTGK	3	1	1	Q60930		2079.91	0	0	0	0	0	3.2921e+06	4.68071e+06		High		46.35		0.00288747													High	48.28	0.00182399	1
	TKSCSGVEFSTSGSSNTDTGK	1	1	1	Q60930	N16(Deamidated)	2080.92	0	0	0	0	0	0	0		High		36.46		0.031248																1
Q9DCW4	Electron transfer flavoprotein subunit beta OS=Mus musculus GN=Etfb PE=1 SV=3 - [ETFB_MOUSE]	6.67	1	1	1	15	4.15648e+06	0	2.01215e+07	0	0	2.2345e+06	2.17008e+06	88.5265	6.67	1	3		0			165.719	6.67	1	4		0				0			267.476	6.67	1	5	136.762	6.67	1	3	255	27.606	8.104
	Sequence	# PSMs	# Proteins	# Protein Groups	Protein Group Accessions	Modifications	MH+ [Da]	A5: Area	B5: Area	C5: Area	D5: Area	E5: Area	F5: Area	G5: Area	A2	G2	IonScore A2	IonScore G2	Exp Value A2	Exp Value G2	B2	IonScore B2	Exp Value B2	C2	IonScore C2	Exp Value C2	D2	IonScore D2	Exp Value D2	E2	IonScore E2	Exp Value E2	F2	IonScore F2	Exp Value F2	# Missed Cleavages
	EIIAVSCGPSQCQETIR	10	1	1	Q9DCW4	C7(Carbamidomethyl)	1890.91	4.15648e+06	0	1.52756e+07	0	0	2.2345e+06	2.17008e+06	High	High	43.4	69.36	0.00735912	2.49601e-05				High	68.43	2.39368e-05							High	91.82	1.40015e-07	0
	EIIAVSCGPSQCQETIR	2	1	1	Q9DCW4	C7(Carbamidomethyl); C12(Carbamidomethyl)	1947.93	971116	0	2.01215e+07	0	0	0	0	High		40.29		0.0161872					High	51.78	0.00115425										0
	EIIAVSCGPSQCQETIR	1	1	1	Q9DCW4	C7(Carbamidomethyl); Q11(Deamidated)	1891.91	0	0	0	0	0	0	0	High		35.58		0.04737																	0
	EIIAVSCGPSQCQETIR	2	1	1	Q9DCW4	C7(Carbamidomethyl); Q11(Deamidated); C12(Carbamidomethyl)	1948.93	0	0	0	0	0	0	0										High	42.31	0.0103398							High	55.54	0.000611986	0
P46412	Glutathione peroxidase 3 OS=Mus musculus GN=Gpx3 PE=2 SV=2 - [GPX3_MOUSE]	6.64	1	1	1	4	0	0	0	0	0	556585	688193																					45.24	6.64	1	1	92.4319	6.64	1	3	226	25.4088	8.22119
	Sequence	# PSMs	# Proteins	# Protein Groups	Protein Group Accessions	Modifications	MH+ [Da]	A5: Area	B5: Area	C5: Area	D5: Area	E5: Area	F5: Area	G5: Area	A2	G2	IonScore A2	IonScore G2	Exp Value A2	Exp Value G2	B2	IonScore B2	Exp Value B2	C2	IonScore C2	Exp Value C2	D2	IonScore D2	Exp Value D2	E2	IonScore E2	Exp Value E2	F2	IonScore F2	Exp Value F2	# Missed Cleavages
	NSCPPTAELLGSPGR	4	1	1	P46412		1498.73	0	0	0	0	0	556585	688193		High		47.92		0.00215678													High	45.24	0.00399018	0
Q91VD9	NADH-ubiquinone oxidoreductase 75 kDa subunit, mitochondrial OS=Mus musculus GN=Ndufs1 PE=1 SV=2 - [NDUS1_MOUSE]	6.46	1	5	5	22	2.77127e+06	1.51156e+07	1.49851e+07	776977	8.58901e+06	2.09754e+06	2.46941e+06	170.715	4.95	3	4	125.52	3.44	2	4	189.978	3.99	3	5	73.6239	2.48	2	3	144.153	2.48	2	3	63.5811	1.51	1	2	46.62	1.51	1	1	727	79.7256	5.71924
	Sequence	# PSMs	# Proteins	# Protein Groups	Protein Group Accessions	Modifications	MH+ [Da]	A5: Area	B5: Area	C5: Area	D5: Area	E5: Area	F5: Area	G5: Area	A2	G2	IonScore A2	IonScore G2	Exp Value A2	Exp Value G2	B2	IonScore B2	Exp Value B2	C2	IonScore C2	Exp Value C2	D2	IonScore D2	Exp Value D2	E2	IonScore E2	Exp Value E2	F2	IonScore F2	Exp Value F2	# Missed Cleavages
	CVKAVTEGAQAVEEPSIC	7	1	1	Q91VD9	C1(Carbamidomethyl); C18(Carbamidomethyl)	1947.92	4.21379e+06	1.26252e+07	2.01215e+07	86358.9	6.81105e+06	0	0	High		89.63		1.79129e-07		High	80.37	1.45648e-06	High	80.38	1.50718e-06	High	42.56	0.0111258	High	80.82	1.68693e-06				1
	MCLVEIEKAPK	2	1	1	Q91VD9	C2(Carbamidomethyl)	1317.69	773900	0	1.92722e+06	0	0	0	0	High		72.66		6.53111e-06					High	57.14	0.00023087										1
	ASQTMAKCVKAVTEGAQAVEEPSIC	3	1	1	Q91VD9	C8(Carbamidomethyl); C25(Carbamidomethyl)	2665.27	3.32612e+06	1.76061e+07	0	0	0	0	0	High		39.86		0.0268053		High	42.43	0.0148613													2
	CVKAVTEGAQAVEEPSIC	3	1	1	Q91VD9	C1(Carbamidomethyl)	1890.89	0	8.4292e+06	1.52756e+07	0	0	0	0							High	42.53	0.00914216	High	58.34	0.000228699										1
	AVTEGAQAVEEPSIC	4	1	1	Q91VD9	C15(Carbamidomethyl)	1560.72	0	0	2.29064e+07	1.46759e+06	1.0367e+07	0	0										High	38.55	0.0143337	High	38.43	0.0173766	High	48.82	0.00150575				0
	VVAACAMPVMK	2	1	1	Q91VD9		1119.57	0	0	0	0	0	2.09754e+06	2.46941e+06		High		46.62		0.00222344													High	46.51	0.00228048	0
	VVAACAMPVMK	1	1	1	Q91VD9	C5(Carbamidomethyl)	1176.59	0	0	0	0	0	628183	0																			High	41.96	0.00695381	0
P45952	Medium-chain specific acyl-CoA dehydrogenase, mitochondrial OS=Mus musculus GN=Acadm PE=1 SV=1 - [ACADM_MOUSE]	6.41	1	2	2	11	4.33365e+06	632119	2.06371e+07	0	7.47161e+06	0	0	80.6616	6.41	2	2	84.1396	6.41	1	2	149.519	6.41	2	4					75.1159	5.94	1	3									421	46.4516	8.36768
	Sequence	# PSMs	# Proteins	# Protein Groups	Protein Group Accessions	Modifications	MH+ [Da]	A5: Area	B5: Area	C5: Area	D5: Area	E5: Area	F5: Area	G5: Area	A2	G2	IonScore A2	IonScore G2	Exp Value A2	Exp Value G2	B2	IonScore B2	Exp Value B2	C2	IonScore C2	Exp Value C2	D2	IonScore D2	Exp Value D2	E2	IonScore E2	Exp Value E2	F2	IonScore F2	Exp Value F2	# Missed Cleavages
	MTEQPMMCAYCVTEPSAGSDVAAIKTK	3	1	1	P45952	C8(Carbamidomethyl); C11(Carbamidomethyl)	2976.32	5.99323e+06	0	1.73621e+07	0	0	0	0	High		66.32		3.7452e-05		High	57	0.000365632	High	66.03	3.71944e-05										1
	MTEQPMMCAYCVTEPSAGSDVAAIK	1	1	1	P45952	M7(Oxidation); C8(Carbamidomethyl); C11(Carbamidomethyl); V12(Label:13C(5)15N(1))	2769.18	2.67408e+06	0	0	0	0	0	0	High		32.88		0.03671																	0
	MTEQPMMCAYCVTEPSAGSDVAAIKTK	2	1	1	P45952	Q4(Deamidated); C8(Carbamidomethyl); C11(Carbamidomethyl)	2977.34	0	632119	0	0	0	0	0							High	53.58	0.000757343	High	50.84	0.0014818										1
	MTEQPMMCAYCVTEPSAGSDVAAIKTK	1	1	1	P45952	Q4(Deamidated); M6(Oxidation); C8(Carbamidomethyl); C11(Carbamidomethyl)	2993.32	0	0	2.17332e+06	0	0	0	0										High	60.53	0.000118384										1
	MTEQPMMCAYCVTEPSAGSDVAAIK	2	1	1	P45952	C8(Carbamidomethyl); C11(Carbamidomethyl)	2747.19	0	0	2.39121e+07	0	7.47161e+06	0	0										High	39.93	0.01001				High	39.07	0.019542				0
	MTEQPMMCAYCVTEPSAGSDVAAIK	1	1	1	P45952	N-Term(Acetyl); Q4(Deamidated); M7(Oxidation); C11(Carbamidomethyl)	2749.21	0	0	0	0	0	0	0																High	42.91	0.0103027				0
	MTEQPMMCAYCVTEPSAGSDVAAIK	1	1	1	P45952	Q4(Deamidated); C8(Carbamidomethyl); C11(Carbamidomethyl)	2748.2	0	0	0	0	281511	0	0																High	42.75	0.00957716				0
Q8WUR0	Protein C19orf12 homolog OS=Mus musculus PE=2 SV=1 - [CS012_MOUSE]	6.38	1	1	1	1	0	0	0	0	0	0	672732																						0			53.17	6.38	1	1	141	15.0768	7.18115
	Sequence	# PSMs	# Proteins	# Protein Groups	Protein Group Accessions	Modifications	MH+ [Da]	A5: Area	B5: Area	C5: Area	D5: Area	E5: Area	F5: Area	G5: Area	A2	G2	IonScore A2	IonScore G2	Exp Value A2	Exp Value G2	B2	IonScore B2	Exp Value B2	C2	IonScore C2	Exp Value C2	D2	IonScore D2	Exp Value D2	E2	IonScore E2	Exp Value E2	F2	IonScore F2	Exp Value F2	# Missed Cleavages
	LLCSISQER	1	1	1	Q8WUR0		1048.54	0	0	0	0	0	0	672732		High		53.17		0.000444115																0
P06151	L-lactate dehydrogenase A chain OS=Mus musculus GN=Ldha PE=1 SV=3 - [LDHA_MOUSE]	6.33	3	2	2	22	4.54136e+06	1.50176e+06	6.36009e+06	329511	2.52247e+06	7.46062e+06	8.34705e+06	53.1595	3.61	1	2	42.61	3.61	1	1	100.059	6.33	2	3	48.93	3.61	1	1	46.2726	6.33	2	2	184.343	6.33	2	6	203.161	6.33	2	7	332	36.4752	7.73779
	Sequence	# PSMs	# Proteins	# Protein Groups	Protein Group Accessions	Modifications	MH+ [Da]	A5: Area	B5: Area	C5: Area	D5: Area	E5: Area	F5: Area	G5: Area	A2	G2	IonScore A2	IonScore G2	Exp Value A2	Exp Value G2	B2	IonScore B2	Exp Value B2	C2	IonScore C2	Exp Value C2	D2	IonScore D2	Exp Value D2	E2	IonScore E2	Exp Value E2	F2	IonScore F2	Exp Value F2	# Missed Cleavages
	VIGSGCNLDSAR	10	3	1	P06151		1191.58	2.09587e+06	1.50176e+06	1.0534e+07	329511	0	8.40881e+06	1.0503e+07	High	High	39.85	67.24	0.0103825	2.01543e-05	High	42.61	0.00549922	High	60.55	8.33913e-05	High	48.93	0.00137278				High	65.13	3.13501e-05	0
	VIGSGCNLDSAR	5	3	1	P06151	C6(Carbamidomethyl)	1248.6	4.54136e+06	0	8.86671e+06	0	4.05567e+06	6.47863e+06	1.80736e+06	High	High	37.84	45.69	0.0163451	0.00281914				High	44.79	0.00318785				High	37.03	0.0207565	High	51.05	0.000824497	0
	DYCVTANSK	6	1	1	P06151		1000.44	0	0	2.18616e+06	0	989265	6.51243e+06	6.1911e+06		High		51.99		0.00020332				High	35.76	0.00735326				High	35.7	0.00866674	High	47.36	0.000591365	0
	VIGSGCNLDSAR	1	3	1	P06151	N7(Deamidated)	1192.58	0	0	0	0	0	0	0		High		35.87		0.0276033																0
Q9DCS9	NADH dehydrogenase [ubiquinone] 1 beta subcomplex subunit 10 OS=Mus musculus GN=Ndufb10 PE=1 SV=3 - [NDUBA_MOUSE]	6.25	1	1	1	6	0	0	525111	0	239378	3.23202e+06	3.47034e+06									38.08	6.25	1	1					34.78	6.25	1	1	59.6414	6.25	1	2	57.4159	6.25	1	2	176	21.0104	8.03076
	Sequence	# PSMs	# Proteins	# Protein Groups	Protein Group Accessions	Modifications	MH+ [Da]	A5: Area	B5: Area	C5: Area	D5: Area	E5: Area	F5: Area	G5: Area	A2	G2	IonScore A2	IonScore G2	Exp Value A2	Exp Value G2	B2	IonScore B2	Exp Value B2	C2	IonScore C2	Exp Value C2	D2	IonScore D2	Exp Value D2	E2	IonScore E2	Exp Value E2	F2	IonScore F2	Exp Value F2	# Missed Cleavages
	EGENYQQNCAK	6	1	1	Q9DCS9		1283.53	0	0	525111	0	239378	3.23202e+06	3.47034e+06		High		38.49		0.00448807				High	38.08	0.00402995				High	34.78	0.0104621	High	41.4	0.00229646	0
Q62147	Sarcospan OS=Mus musculus GN=Sspn PE=2 SV=1 - [SSPN_MOUSE]	6.02	1	1	1	1	0	0	0	0	0	0	406536		0								0				0				0				0			40.5	6.02	1	1	216	23.8421	7.85498
	Sequence	# PSMs	# Proteins	# Protein Groups	Protein Group Accessions	Modifications	MH+ [Da]	A5: Area	B5: Area	C5: Area	D5: Area	E5: Area	F5: Area	G5: Area	A2	G2	IonScore A2	IonScore G2	Exp Value A2	Exp Value G2	B2	IonScore B2	Exp Value B2	C2	IonScore C2	Exp Value C2	D2	IonScore D2	Exp Value D2	E2	IonScore E2	Exp Value E2	F2	IonScore F2	Exp Value F2	# Missed Cleavages
	DVTDCTSVTGTFK	1	1	1	Q62147		1373.62	0	0	0	0	0	0	406536		High		40.5		0.00682253																0
P15532	Nucleoside diphosphate kinase A OS=Mus musculus GN=Nme1 PE=1 SV=1 - [NDKA_MOUSE]	5.92	2	1	1	3	2.80265e+06	0	5.59455e+06	0	0	0	917818	48.03	5.92	1	1					45.72	5.92	1	1													31.3	5.92	1	1	152	17.1969	7.37158
	Sequence	# PSMs	# Proteins	# Protein Groups	Protein Group Accessions	Modifications	MH+ [Da]	A5: Area	B5: Area	C5: Area	D5: Area	E5: Area	F5: Area	G5: Area	A2	G2	IonScore A2	IonScore G2	Exp Value A2	Exp Value G2	B2	IonScore B2	Exp Value B2	C2	IonScore C2	Exp Value C2	D2	IonScore D2	Exp Value D2	E2	IonScore E2	Exp Value E2	F2	IonScore F2	Exp Value F2	# Missed Cleavages
	GDFCIQVGR	2	2	1	P15532	C4(Carbamidomethyl)	1051.5	2.80265e+06	0	5.59455e+06	0	0	0	0	High		48.03		0.000994757					High	45.72	0.00175486										0
	GDFCIQVGR	1	2	1	P15532		994.477	0	0	0	0	0	0	917818		High		31.3		0.0507056																0
Q9ER35	Fructosamine-3-kinase OS=Mus musculus GN=Fn3k PE=2 SV=1 - [FN3K_MOUSE]	5.83	1	1	1	3	0	0	0	0	0	247674	305593									43.57	5.83	1	1									52.27	5.83	1	1	63.6	5.83	1	1	309	35.0097	8.39697
	Sequence	# PSMs	# Proteins	# Protein Groups	Protein Group Accessions	Modifications	MH+ [Da]	A5: Area	B5: Area	C5: Area	D5: Area	E5: Area	F5: Area	G5: Area	A2	G2	IonScore A2	IonScore G2	Exp Value A2	Exp Value G2	B2	IonScore B2	Exp Value B2	C2	IonScore C2	Exp Value C2	D2	IonScore D2	Exp Value D2	E2	IonScore E2	Exp Value E2	F2	IonScore F2	Exp Value F2	# Missed Cleavages
	QNTVGCGAEGAEPQGVTK	3	1	1	Q9ER35		1745.82	0	0	0	0	0	247674	305593		High		63.6		7.03227e-05				High	43.57	0.005758							High	52.27	0.000920517	0
Q9CRB9	Coiled-coil-helix-coiled-coil-helix domain-containing protein 3, mitochondrial OS=Mus musculus GN=Chchd3 PE=1 SV=1 - [CHCH3_MOUSE]	5.73	1	1	1	1	0	0	0	0	0	0	3.53792e+06		0								0				0				0				0			39.37	5.73	1	1	227	26.3182	8.36768
	Sequence	# PSMs	# Proteins	# Protein Groups	Protein Group Accessions	Modifications	MH+ [Da]	A5: Area	B5: Area	C5: Area	D5: Area	E5: Area	F5: Area	G5: Area	A2	G2	IonScore A2	IonScore G2	Exp Value A2	Exp Value G2	B2	IonScore B2	Exp Value B2	C2	IonScore C2	Exp Value C2	D2	IonScore D2	Exp Value D2	E2	IonScore E2	Exp Value E2	F2	IonScore F2	Exp Value F2	# Missed Cleavages
	YEYHPVCADLQTK	1	1	1	Q9CRB9		1566.72	0	0	0	0	0	0	3.53792e+06		High		39.37		0.0139138																0
Q8R1G2	Carboxymethylenebutenolidase homolog OS=Mus musculus GN=Cmbl PE=2 SV=1 - [CMBL_MOUSE]	5.71	1	1	1	2	0	0	0	0	0	0	139742																						0			45.4259	5.71	1	2	245	27.884	7.18115
	Sequence	# PSMs	# Proteins	# Protein Groups	Protein Group Accessions	Modifications	MH+ [Da]	A5: Area	B5: Area	C5: Area	D5: Area	E5: Area	F5: Area	G5: Area	A2	G2	IonScore A2	IonScore G2	Exp Value A2	Exp Value G2	B2	IonScore B2	Exp Value B2	C2	IonScore C2	Exp Value C2	D2	IonScore D2	Exp Value D2	E2	IonScore E2	Exp Value E2	F2	IonScore F2	Exp Value F2	# Missed Cleavages
	ANEANPCPCDIGHK	1	1	1	Q8R1G2	N-Term(Acetyl); C9(Carbamidomethyl)	1567.66	0	0	0	0	0	0	139742		High		34.53		0.0168962																0
	ANEANPCPCDIGHK	1	1	1	Q8R1G2	N-Term(Acetyl); N5(Deamidated); C7(Carbamidomethyl)	1568.66	0	0	0	0	0	0	0		High		31.8		0.0343561																0
Q91YT0	NADH dehydrogenase [ubiquinone] flavoprotein 1, mitochondrial OS=Mus musculus GN=Ndufv1 PE=1 SV=1 - [NDUV1_MOUSE]	5.6	1	2	2	6	534692	0	0	0	0	697401	816232	63.63	3.23	1	1																	50.19	3.23	1	1	114.404	5.6	2	4	464	50.8017	8.20654
	Sequence	# PSMs	# Proteins	# Protein Groups	Protein Group Accessions	Modifications	MH+ [Da]	A5: Area	B5: Area	C5: Area	D5: Area	E5: Area	F5: Area	G5: Area	A2	G2	IonScore A2	IonScore G2	Exp Value A2	Exp Value G2	B2	IonScore B2	Exp Value B2	C2	IonScore C2	Exp Value C2	D2	IonScore D2	Exp Value D2	E2	IonScore E2	Exp Value E2	F2	IonScore F2	Exp Value F2	# Missed Cleavages
	YLVVNADEGEPGTCK	1	1	1	Q91YT0	C14(Carbamidomethyl)	1651.77	534692	0	0	0	0	0	0	High		63.63		4.67325e-05																	0
	YLVVNADEGEPGTCK	3	1	1	Q91YT0		1594.74	0	0	0	0	0	697401	819763		High		67.08		2.53475e-05													High	50.19	0.00123861	0
	HESCGQCTPCR	1	1	1	Q91YT0	C4(Carbamidomethyl)	1277.48	0	0	0	0	0	0	0		High		35.49		0.00206216																0
	HESCGQCTPCR	1	1	1	Q91YT0		1220.46	0	0	0	0	0	0	812702		High		21.56		0.0495745																0
Q8BXV2	BRI3-binding protein OS=Mus musculus GN=Bri3bp PE=2 SV=1 - [BRI3B_MOUSE]	5.53	1	1	1	1	0	0	0	0	0	0	987836																						0			34.43	5.53	1	1	253	28.2451	9.5249
	Sequence	# PSMs	# Proteins	# Protein Groups	Protein Group Accessions	Modifications	MH+ [Da]	A5: Area	B5: Area	C5: Area	D5: Area	E5: Area	F5: Area	G5: Area	A2	G2	IonScore A2	IonScore G2	Exp Value A2	Exp Value G2	B2	IonScore B2	Exp Value B2	C2	IonScore C2	Exp Value C2	D2	IonScore D2	Exp Value D2	E2	IonScore E2	Exp Value E2	F2	IonScore F2	Exp Value F2	# Missed Cleavages
	GSPGGLCSPSVEEK	1	1	1	Q8BXV2		1346.62	0	0	0	0	0	0	987836		High		34.43		0.0343631																0
Q9CZ13	Cytochrome b-c1 complex subunit 1, mitochondrial OS=Mus musculus GN=Uqcrc1 PE=1 SV=2 - [QCR1_MOUSE]	5.42	1	2	2	22	1.39299e+07	782769	2.65785e+07	775458	8.49882e+06	2.53517e+06	2.60954e+06	112.545	5.42	2	4	49.77	2.5	1	1	123.439	5.42	2	4	87.942	2.5	1	2	99.8946	5.42	2	3	155.461	5.42	2	4	140.988	5.42	2	4	480	52.8185	6.21436
	Sequence	# PSMs	# Proteins	# Protein Groups	Protein Group Accessions	Modifications	MH+ [Da]	A5: Area	B5: Area	C5: Area	D5: Area	E5: Area	F5: Area	G5: Area	A2	G2	IonScore A2	IonScore G2	Exp Value A2	Exp Value G2	B2	IonScore B2	Exp Value B2	C2	IonScore C2	Exp Value C2	D2	IonScore D2	Exp Value D2	E2	IonScore E2	Exp Value E2	F2	IonScore F2	Exp Value F2	# Missed Cleavages
	LCTSATESEVTR	8	1	1	Q9CZ13	C2(Carbamidomethyl)	1353.63	2.46136e+06	782769	3.99612e+06	775458	1.8198e+06	2.75997e+06	2.61724e+06	High	High	65.09	57.38	2.62661e-05	0.00017568	High	49.77	0.000895702	High	58.28	0.000130465	High	58.09	0.000151358	High	64.57	3.39364e-05	High	60.16	9.31541e-05	0
	VYEEDAVPGLTPCR	5	1	1	Q9CZ13		1548.74	316893	0	2.30401e+06	0	0	2.31038e+06	2.60183e+06	High	High	36.96	49.67	0.0229766	0.0015402				High	39.41	0.0134483							High	56.48	0.000316554	0
	VYEEDAVPGLTPCR	4	1	1	Q9CZ13	C13(Carbamidomethyl)	1605.76	2.53985e+07	0	4.91609e+07	0	1.51778e+07	0	0	High		36.73		0.025256					High	41.24	0.00923369				High	38.63	0.0198298				0
	LCTSATESEVTR	5	1	1	Q9CZ13		1296.61	0	0	1.14149e+06	176474	294525	1.10448e+06	1.49767e+06		High		50.95		0.000733218				High	57.57	0.0001455	High	54.18	0.000353107	High	42.9	0.00475166	High	71.24	6.99385e-06	0
O08709	Peroxiredoxin-6 OS=Mus musculus GN=Prdx6 PE=1 SV=3 - [PRDX6_MOUSE]	5.36	1	1	1	6	3.72096e+06	0	1.44584e+07	0	0	9.05678e+06	9.18947e+06	37.31	5.36	1	1					35.57	5.36	1	1									61.6714	5.36	1	2	62.2289	5.36	1	2	224	24.855	6.01123
	Sequence	# PSMs	# Proteins	# Protein Groups	Protein Group Accessions	Modifications	MH+ [Da]	A5: Area	B5: Area	C5: Area	D5: Area	E5: Area	F5: Area	G5: Area	A2	G2	IonScore A2	IonScore G2	Exp Value A2	Exp Value G2	B2	IonScore B2	Exp Value B2	C2	IonScore C2	Exp Value C2	D2	IonScore D2	Exp Value D2	E2	IonScore E2	Exp Value E2	F2	IonScore F2	Exp Value F2	# Missed Cleavages
	DFTPVCTTELGR	6	1	1	O08709		1338.63	3.72096e+06	0	1.44584e+07	0	0	9.05678e+06	9.18947e+06	High	High	37.31	47.43	0.0179928	0.0018379				High	35.57	0.0255561							High	42.66	0.00551486	0
Q64105	Sepiapterin reductase OS=Mus musculus GN=Spr PE=1 SV=1 - [SPRE_MOUSE]	5.36	1	1	1	3	0	0	0	0	0	0	322826		0																			40.44	5.36	1	1	57.5859	5.36	1	2	261	27.8654	5.74463
	Sequence	# PSMs	# Proteins	# Protein Groups	Protein Group Accessions	Modifications	MH+ [Da]	A5: Area	B5: Area	C5: Area	D5: Area	E5: Area	F5: Area	G5: Area	A2	G2	IonScore A2	IonScore G2	Exp Value A2	Exp Value G2	B2	IonScore B2	Exp Value B2	C2	IonScore C2	Exp Value C2	D2	IonScore D2	Exp Value D2	E2	IonScore E2	Exp Value E2	F2	IonScore F2	Exp Value F2	# Missed Cleavages
	SDGALVDCGTSAQK	2	1	1	Q64105	Q13(Deamidated)	1352.61	0	0	0	0	0	0	0		High		41.96		0.00554967													High	40.44	0.00798374	0
	SDGALVDCGTSAQK	1	1	1	Q64105		1351.61	0	0	0	0	0	0	322826		High		35.53		0.0230076																0
P05202	Aspartate aminotransferase, mitochondrial OS=Mus musculus GN=Got2 PE=1 SV=1 - [AATM_MOUSE]	5.35	1	3	3	5	3.32514e+06	0	0	0	0	0	3.11263e+06	119.406	5.35	3	4		0				0				0				0				0			31.8	2.09	1	1	430	47.3812	8.99756
	Sequence	# PSMs	# Proteins	# Protein Groups	Protein Group Accessions	Modifications	MH+ [Da]	A5: Area	B5: Area	C5: Area	D5: Area	E5: Area	F5: Area	G5: Area	A2	G2	IonScore A2	IonScore G2	Exp Value A2	Exp Value G2	B2	IonScore B2	Exp Value B2	C2	IonScore C2	Exp Value C2	D2	IonScore D2	Exp Value D2	E2	IonScore E2	Exp Value E2	F2	IonScore F2	Exp Value F2	# Missed Cleavages
	NMGLYGERVGAFTVVCKDAEEAK	1	1	1	P05202	C16(Carbamidomethyl)	2544.23	2.33961e+06	0	0	0	0	0	0	High		52.33		0.00157952																	2
	VGAFTVVCK	1	1	1	P05202	C8(Carbamidomethyl)	980.526	4.74695e+06	0	0	0	0	0	0	High		48.15		0.000972241																	0
	VGAFTVVCKDAEEAK	1	1	1	P05202	C8(Carbamidomethyl)	1623.8	2.88886e+06	0	0	0	0	0	0	High		47.78		0.00251921																	1
	NMGLYGERVGAFTVVCKDAEEAK	1	1	1	P05202	N1(Deamidated); C16(Carbamidomethyl)	2545.23	0	0	0	0	0	0	0	High		44.79		0.00906238																	2
	VGAFTVVCK	1	1	1	P05202		923.501	0	0	0	0	0	0	3.11263e+06		High		31.8		0.0446959																0
Q3TBW2	39S ribosomal protein L10, mitochondrial OS=Mus musculus GN=Mrpl10 PE=2 SV=2 - [RM10_MOUSE]	5.34	1	1	1	1	0	0	0	0	0	0	0																									29.86	5.34	1	1	262	29.3769	9.68604
	Sequence	# PSMs	# Proteins	# Protein Groups	Protein Group Accessions	Modifications	MH+ [Da]	A5: Area	B5: Area	C5: Area	D5: Area	E5: Area	F5: Area	G5: Area	A2	G2	IonScore A2	IonScore G2	Exp Value A2	Exp Value G2	B2	IonScore B2	Exp Value B2	C2	IonScore C2	Exp Value C2	D2	IonScore D2	Exp Value D2	E2	IonScore E2	Exp Value E2	F2	IonScore F2	Exp Value F2	# Missed Cleavages
	EQNEGDCATSANEK	1	1	1	Q3TBW2		1495.6	0	0	0	0	0	0	0		High		29.86		0.0228757																0
P58252	Elongation factor 2 OS=Mus musculus GN=Eef2 PE=1 SV=2 - [EF2_MOUSE]	5.13	1	3	3	9	2.96433e+06	0	4.40335e+06	0	1.20211e+06	180672	155750	156.58	5.13	3	3					126.479	3.5	2	3					64.36	2.1	1	1	40.91	1.63	1	1	61.07	1.63	1	1	858	95.2529	6.82959
	Sequence	# PSMs	# Proteins	# Protein Groups	Protein Group Accessions	Modifications	MH+ [Da]	A5: Area	B5: Area	C5: Area	D5: Area	E5: Area	F5: Area	G5: Area	A2	G2	IonScore A2	IonScore G2	Exp Value A2	Exp Value G2	B2	IonScore B2	Exp Value B2	C2	IonScore C2	Exp Value C2	D2	IonScore D2	Exp Value D2	E2	IonScore E2	Exp Value E2	F2	IonScore F2	Exp Value F2	# Missed Cleavages
	CELLYEGPPDDEAAMGIK	4	1	1	P58252	C1(Carbamidomethyl)	2007.91	5.25382e+06	0	7103143	0	1.20211e+06	0	0	High		78.06		1.85389e-06					High	68.52	1.63805e-05				High	64.36	6.06821e-05				0
	CLYASVLTAQPR	2	1	1	P58252	C1(Carbamidomethyl)	1378.72	1.53735e+06	0	1.70355e+06	0	0	0	0	High		61.89		7.99545e-05					High	47.03	0.00243728										0
	ETVSEESNVLCLSK	1	1	1	P58252	C11(Carbamidomethyl)	1594.77	2.10181e+06	0	0	0	0	0	0	High		58.04		0.000203676																	0
	ETVSEESNVLCLSK	2	1	1	P58252		1537.74	0	0	0	0	0	180672	155750		High		61.07		0.00011189													High	40.91	0.0118563	0
P41216	Long-chain-fatty-acid--CoA ligase 1 OS=Mus musculus GN=Acsl1 PE=1 SV=2 - [ACSL1_MOUSE]	5.01	1	2	2	14	6.20753e+06	2.36189e+06	2.49992e+07	367138	6.46521e+06	113776	804641	151.97	5.01	2	3	65.59	2	1	1	113.489	2	1	3	72.622	2	1	2	113.283	2	1	2	94.9714	2	1	2	41.6	2	1	1	699	77.9014	7.15186
	Sequence	# PSMs	# Proteins	# Protein Groups	Protein Group Accessions	Modifications	MH+ [Da]	A5: Area	B5: Area	C5: Area	D5: Area	E5: Area	F5: Area	G5: Area	A2	G2	IonScore A2	IonScore G2	Exp Value A2	Exp Value G2	B2	IonScore B2	Exp Value B2	C2	IonScore C2	Exp Value C2	D2	IonScore D2	Exp Value D2	E2	IonScore E2	Exp Value E2	F2	IonScore F2	Exp Value F2	# Missed Cleavages
	GIQVSNNGPCLGSR	9	1	1	P41216	C10(Carbamidomethyl)	1458.71	8.66374e+06	2.36189e+06	2.49992e+07	367138	6.46521e+06	113776	0	High		77.37		2.05769e-06		High	65.59	3.33202e-05	High	65.84	3.0909e-05	High	42.33	0.00800578	High	82.15	8.3598e-07	High	71	1.06281e-05	0
	LVDVEEMNYLASKGEGEVCVK	1	1	1	P41216	C19(Carbamidomethyl)	2369.14	3.75132e+06	0	0	0	0	0	0	High		51.66		0.00160315																	1
	GIQVSNNGPCLGSR	2	1	1	P41216	Q3(Deamidated); C10(Carbamidomethyl)	1459.71	0	0	954927	0	0	0	0										High	41.53	0.00758263	High	49.12	0.0017959							0
	GIQVSNNGPCLGSR	1	1	1	P41216	N7(Deamidated)	1402.69	0	0	0	0	0	0	0																			High	46.81	0.00282032	0
	GIQVSNNGPCLGSR	1	1	1	P41216		1401.69	0	0	0	0	0	0	804641		High		41.6		0.00942274																0
Q9D6R2	Isocitrate dehydrogenase [NAD] subunit alpha, mitochondrial OS=Mus musculus GN=Idh3a PE=1 SV=1 - [IDH3A_MOUSE]	4.92	1	3	3	16	4.64116e+07	2.69594e+07	3.53459e+07	0	6.43843e+06	1.0227e+06	1.59743e+06	115.065	3.01	2	3	116.277	3.01	2	3	125.044	4.92	3	4					80.5324	2.73	1	2	71.3323	2.73	1	2	79.7691	2.73	1	2	366	39.6131	6.72705
	Sequence	# PSMs	# Proteins	# Protein Groups	Protein Group Accessions	Modifications	MH+ [Da]	A5: Area	B5: Area	C5: Area	D5: Area	E5: Area	F5: Area	G5: Area	A2	G2	IonScore A2	IonScore G2	Exp Value A2	Exp Value G2	B2	IonScore B2	Exp Value B2	C2	IonScore C2	Exp Value C2	D2	IonScore D2	Exp Value D2	E2	IonScore E2	Exp Value E2	F2	IonScore F2	Exp Value F2	# Missed Cleavages
	CSDFTEEICR	8	1	1	Q9D6R2	C1(Carbamidomethyl); C9(Carbamidomethyl)	1316.53	2.79318e+07	1.4416e+07	30975955	0	6.43843e+06	0	0	High		66.09		2.62029e-06		High	67.84	1.75126e-06	High	62.46	6.07273e-06				High	51.72	0.000119453				0
	CSDFTEEICRR	3	1	1	Q9D6R2	C1(Carbamidomethyl); C9(Carbamidomethyl)	1472.63	6.48913e+07	3.95028e+07	7.18111e+07	0	0	0	0	High		31.01		0.0267469		High	42.01	0.0020994	High	42.65	0.00190681										1
	DLGGNAKCSDFTEEICR	1	1	1	Q9D6R2	C8(Carbamidomethyl); C16(Carbamidomethyl)	1971.85	0	0	3.25073e+06	0	0	0	0										High	35.75	0.0170552										1
	CSDFTEEICR	4	1	1	Q9D6R2	C1(Carbamidomethyl)	1259.5	0	0	0	0	0	1.0227e+06	1.59743e+06		High		58.65		2.16286e-05													High	56.4	3.95175e-05	0
P50544	Very long-chain specific acyl-CoA dehydrogenase, mitochondrial OS=Mus musculus GN=Acadvl PE=1 SV=3 - [ACADV_MOUSE]	4.88	1	2	2	2	883562	0	0	0	0	0	4.88252e+06	43.96	3.35	1	1		0				0								0				0			33.19	1.52	1	1	656	70.8307	8.74854
	Sequence	# PSMs	# Proteins	# Protein Groups	Protein Group Accessions	Modifications	MH+ [Da]	A5: Area	B5: Area	C5: Area	D5: Area	E5: Area	F5: Area	G5: Area	A2	G2	IonScore A2	IonScore G2	Exp Value A2	Exp Value G2	B2	IonScore B2	Exp Value B2	C2	IonScore C2	Exp Value C2	D2	IonScore D2	Exp Value D2	E2	IonScore E2	Exp Value E2	F2	IonScore F2	Exp Value F2	# Missed Cleavages
	VADECIQIMGGMGFMKEPGVER	1	1	1	P50544	C5(Carbamidomethyl)	2454.14	883562	0	0	0	0	0	0	High		43.96		0.00765411																	1
	SSAIPSPCGK	1	1	1	P50544		946.465	0	0	0	0	0	0	4.88252e+06		High		33.19		0.0416649																0
Q60870	Receptor expression-enhancing protein 5 OS=Mus musculus GN=Reep5 PE=1 SV=1 - [REEP5_MOUSE]	4.86	1	1	1	3	0	0	0	0	0	708995	1.29989e+06																					38.72	4.86	1	1	56.8659	4.86	1	2	185	21.0369	8.38232
	Sequence	# PSMs	# Proteins	# Protein Groups	Protein Group Accessions	Modifications	MH+ [Da]	A5: Area	B5: Area	C5: Area	D5: Area	E5: Area	F5: Area	G5: Area	A2	G2	IonScore A2	IonScore G2	Exp Value A2	Exp Value G2	B2	IonScore B2	Exp Value B2	C2	IonScore C2	Exp Value C2	D2	IonScore D2	Exp Value D2	E2	IonScore E2	Exp Value E2	F2	IonScore F2	Exp Value F2	# Missed Cleavages
	NCMTDLLAK	3	1	1	Q60870		1008.48	0	0	0	0	0	708995	1.29989e+06		High		38.9		0.00953305													High	38.72	0.00936579	0
P53702	Cytochrome c-type heme lyase OS=Mus musculus GN=Hccs PE=1 SV=2 - [CCHL_MOUSE]	4.78	1	1	1	1	0	0	0	0	0	65641.1	0																					38.59	4.78	1	1					272	30.9579	7.12256
	Sequence	# PSMs	# Proteins	# Protein Groups	Protein Group Accessions	Modifications	MH+ [Da]	A5: Area	B5: Area	C5: Area	D5: Area	E5: Area	F5: Area	G5: Area	A2	G2	IonScore A2	IonScore G2	Exp Value A2	Exp Value G2	B2	IonScore B2	Exp Value B2	C2	IonScore C2	Exp Value C2	D2	IonScore D2	Exp Value D2	E2	IonScore E2	Exp Value E2	F2	IonScore F2	Exp Value F2	# Missed Cleavages
	AYDYVECPVTGAR	1	1	1	P53702		1443.66	0	0	0	0	0	65641.1	0																			High	38.59	0.0122584	0
Q9Z2I9	Succinyl-CoA ligase [ADP-forming] subunit beta, mitochondrial OS=Mus musculus GN=Sucla2 PE=1 SV=2 - [SUCB1_MOUSE]	4.75	1	2	2	14	2.22268e+07	7.3697e+06	2.90568e+07	541397	5.57744e+06	1.21564e+06	3.50745e+06	66.12	2.16	1	1	54.42	2.16	1	1	89.369	2.16	1	2	48.67	2.16	1	1	90.6428	2.16	1	2	77.2794	4.75	2	3	109.198	4.75	2	4	463	50.0821	7.00537
	Sequence	# PSMs	# Proteins	# Protein Groups	Protein Group Accessions	Modifications	MH+ [Da]	A5: Area	B5: Area	C5: Area	D5: Area	E5: Area	F5: Area	G5: Area	A2	G2	IonScore A2	IonScore G2	Exp Value A2	Exp Value G2	B2	IonScore B2	Exp Value B2	C2	IonScore C2	Exp Value C2	D2	IonScore D2	Exp Value D2	E2	IonScore E2	Exp Value E2	F2	IonScore F2	Exp Value F2	# Missed Cleavages
	ICNQVLVCER	8	1	1	Q9Z2I9	C2(Carbamidomethyl); C8(Carbamidomethyl)	1290.63	2.22268e+07	7.3697e+06	2.90568e+07	541397	5.57744e+06	425691	0	High		66.12		2.63035e-05		High	54.42	0.000389238	High	65.79	2.81692e-05	High	48.67	0.00169178	High	66.32	2.77331e-05	High	42.36	0.00724213	0
	ILACDDLDEAAK	4	1	1	Q9Z2I9		1276.61	0	0	0	0	0	2.00559e+06	2.3703e+06		High		49.76		0.0011514													High	46.41	0.00250959	0
	ICNQVLVCER	2	1	1	Q9Z2I9	C8(Carbamidomethyl)	1233.61	0	0	0	0	0	0	4.64459e+06		High		43.15		0.00576649																0
Q9DCJ5	NADH dehydrogenase [ubiquinone] 1 alpha subcomplex subunit 8 OS=Mus musculus GN=Ndufa8 PE=1 SV=3 - [NDUA8_MOUSE]	4.65	1	1	1	1	0	0	0	0	0	0	1.10316e+06		0				0				0												0			32.54	4.65	1	1	172	19.9791	8.45557
	Sequence	# PSMs	# Proteins	# Protein Groups	Protein Group Accessions	Modifications	MH+ [Da]	A5: Area	B5: Area	C5: Area	D5: Area	E5: Area	F5: Area	G5: Area	A2	G2	IonScore A2	IonScore G2	Exp Value A2	Exp Value G2	B2	IonScore B2	Exp Value B2	C2	IonScore C2	Exp Value C2	D2	IonScore D2	Exp Value D2	E2	IonScore E2	Exp Value E2	F2	IonScore F2	Exp Value F2	# Missed Cleavages
	FDQCVLDK	1	1	1	Q9DCJ5		967.454	0	0	0	0	0	0	1.10316e+06		High		32.54		0.0290851																0
Q9WUM5	Succinyl-CoA ligase [ADP/GDP-forming] subunit alpha, mitochondrial OS=Mus musculus GN=Suclg1 PE=1 SV=4 - [SUCA_MOUSE]	4.62	1	1	1	22	2.42586e+07	0	3.88297e+07	1.25857e+06	1.06431e+07	1.79501e+06	2.11259e+06	159.935	4.62	1	4		0			177.149	4.62	1	4	42.82	4.62	1	1	130.953	4.62	1	3	147.204	4.62	1	4	192.026	4.62	1	6	346	36.132	9.39307
	Sequence	# PSMs	# Proteins	# Protein Groups	Protein Group Accessions	Modifications	MH+ [Da]	A5: Area	B5: Area	C5: Area	D5: Area	E5: Area	F5: Area	G5: Area	A2	G2	IonScore A2	IonScore G2	Exp Value A2	Exp Value G2	B2	IonScore B2	Exp Value B2	C2	IonScore C2	Exp Value C2	D2	IonScore D2	Exp Value D2	E2	IonScore E2	Exp Value E2	F2	IonScore F2	Exp Value F2	# Missed Cleavages
	LIGPNCPGVINPGECK	7	1	1	Q9WUM5	C6(Carbamidomethyl); C15(Carbamidomethyl)	1724.84	2.42586e+07	0	3.88297e+07	1.25857e+06	1.06431e+07	0	0	High		65.35		4.70581e-05					High	68.56	2.28687e-05	High	42.82	0.00987851	High	83.93	7.64244e-07				0
	LIGPNCPGVINPGECK	12	1	1	Q9WUM5	C15(Carbamidomethyl)	1667.83	707829	0	3.83067e+06	0	0	1.79501e+06	2.11259e+06	High	High	45.57	59.17	0.00441513	0.000224445				High	62.16	9.72104e-05							High	60.76	0.000157063	0
	LIGPNCPGVINPGECK	2	1	1	Q9WUM5	N5(Deamidated); C15(Carbamidomethyl)	1668.83	0	0	0	0	0	0	0	High	High	42.83	37.22	0.00796646	0.0330975																0
	LIGPNCPGVINPGECK	1	1	1	Q9WUM5	N5(Deamidated); C6(Carbamidomethyl); C15(Carbamidomethyl)	1725.85	0	0	0	0	0	0	0																High	41.3	0.0139515				0
Q8QZT1	Acetyl-CoA acetyltransferase, mitochondrial OS=Mus musculus GN=Acat1 PE=1 SV=1 - [THIL_MOUSE]	4.48	1	1	1	4	0	0	1.63247e+06	0	937483	0	429505		0				0			64.74	4.48	1	1		0			43.8	4.48	1	1		0			106.106	4.48	1	2	424	44.7873	8.51416
	Sequence	# PSMs	# Proteins	# Protein Groups	Protein Group Accessions	Modifications	MH+ [Da]	A5: Area	B5: Area	C5: Area	D5: Area	E5: Area	F5: Area	G5: Area	A2	G2	IonScore A2	IonScore G2	Exp Value A2	Exp Value G2	B2	IonScore B2	Exp Value B2	C2	IonScore C2	Exp Value C2	D2	IonScore D2	Exp Value D2	E2	IonScore E2	Exp Value E2	F2	IonScore F2	Exp Value F2	# Missed Cleavages
	QATLGAGLPISTPCTTVNK	2	1	1	Q8QZT1	C14(Carbamidomethyl)	1929.01	0	0	1.63247e+06	0	937483	0	0										High	64.74	5.74279e-05				High	43.8	0.0079497				0
	QATLGAGLPISTPCTTVNK	1	1	1	Q8QZT1		1871.99	0	0	0	0	0	0	429505		High		74.4		6.08337e-06																0
	QATLGAGLPISTPCTTVNK	1	1	1	Q8QZT1	Q1(Deamidated)	1873	0	0	0	0	0	0	0		High		50.61		0.0013873																0
Q6PAM0	5'-AMP-activated protein kinase subunit beta-2 OS=Mus musculus GN=Prkab2 PE=1 SV=1 - [AAKB2_MOUSE]	4.43	1	1	1	2	0	0	0	0	0	0	0																					46.29	4.43	1	1	35.06	4.43	1	1	271	30.1902	6.45557
	Sequence	# PSMs	# Proteins	# Protein Groups	Protein Group Accessions	Modifications	MH+ [Da]	A5: Area	B5: Area	C5: Area	D5: Area	E5: Area	F5: Area	G5: Area	A2	G2	IonScore A2	IonScore G2	Exp Value A2	Exp Value G2	B2	IonScore B2	Exp Value B2	C2	IonScore C2	Exp Value C2	D2	IonScore D2	Exp Value D2	E2	IonScore E2	Exp Value E2	F2	IonScore F2	Exp Value F2	# Missed Cleavages
	LDSMESSETSCR	2	1	1	Q6PAM0		1344.54	0	0	0	0	0	0	0		High		35.06		0.00664323													High	46.29	0.000500472	0
Q9DCM2	Glutathione S-transferase kappa 1 OS=Mus musculus GN=Gstk1 PE=1 SV=3 - [GSTK1_MOUSE]	4.42	1	1	1	2	0	0	0	0	0	1.47546e+06	2.50147e+06										0								0			40.45	4.42	1	1	32.28	4.42	1	1	226	25.6873	8.88037
	Sequence	# PSMs	# Proteins	# Protein Groups	Protein Group Accessions	Modifications	MH+ [Da]	A5: Area	B5: Area	C5: Area	D5: Area	E5: Area	F5: Area	G5: Area	A2	G2	IonScore A2	IonScore G2	Exp Value A2	Exp Value G2	B2	IonScore B2	Exp Value B2	C2	IonScore C2	Exp Value C2	D2	IonScore D2	Exp Value D2	E2	IonScore E2	Exp Value E2	F2	IonScore F2	Exp Value F2	# Missed Cleavages
	LIENTDAACK	2	1	1	Q9DCM2		1077.52	0	0	0	0	0	1.47546e+06	2.50147e+06		High		32.28		0.0515842													High	40.45	0.00824036	0
P50446	Keratin, type II cytoskeletal 6A OS=Mus musculus GN=Krt6a PE=2 SV=3 - [K2C6A_MOUSE]	4.34	9	3	3	10	1.12815e+07	1.33282e+07	1.70398e+07	0	0	4.4431e+06	7.69128e+06	93.5716	4.16	2	2	43.73	1.45	1	1	34.16	1.45	1	1		0				0			57.4194	1.63	2	2	84.9609	1.63	2	4	553	59.2986	7.94287
	Sequence	# PSMs	# Proteins	# Protein Groups	Protein Group Accessions	Modifications	MH+ [Da]	A5: Area	B5: Area	C5: Area	D5: Area	E5: Area	F5: Area	G5: Area	A2	G2	IonScore A2	IonScore G2	Exp Value A2	Exp Value G2	B2	IonScore B2	Exp Value B2	C2	IonScore C2	Exp Value C2	D2	IonScore D2	Exp Value D2	E2	IonScore E2	Exp Value E2	F2	IonScore F2	Exp Value F2	# Missed Cleavages
	QCANLQAAIADAEQR	1	2	1	P50446		1601.77	1.25014e+06	0	0	0	0	0	0	High		76.57		2.76137e-06																	0
	LLEGEECR	6	9	1	P50446		948.447	2.13128e+07	1.33282e+07	1.70398e+07	0	0	8.30512e+06	1.33945e+07	High	High	40.04	36.79	0.00617288	0.0145017	High	43.73	0.002616	High	34.16	0.0236939							High	35.91	0.0177975	0
	KLLEGEECR	3	9	1	P50446		1076.54	0	0	0	0	0	581085	1.98804e+06		High		47.81		0.00174767													High	43.56	0.00463684	1
Q71FD7	Filamin-binding LIM protein 1 OS=Mus musculus GN=Fblim1 PE=1 SV=2 - [FBLI1_MOUSE]	4.27	1	1	1	2	0	0	0	0	0	112671	124849																					69.1	4.27	1	1	67.24	4.27	1	1	375	40.9989	6.50732
	Sequence	# PSMs	# Proteins	# Protein Groups	Protein Group Accessions	Modifications	MH+ [Da]	A5: Area	B5: Area	C5: Area	D5: Area	E5: Area	F5: Area	G5: Area	A2	G2	IonScore A2	IonScore G2	Exp Value A2	Exp Value G2	B2	IonScore B2	Exp Value B2	C2	IonScore C2	Exp Value C2	D2	IonScore D2	Exp Value D2	E2	IonScore E2	Exp Value E2	F2	IonScore F2	Exp Value F2	# Missed Cleavages
	DVAVSEEVGQAACEAR	2	1	1	Q71FD7		1633.75	0	0	0	0	0	112671	124849		High		67.24		2.37604e-05													High	69.1	1.52676e-05	0
Q9EQ20	Methylmalonate-semialdehyde dehydrogenase [acylating], mitochondrial OS=Mus musculus GN=Aldh6a1 PE=1 SV=1 - [MMSA_MOUSE]	4.11	1	2	2	2	0	0	0	0	0	0	729732	30.45	2.24	1	1						0												0			34.25	1.87	1	1	535	57.8785	8.07471
	Sequence	# PSMs	# Proteins	# Protein Groups	Protein Group Accessions	Modifications	MH+ [Da]	A5: Area	B5: Area	C5: Area	D5: Area	E5: Area	F5: Area	G5: Area	A2	G2	IonScore A2	IonScore G2	Exp Value A2	Exp Value G2	B2	IonScore B2	Exp Value B2	C2	IonScore C2	Exp Value C2	D2	IonScore D2	Exp Value D2	E2	IonScore E2	Exp Value E2	F2	IonScore F2	Exp Value F2	# Missed Cleavages
	AEMDAAVESCKR	1	1	1	Q9EQ20	C10(Carbamidomethyl)	1366.61	0	0	0	0	0	0	0	High		30.45		0.0545																	1
	VCNLIDSGTK	1	1	1	Q9EQ20		1049.53	0	0	0	0	0	0	729732		High		34.25		0.0366629																0
P07724	Serum albumin OS=Mus musculus GN=Alb PE=1 SV=3 - [ALBU_MOUSE]	4.11	1	2	2	9	0	0	895462	368704	0	683723	1.03739e+06	46.48	1.97	1	1					62.22	1.97	1	1	54.21	1.97	1	1	43.99	1.97	1	1	114.884	4.11	2	3	50.0559	1.97	1	2	608	68.6477	6.07471
	Sequence	# PSMs	# Proteins	# Protein Groups	Protein Group Accessions	Modifications	MH+ [Da]	A5: Area	B5: Area	C5: Area	D5: Area	E5: Area	F5: Area	G5: Area	A2	G2	IonScore A2	IonScore G2	Exp Value A2	Exp Value G2	B2	IonScore B2	Exp Value B2	C2	IonScore C2	Exp Value C2	D2	IonScore D2	Exp Value D2	E2	IonScore E2	Exp Value E2	F2	IonScore F2	Exp Value F2	# Missed Cleavages
	YMCENQATISSK	8	1	1	P07724		1374.6	0	0	895462	368704	0	1.25402e+06	1.03739e+06	High	High	46.48	37.36	0.0010042	0.0103213				High	62.22	2.69306e-05	High	54.21	0.00022171	High	43.99	0.00219863	High	62.23	3.49173e-05	0
	TCVADESAANCDK	1	1	1	P07724		1326.53	0	0	0	0	0	113429	0																			High	48.52	0.00029527	0
P09411	Phosphoglycerate kinase 1 OS=Mus musculus GN=Pgk1 PE=1 SV=4 - [PGK1_MOUSE]	4.08	1	1	1	4	0	0	0	0	0	719898	3.4479e+06		0				0				0								0			80.85	4.08	1	1	145.045	4.08	1	3	417	44.522	7.89893
	Sequence	# PSMs	# Proteins	# Protein Groups	Protein Group Accessions	Modifications	MH+ [Da]	A5: Area	B5: Area	C5: Area	D5: Area	E5: Area	F5: Area	G5: Area	A2	G2	IonScore A2	IonScore G2	Exp Value A2	Exp Value G2	B2	IonScore B2	Exp Value B2	C2	IonScore C2	Exp Value C2	D2	IonScore D2	Exp Value D2	E2	IonScore E2	Exp Value E2	F2	IonScore F2	Exp Value F2	# Missed Cleavages
	GCITIIGGGDTATCCAK	4	1	1	P09411	C2(Carbamidomethyl); C14(Carbamidomethyl)	1697.76	0	0	0	0	0	719898	3.4479e+06		High		72		7.28756e-06													High	80.85	8.81444e-07	0
Q60932	Voltage-dependent anion-selective channel protein 1 OS=Mus musculus GN=Vdac1 PE=1 SV=3 - [VDAC1_MOUSE]	4.05	1	1	1	10	1.29145e+07	3.77082e+06	2.85245e+07	910071	7.30885e+06	0	0	40.1	4.05	1	1	36.5	4.05	1	1	82.1594	4.05	1	3	54.482	4.05	1	2	89.4832	4.05	1	3		0							296	32.3314	8.42627
	Sequence	# PSMs	# Proteins	# Protein Groups	Protein Group Accessions	Modifications	MH+ [Da]	A5: Area	B5: Area	C5: Area	D5: Area	E5: Area	F5: Area	G5: Area	A2	G2	IonScore A2	IonScore G2	Exp Value A2	Exp Value G2	B2	IonScore B2	Exp Value B2	C2	IonScore C2	Exp Value C2	D2	IonScore D2	Exp Value D2	E2	IonScore E2	Exp Value E2	F2	IonScore F2	Exp Value F2	# Missed Cleavages
	YQVDPDACFSAK	7	1	1	Q60932	C8(Carbamidomethyl)	1400.61	1.29145e+07	3.77082e+06	2.85245e+07	910071	7.30885e+06	0	0	High		40.1		0.00474937		High	36.5	0.0107906	High	48.91	0.000616938	High	43.34	0.00285715	High	62.72	3.31163e-05				0
	YQVDPDACFSAK	2	1	1	Q60932		1343.59	0	0	7.63654e+06	0	762176	0	0										High	42.77	0.00231987				High	35.13	0.0168489				0
	YQVDPDACFSAK	1	1	1	Q60932	Q2(Deamidated); C8(Carbamidomethyl)	1401.62	0	0	0	0	0	0	0													High	28.47	0.0975718							0
Q91VR2	ATP synthase subunit gamma, mitochondrial OS=Mus musculus GN=Atp5c1 PE=1 SV=1 - [ATPG_MOUSE]	4.03	1	1	1	1	0	0	0	0	0	0	1.00209e+06		0				0				0								0				0			48.98	4.03	1	1	298	32.8651	9.01221
	Sequence	# PSMs	# Proteins	# Protein Groups	Protein Group Accessions	Modifications	MH+ [Da]	A5: Area	B5: Area	C5: Area	D5: Area	E5: Area	F5: Area	G5: Area	A2	G2	IonScore A2	IonScore G2	Exp Value A2	Exp Value G2	B2	IonScore B2	Exp Value B2	C2	IonScore C2	Exp Value C2	D2	IonScore D2	Exp Value D2	E2	IonScore E2	Exp Value E2	F2	IonScore F2	Exp Value F2	# Missed Cleavages
	GLCGAIHSSVAK	1	1	1	Q91VR2		1142.6	0	0	0	0	0	0	1.00209e+06		High		48.98		0.00111866																0
Q9JLV1	BAG family molecular chaperone regulator 3 OS=Mus musculus GN=Bag3 PE=1 SV=2 - [BAG3_MOUSE]	3.99	1	1	1	5	321373	0	0	0	281652	198586	284194	101.31	3.99	1	1		0				0							67.7	3.99	1	1	66.99	3.99	1	1	107.276	3.99	1	2	577	61.8222	7.26904
	Sequence	# PSMs	# Proteins	# Protein Groups	Protein Group Accessions	Modifications	MH+ [Da]	A5: Area	B5: Area	C5: Area	D5: Area	E5: Area	F5: Area	G5: Area	A2	G2	IonScore A2	IonScore G2	Exp Value A2	Exp Value G2	B2	IonScore B2	Exp Value B2	C2	IonScore C2	Exp Value C2	D2	IonScore D2	Exp Value D2	E2	IonScore E2	Exp Value E2	F2	IonScore F2	Exp Value F2	# Missed Cleavages
	SQSPAASDCSSSSSSASLPSSGR	4	1	1	Q9JLV1		2142.94	321373	0	0	0	281652	198586	284194	High	High	101.31	73.49	6.34951e-09	4.78158e-06										High	67.7	1.91477e-05	High	66.99	2.06986e-05	0
	SQSPAASDCSSSSSSASLPSSGR	1	1	1	Q9JLV1	Q2(Deamidated)	2143.93	0	0	0	0	0	0	0		High		54.19		0.000439369																0
Q61554	Fibrillin-1 OS=Mus musculus GN=Fbn1 PE=1 SV=1 - [FBN1_MOUSE]	3.97	1	7	7	15	0	0	0	0	0	446656	2.0739e+06		0												0							132.914	1.04	2	4	320.157	3.97	7	11	2871	312.051	4.91943
	Sequence	# PSMs	# Proteins	# Protein Groups	Protein Group Accessions	Modifications	MH+ [Da]	A5: Area	B5: Area	C5: Area	D5: Area	E5: Area	F5: Area	G5: Area	A2	G2	IonScore A2	IonScore G2	Exp Value A2	Exp Value G2	B2	IonScore B2	Exp Value B2	C2	IonScore C2	Exp Value C2	D2	IonScore D2	Exp Value D2	E2	IonScore E2	Exp Value E2	F2	IonScore F2	Exp Value F2	# Missed Cleavages
	GDNGDTACSNEIGVGVSK	3	1	1	Q61554	N3(Deamidated)	1723.75	0	0	0	0	0	530476	583594		High		67.57		1.35701e-05													High	64.91	2.5037e-05	0
	CNEGYEVAPDGR	3	1	1	Q61554		1309.54	0	0	0	0	0	362835	527881		High		64.54		1.26386e-05													High	40.32	0.00329319	0
	GDNGDTACSNEIGVGVSK	1	1	1	Q61554	N3(Deamidated); N10(Deamidated)	1724.75	0	0	0	0	0	0	0		High		58.07		0.000126558																0
	YDDEECTLPIAGR	1	1	1	Q61554		1481.66	0	0	0	0	0	0	280217		High		57.42		0.000144364																0
	RPDGEGCIDENECQTKPGICENGR	3	1	1	Q61554	Q14(Deamidated)	2621.12	0	0	0	0	0	0	0		High		49.72		0.00134818																0
	RPDGEGCIDENECQTKPGICENGR	1	1	1	Q61554		2620.12	0	0	0	0	0	0	1.36128e+06		High		48.58		0.0016752																0
	TGCTDINECEIGAHNCGR	1	1	1	Q61554		1892.77	0	0	0	0	0	0	3.72231e+06		High		47.01		0.000758447																0
	SCKDLDECATK	1	1	1	Q61554		1212.52	0	0	0	0	0	0	1.1381e+06		High		34.07		0.0159635																1
	GTQCEDINECEVFPGVCK	1	1	1	Q61554	N8(Deamidated)	1971.83	0	0	0	0	0	0	0		High		31.19		0.0549336																0
P23242	Gap junction alpha-1 protein OS=Mus musculus GN=Gja1 PE=1 SV=2 - [CXA1_MOUSE]	3.93	1	1	1	15	0	0	719652	1.30096e+06	0	1.55056e+07	1.55149e+07									30.3	3.93	1	1	64.558	3.93	1	3					172.976	3.93	1	6	165.33	3.93	1	5	382	42.9769	8.76318
	Sequence	# PSMs	# Proteins	# Protein Groups	Protein Group Accessions	Modifications	MH+ [Da]	A5: Area	B5: Area	C5: Area	D5: Area	E5: Area	F5: Area	G5: Area	A2	G2	IonScore A2	IonScore G2	Exp Value A2	Exp Value G2	B2	IonScore B2	Exp Value B2	C2	IonScore C2	Exp Value C2	D2	IonScore D2	Exp Value D2	E2	IonScore E2	Exp Value E2	F2	IonScore F2	Exp Value F2	# Missed Cleavages
	CNTQQPGCENVCYDK	12	1	1	P23242		1701.67	0	0	719652	1.30096e+06	0	1.55056e+07	1.55149e+07		High		64.34		6.46066e-06				High	30.3	0.0110124	High	33.06	0.00909532				High	55.88	4.49313e-05	0
	CNTQQPGCENVCYDK	3	1	1	P23242	N2(Deamidated)	1702.67	0	0	0	0	0	0	0													High	32.01	0.0128105				High	39.19	0.00257275	0
O70325	Phospholipid hydroperoxide glutathione peroxidase, mitochondrial OS=Mus musculus GN=Gpx4 PE=1 SV=4 - [GPX41_MOUSE]	3.55	2	1	1	1	0	0	0	0	0	0	571875																									32.09	3.55	1	1	197	22.2149	8.45557
	Sequence	# PSMs	# Proteins	# Protein Groups	Protein Group Accessions	Modifications	MH+ [Da]	A5: Area	B5: Area	C5: Area	D5: Area	E5: Area	F5: Area	G5: Area	A2	G2	IonScore A2	IonScore G2	Exp Value A2	Exp Value G2	B2	IonScore B2	Exp Value B2	C2	IonScore C2	Exp Value C2	D2	IonScore D2	Exp Value D2	E2	IonScore E2	Exp Value E2	F2	IonScore F2	Exp Value F2	# Missed Cleavages
	YAECGLR	1	2	1	O70325		811.375	0	0	0	0	0	0	571875		High		32.09		0.0204254																0
P17182	Alpha-enolase OS=Mus musculus GN=Eno1 PE=1 SV=3 - [ENOA_MOUSE]	3.46	2	1	1	13	1.35337e+06	0	2.03928e+06	0	212396	1.01604e+06	1.15704e+06	82.84	3.46	1	1		0			191.619	3.46	1	4					102.493	3.46	1	2	172.304	3.46	1	4	82.6859	3.46	1	2	434	47.1112	6.80029
	Sequence	# PSMs	# Proteins	# Protein Groups	Protein Group Accessions	Modifications	MH+ [Da]	A5: Area	B5: Area	C5: Area	D5: Area	E5: Area	F5: Area	G5: Area	A2	G2	IonScore A2	IonScore G2	Exp Value A2	Exp Value G2	B2	IonScore B2	Exp Value B2	C2	IonScore C2	Exp Value C2	D2	IonScore D2	Exp Value D2	E2	IonScore E2	Exp Value E2	F2	IonScore F2	Exp Value F2	# Missed Cleavages
	VNQIGSVTESLQACK	4	2	1	P17182	C14(Carbamidomethyl)	1633.83	1.35337e+06	0	837176	0	212396	0	0	High		82.84		8.21594e-07					High	96.16	3.81554e-08				High	70.32	1.6884e-05				0
	VNQIGSVTESLQACK	6	2	1	P17182		1576.8	0	0	2.03928e+06	0	0	1.01604e+06	1.15704e+06		High		61.67		0.000115527				High	75.71	3.99579e-06							High	64.36	6.35403e-05	0
	VNQIGSVTESLQACK	2	2	1	P17182	N2(Deamidated)	1577.81	0	0	0	0	0	0	0										High	64.78	4.84685e-05										0
	VNQIGSVTESLQACK	1	2	1	P17182	Q3(Deamidated); C14(Carbamidomethyl)	1634.82	0	0	0	0	0	0	0																			High	78.34	2.60281e-06	0
Q91WU5	Arsenite methyltransferase OS=Mus musculus GN=As3mt PE=2 SV=2 - [AS3MT_MOUSE]	3.46	1	1	1	1	0	0	0	0	0	130774	0																					51.61	3.46	1	1					376	41.7671	5.85889
	Sequence	# PSMs	# Proteins	# Protein Groups	Protein Group Accessions	Modifications	MH+ [Da]	A5: Area	B5: Area	C5: Area	D5: Area	E5: Area	F5: Area	G5: Area	A2	G2	IonScore A2	IonScore G2	Exp Value A2	Exp Value G2	B2	IonScore B2	Exp Value B2	C2	IonScore C2	Exp Value C2	D2	IonScore D2	Exp Value D2	E2	IonScore E2	Exp Value E2	F2	IonScore F2	Exp Value F2	# Missed Cleavages
	TSADLQTNACVTR	1	1	1	Q91WU5		1379.66	0	0	0	0	0	130774	0																			High	51.61	0.000815518	0
O09117	Synaptophysin-like protein 1 OS=Mus musculus GN=Sypl1 PE=1 SV=2 - [SYPL1_MOUSE]	3.45	1	1	1	1	0	0	0	0	0	0	2.37764e+06																						0			33.52	3.45	1	1	261	28.8806	8.79248
	Sequence	# PSMs	# Proteins	# Protein Groups	Protein Group Accessions	Modifications	MH+ [Da]	A5: Area	B5: Area	C5: Area	D5: Area	E5: Area	F5: Area	G5: Area	A2	G2	IonScore A2	IonScore G2	Exp Value A2	Exp Value G2	B2	IonScore B2	Exp Value B2	C2	IonScore C2	Exp Value C2	D2	IonScore D2	Exp Value D2	E2	IonScore E2	Exp Value E2	F2	IonScore F2	Exp Value F2	# Missed Cleavages
	TEIQVNCPK	1	1	1	O09117		1031.52	0	0	0	0	0	0	2.37764e+06		High		33.52		0.0480202																0
Q99LC3	NADH dehydrogenase [ubiquinone] 1 alpha subcomplex subunit 10, mitochondrial OS=Mus musculus GN=Ndufa10 PE=1 SV=1 - [NDUAA_MOUSE]	3.38	1	1	1	2	0	0	0	0	0	1.3054e+06	2.01086e+06																					50.31	3.38	1	1	34.45	3.38	1	1	355	40.5777	7.78174
	Sequence	# PSMs	# Proteins	# Protein Groups	Protein Group Accessions	Modifications	MH+ [Da]	A5: Area	B5: Area	C5: Area	D5: Area	E5: Area	F5: Area	G5: Area	A2	G2	IonScore A2	IonScore G2	Exp Value A2	Exp Value G2	B2	IonScore B2	Exp Value B2	C2	IonScore C2	Exp Value C2	D2	IonScore D2	Exp Value D2	E2	IonScore E2	Exp Value E2	F2	IonScore F2	Exp Value F2	# Missed Cleavages
	VITVDGNICSGK	2	1	1	Q99LC3		1205.62	0	0	0	0	0	1.3054e+06	2.01086e+06		High		34.45		0.0423528													High	50.31	0.00109452	0
O08749	Dihydrolipoyl dehydrogenase, mitochondrial OS=Mus musculus GN=Dld PE=1 SV=2 - [DLDH_MOUSE]	3.34	1	1	1	3	0	0	0	0	0	0	82254		0				0				0				0				0			41.79	3.34	1	1	101.006	3.34	1	2	509	54.2382	7.89893
	Sequence	# PSMs	# Proteins	# Protein Groups	Protein Group Accessions	Modifications	MH+ [Da]	A5: Area	B5: Area	C5: Area	D5: Area	E5: Area	F5: Area	G5: Area	A2	G2	IonScore A2	IonScore G2	Exp Value A2	Exp Value G2	B2	IonScore B2	Exp Value B2	C2	IonScore C2	Exp Value C2	D2	IonScore D2	Exp Value D2	E2	IonScore E2	Exp Value E2	F2	IonScore F2	Exp Value F2	# Missed Cleavages
	NETLGGTCLNVGCIPSK	2	1	1	O08749		1705.83	0	0	0	0	0	0	0		High		70.58		1.59903e-05													High	41.79	0.0121848	0
	NETLGGTCLNVGCIPSK	1	1	1	O08749	N10(Deamidated)	1706.83	0	0	0	0	0	0	82254		High		51.83		0.00122962																0
Q9JK42	[Pyruvate dehydrogenase (acetyl-transferring)] kinase isozyme 2, mitochondrial OS=Mus musculus GN=Pdk2 PE=1 SV=2 - [PDK2_MOUSE]	3.19	1	1	1	2	0	0	0	0	0	519416	774591																					47.01	3.19	1	1	35.85	3.19	1	1	407	46.0111	6.60986
	Sequence	# PSMs	# Proteins	# Protein Groups	Protein Group Accessions	Modifications	MH+ [Da]	A5: Area	B5: Area	C5: Area	D5: Area	E5: Area	F5: Area	G5: Area	A2	G2	IonScore A2	IonScore G2	Exp Value A2	Exp Value G2	B2	IonScore B2	Exp Value B2	C2	IonScore C2	Exp Value C2	D2	IonScore D2	Exp Value D2	E2	IonScore E2	Exp Value E2	F2	IonScore F2	Exp Value F2	# Missed Cleavages
	QFLDFGSSNACEK	2	1	1	Q9JK42		1445.64	0	0	0	0	0	519416	774591		High		35.85		0.0172521													High	47.01	0.00129792	0
P14211	Calreticulin OS=Mus musculus GN=Calr PE=1 SV=1 - [CALR_MOUSE]	3.13	1	1	1	1	0	0	0	0	0	0	111939																						0			50.97	3.13	1	1	416	47.9649	4.48779
	Sequence	# PSMs	# Proteins	# Protein Groups	Protein Group Accessions	Modifications	MH+ [Da]	A5: Area	B5: Area	C5: Area	D5: Area	E5: Area	F5: Area	G5: Area	A2	G2	IonScore A2	IonScore G2	Exp Value A2	Exp Value G2	B2	IonScore B2	Exp Value B2	C2	IonScore C2	Exp Value C2	D2	IonScore D2	Exp Value D2	E2	IonScore E2	Exp Value E2	F2	IonScore F2	Exp Value F2	# Missed Cleavages
	HEQNIDCGGGYVK	1	1	1	P14211		1419.63	0	0	0	0	0	0	111939		High		50.97		0.000594677																0
Q8BH95	Enoyl-CoA hydratase, mitochondrial OS=Mus musculus GN=Echs1 PE=1 SV=1 - [ECHM_MOUSE]	3.1	1	1	1	4	0	0	0	915542	0	1.0357e+07	1.15547e+07		0								0			29.03	3.1	1	1					52.8148	3.1	1	2	36.98	3.1	1	1	290	31.4542	8.48486
	Sequence	# PSMs	# Proteins	# Protein Groups	Protein Group Accessions	Modifications	MH+ [Da]	A5: Area	B5: Area	C5: Area	D5: Area	E5: Area	F5: Area	G5: Area	A2	G2	IonScore A2	IonScore G2	Exp Value A2	Exp Value G2	B2	IonScore B2	Exp Value B2	C2	IonScore C2	Exp Value C2	D2	IonScore D2	Exp Value D2	E2	IonScore E2	Exp Value E2	F2	IonScore F2	Exp Value F2	# Missed Cleavages
	TFQDCYSSK	4	1	1	Q8BH95		1078.45	0	0	0	915542	0	1.0357e+07	1.15547e+07		High		36.98		0.00490093							High	29.03	0.0306939				High	37.06	0.00483116	0
P60335	Poly(rC)-binding protein 1 OS=Mus musculus GN=Pcbp1 PE=1 SV=1 - [PCBP1_MOUSE]	3.09	3	1	1	1	0	0	0	0	0	0	1.36052e+06																						0			41.24	3.09	1	1	356	37.4739	7.09326
	Sequence	# PSMs	# Proteins	# Protein Groups	Protein Group Accessions	Modifications	MH+ [Da]	A5: Area	B5: Area	C5: Area	D5: Area	E5: Area	F5: Area	G5: Area	A2	G2	IonScore A2	IonScore G2	Exp Value A2	Exp Value G2	B2	IonScore B2	Exp Value B2	C2	IonScore C2	Exp Value C2	D2	IonScore D2	Exp Value D2	E2	IonScore E2	Exp Value E2	F2	IonScore F2	Exp Value F2	# Missed Cleavages
	INISEGNCPER	1	3	1	P60335		1231.57	0	0	0	0	0	0	1.36052e+06		High		41.24		0.00621968																0
Q8BRK8	5'-AMP-activated protein kinase catalytic subunit alpha-2 OS=Mus musculus GN=Prkaa2 PE=1 SV=3 - [AAPK2_MOUSE]	3.08	2	1	1	3	0	0	0	0	0	219700	258593																					58.09	3.08	1	1	79.9359	3.08	1	2	552	61.9824	7.86963
	Sequence	# PSMs	# Proteins	# Protein Groups	Protein Group Accessions	Modifications	MH+ [Da]	A5: Area	B5: Area	C5: Area	D5: Area	E5: Area	F5: Area	G5: Area	A2	G2	IonScore A2	IonScore G2	Exp Value A2	Exp Value G2	B2	IonScore B2	Exp Value B2	C2	IonScore C2	Exp Value C2	D2	IonScore D2	Exp Value D2	E2	IonScore E2	Exp Value E2	F2	IonScore F2	Exp Value F2	# Missed Cleavages
	TSCGSPNYAAPEVISGR	2	2	1	Q8BRK8		1708.79	0	0	0	0	0	219700	258593		High		57.27		0.000288749													High	58.09	0.000230762	0
	TSCGSPNYAAPEVISGR	1	2	1	Q8BRK8	N7(Deamidated)	1709.8	0	0	0	0	0	0	0		High		40.07		0.0154047																0
P05064	Fructose-bisphosphate aldolase A OS=Mus musculus GN=Aldoa PE=1 SV=2 - [ALDOA_MOUSE]	3.02	1	1	1	7	4.50389e+06	0	5.90948e+06	2.01968e+06	2.92674e+06	9.34764e+06	1.03995e+07	36.56	3.02	1	1		0			39.88	3.02	1	1	62.012	3.02	1	2	46.13	3.02	1	1	70.6	3.02	1	1	73.74	3.02	1	1	364	39.3313	8.08936
	Sequence	# PSMs	# Proteins	# Protein Groups	Protein Group Accessions	Modifications	MH+ [Da]	A5: Area	B5: Area	C5: Area	D5: Area	E5: Area	F5: Area	G5: Area	A2	G2	IonScore A2	IonScore G2	Exp Value A2	Exp Value G2	B2	IonScore B2	Exp Value B2	C2	IonScore C2	Exp Value C2	D2	IonScore D2	Exp Value D2	E2	IonScore E2	Exp Value E2	F2	IonScore F2	Exp Value F2	# Missed Cleavages
	ALANSLACQGK	3	1	1	P05064	C8(Carbamidomethyl)	1132.57	4.50389e+06	0	0	2.01968e+06	2.92674e+06	0	0	High		36.56		0.0244868								High	40.17	0.0110153	High	46.13	0.00288515				0
	ALANSLACQGK	4	1	1	P05064		1075.55	0	0	5.90948e+06	482386	0	9.34764e+06	1.03995e+07		High		73.74		4.60286e-06				High	39.88	0.0106914	High	38.17	0.0165969				High	70.6	9.36286e-06	0
Q9DB77	Cytochrome b-c1 complex subunit 2, mitochondrial OS=Mus musculus GN=Uqcrc2 PE=1 SV=1 - [QCR2_MOUSE]	2.87	1	1	1	1	0	0	0	0	0	227514	0		0				0				0				0				0			43.26	2.87	1	1		0			453	48.205	9.24658
	Sequence	# PSMs	# Proteins	# Protein Groups	Protein Group Accessions	Modifications	MH+ [Da]	A5: Area	B5: Area	C5: Area	D5: Area	E5: Area	F5: Area	G5: Area	A2	G2	IonScore A2	IonScore G2	Exp Value A2	Exp Value G2	B2	IonScore B2	Exp Value B2	C2	IonScore C2	Exp Value C2	D2	IonScore D2	Exp Value D2	E2	IonScore E2	Exp Value E2	F2	IonScore F2	Exp Value F2	# Missed Cleavages
	NALANPLYCPDYR	1	1	1	Q9DB77		1509.72	0	0	0	0	0	227514	0																			High	43.26	0.0062926	0
P45376	Aldose reductase OS=Mus musculus GN=Akr1b1 PE=1 SV=3 - [ALDR_MOUSE]	2.85	1	1	1	2	0	0	0	0	0	0	1.89001e+06		0								0				0				0				0			49.9659	2.85	1	2	316	35.7095	7.18115
	Sequence	# PSMs	# Proteins	# Protein Groups	Protein Group Accessions	Modifications	MH+ [Da]	A5: Area	B5: Area	C5: Area	D5: Area	E5: Area	F5: Area	G5: Area	A2	G2	IonScore A2	IonScore G2	Exp Value A2	Exp Value G2	B2	IonScore B2	Exp Value B2	C2	IonScore C2	Exp Value C2	D2	IonScore D2	Exp Value D2	E2	IonScore E2	Exp Value E2	F2	IonScore F2	Exp Value F2	# Missed Cleavages
	VCALMSCAK	2	1	1	P45376	C7(Carbamidomethyl)	982.451	0	0	0	0	0	0	1.89001e+06		High		40.22		0.00481481																0
Q9Z1W9	STE20/SPS1-related proline-alanine-rich protein kinase OS=Mus musculus GN=Stk39 PE=1 SV=1 - [STK39_MOUSE]	2.7	1	1	1	2	0	0	0	0	0	107423	101878																					50.22	2.7	1	1	50.09	2.7	1	1	556	60.2819	6.29053
	Sequence	# PSMs	# Proteins	# Protein Groups	Protein Group Accessions	Modifications	MH+ [Da]	A5: Area	B5: Area	C5: Area	D5: Area	E5: Area	F5: Area	G5: Area	A2	G2	IonScore A2	IonScore G2	Exp Value A2	Exp Value G2	B2	IonScore B2	Exp Value B2	C2	IonScore C2	Exp Value C2	D2	IonScore D2	Exp Value D2	E2	IonScore E2	Exp Value E2	F2	IonScore F2	Exp Value F2	# Missed Cleavages
	LASGCDGSEIPDEVK	2	1	1	Q9Z1W9		1519.7	0	0	0	0	0	107423	101878		High		50.09		0.00106911													High	50.22	0.0010257	0
P07356	Annexin A2 OS=Mus musculus GN=Anxa2 PE=1 SV=2 - [ANXA2_MOUSE]	2.65	1	1	1	1	0	0	4.91338e+06	0	0	0	0						0			34.7	2.65	1	1						0											339	38.6518	7.69385
	Sequence	# PSMs	# Proteins	# Protein Groups	Protein Group Accessions	Modifications	MH+ [Da]	A5: Area	B5: Area	C5: Area	D5: Area	E5: Area	F5: Area	G5: Area	A2	G2	IonScore A2	IonScore G2	Exp Value A2	Exp Value G2	B2	IonScore B2	Exp Value B2	C2	IonScore C2	Exp Value C2	D2	IonScore D2	Exp Value D2	E2	IonScore E2	Exp Value E2	F2	IonScore F2	Exp Value F2	# Missed Cleavages
	STVHEILCK	1	1	1	P07356	N-Term(Acetyl)	1071.55	0	0	4.91338e+06	0	0	0	0										High	34.7	0.0239224										0
O08553	Dihydropyrimidinase-related protein 2 OS=Mus musculus GN=Dpysl2 PE=1 SV=2 - [DPYL2_MOUSE]	2.62	1	1	1	3	1.29066e+06	0	2893752	0	0	0	0	73.86	2.62	1	1					61.4	2.62	1	1						0				0			44.09	2.62	1	1	572	62.2386	6.37939
	Sequence	# PSMs	# Proteins	# Protein Groups	Protein Group Accessions	Modifications	MH+ [Da]	A5: Area	B5: Area	C5: Area	D5: Area	E5: Area	F5: Area	G5: Area	A2	G2	IonScore A2	IonScore G2	Exp Value A2	Exp Value G2	B2	IonScore B2	Exp Value B2	C2	IonScore C2	Exp Value C2	D2	IonScore D2	Exp Value D2	E2	IonScore E2	Exp Value E2	F2	IonScore F2	Exp Value F2	# Missed Cleavages
	GLYDGPVCEVSVTPK	2	1	1	O08553	C8(Carbamidomethyl)	1620.8	1.29066e+06	0	2893752	0	0	0	0	High		73.86		6.15902e-06					High	61.4	0.00010881										0
	GLYDGPVCEVSVTPK	1	1	1	O08553		1563.77	0	0	0	0	0	0	0		High		44.09		0.00653153																0
Q8BMK4	Cytoskeleton-associated protein 4 OS=Mus musculus GN=Ckap4 PE=1 SV=2 - [CKAP4_MOUSE]	2.61	1	1	1	4	0	0	0	0	96233.4	295091	251766									32.08	2.61	1	1					46.98	2.61	1	1	68.67	2.61	1	1	66.26	2.61	1	1	575	63.6536	5.64307
	Sequence	# PSMs	# Proteins	# Protein Groups	Protein Group Accessions	Modifications	MH+ [Da]	A5: Area	B5: Area	C5: Area	D5: Area	E5: Area	F5: Area	G5: Area	A2	G2	IonScore A2	IonScore G2	Exp Value A2	Exp Value G2	B2	IonScore B2	Exp Value B2	C2	IonScore C2	Exp Value C2	D2	IonScore D2	Exp Value D2	E2	IonScore E2	Exp Value E2	F2	IonScore F2	Exp Value F2	# Missed Cleavages
	SSAATANASSASCSR	4	1	1	Q8BMK4		1370.6	0	0	0	0	96233.4	295091	251766		High		66.26		1.26104e-05				High	32.08	0.0284943				High	46.98	0.0010303	High	68.67	7.33489e-06	0
P02468	Laminin subunit gamma-1 OS=Mus musculus GN=Lamc1 PE=1 SV=2 - [LAMC1_MOUSE]	2.61	1	3	3	8	0	0	0	0	0	1.41073e+06	902321																					118.783	1.99	2	4	101.986	2.61	3	4	1607	177.185	5.21143
	Sequence	# PSMs	# Proteins	# Protein Groups	Protein Group Accessions	Modifications	MH+ [Da]	A5: Area	B5: Area	C5: Area	D5: Area	E5: Area	F5: Area	G5: Area	A2	G2	IonScore A2	IonScore G2	Exp Value A2	Exp Value G2	B2	IonScore B2	Exp Value B2	C2	IonScore C2	Exp Value C2	D2	IonScore D2	Exp Value D2	E2	IonScore E2	Exp Value E2	F2	IonScore F2	Exp Value F2	# Missed Cleavages
	DCGTCDPGYYNLQSGQGCER	2	1	1	P02468		2165.83	0	0	0	0	0	0	0																			High	55.91	4.83405e-05	0
	SQECYFDPELYR	3	1	1	P02468		1549.66	0	0	0	0	0	1.41073e+06	1.44607e+06		High		46.58		0.0012352													High	43.24	0.00254905	0
	DCGTCDPGYYNLQSGQGCER	1	1	1	P02468	N11(Deamidated); Q16(Deamidated)	2167.84	0	0	0	0	0	0	0																			High	30.55	0.0180615	0
	HNTYGVDCEK	1	1	1	P02468		1165.49	0	0	0	0	0	0	1.21478e+06		High		36.08		0.00954357																0
	DCGTCDPGYYNLQSGQGCER	1	1	1	P02468	Q16(Deamidated)	2166.84	0	0	0	0	0	0	46109.1		High		27.44		0.0435429																0
P35486	Pyruvate dehydrogenase E1 component subunit alpha, somatic form, mitochondrial OS=Mus musculus GN=Pdha1 PE=1 SV=1 - [ODPA_MOUSE]	2.56	1	1	1	1	0	0	1.45192e+06	0	0	0	0		0				0			54.08	2.56	1	1		0				0				0				0			390	43.2036	8.19189
	Sequence	# PSMs	# Proteins	# Protein Groups	Protein Group Accessions	Modifications	MH+ [Da]	A5: Area	B5: Area	C5: Area	D5: Area	E5: Area	F5: Area	G5: Area	A2	G2	IonScore A2	IonScore G2	Exp Value A2	Exp Value G2	B2	IonScore B2	Exp Value B2	C2	IonScore C2	Exp Value C2	D2	IonScore D2	Exp Value D2	E2	IonScore E2	Exp Value E2	F2	IonScore F2	Exp Value F2	# Missed Cleavages
	VDGMDILCVR	1	1	1	P35486	M4(Oxidation)	1136.54	0	0	1.45192e+06	0	0	0	0										High	54.08	0.000300752										0
Q9QWL7	Keratin, type I cytoskeletal 17 OS=Mus musculus GN=Krt17 PE=1 SV=3 - [K1C17_MOUSE]	2.54	2	1	1	1	0	0	0	0	0	0	253209		0				0				0				0				0				0			42.61	2.54	1	1	433	48.1321	5.05908
	Sequence	# PSMs	# Proteins	# Protein Groups	Protein Group Accessions	Modifications	MH+ [Da]	A5: Area	B5: Area	C5: Area	D5: Area	E5: Area	F5: Area	G5: Area	A2	G2	IonScore A2	IonScore G2	Exp Value A2	Exp Value G2	B2	IonScore B2	Exp Value B2	C2	IonScore C2	Exp Value C2	D2	IonScore D2	Exp Value D2	E2	IonScore E2	Exp Value E2	F2	IonScore F2	Exp Value F2	# Missed Cleavages
	CEMEQQNQEYK	1	2	1	Q9QWL7		1429.57	0	0	0	0	0	0	253209		High		42.61		0.00113767																0
P52480	Pyruvate kinase PKM OS=Mus musculus GN=Pkm PE=1 SV=4 - [KPYM_MOUSE]	2.45	1	1	1	5	4.40962e+06	0	9.26681e+06	0	1.77338e+06	0	935279	67.38	2.45	1	1		0			60.26	2.45	1	1					95.4529	2.45	1	2					49.85	2.45	1	1	531	57.808	7.47412
	Sequence	# PSMs	# Proteins	# Protein Groups	Protein Group Accessions	Modifications	MH+ [Da]	A5: Area	B5: Area	C5: Area	D5: Area	E5: Area	F5: Area	G5: Area	A2	G2	IonScore A2	IonScore G2	Exp Value A2	Exp Value G2	B2	IonScore B2	Exp Value B2	C2	IonScore C2	Exp Value C2	D2	IonScore D2	Exp Value D2	E2	IonScore E2	Exp Value E2	F2	IonScore F2	Exp Value F2	# Missed Cleavages
	NTGIICTIGPASR	4	1	1	P52480	C6(Carbamidomethyl)	1359.7	4.40962e+06	0	9.26681e+06	0	1.77338e+06	0	0	High		67.38		2.45971e-05					High	60.26	0.000126731				High	62.69	7.87489e-05				0
	NTGIICTIGPASR	1	1	1	P52480		1302.68	0	0	0	0	0	0	935279		High		49.85		0.00135086																0
P14824	Annexin A6 OS=Mus musculus GN=Anxa6 PE=1 SV=3 - [ANXA6_MOUSE]	2.38	1	1	1	8	918872	0	728221	0	327910	744120	770442	122.742	2.38	1	2					91.68	2.38	1	1	30.67	2.38	1	1	74.49	2.38	1	1	45.19	2.38	1	1	103.746	2.38	1	2	673	75.8374	5.50342
	Sequence	# PSMs	# Proteins	# Protein Groups	Protein Group Accessions	Modifications	MH+ [Da]	A5: Area	B5: Area	C5: Area	D5: Area	E5: Area	F5: Area	G5: Area	A2	G2	IonScore A2	IonScore G2	Exp Value A2	Exp Value G2	B2	IonScore B2	Exp Value B2	C2	IonScore C2	Exp Value C2	D2	IonScore D2	Exp Value D2	E2	IonScore E2	Exp Value E2	F2	IonScore F2	Exp Value F2	# Missed Cleavages
	GTVCAANDFNPDADAK	4	1	1	P14824	C4(Carbamidomethyl)	1665.72	918872	0	728221	0	327910	0	0	High		79.59		5.73132e-07					High	91.68	3.52846e-08				High	74.49	2.55521e-06				0
	GTVCAANDFNPDADAK	4	1	1	P14824		1608.7	0	0	0	0	0	744120	770442		High		78.39		1.00907e-06							High	30.67	0.0616639				High	45.19	0.00211581	0
Q8BYM8	Probable cysteine--tRNA ligase, mitochondrial OS=Mus musculus GN=Cars2 PE=2 SV=2 - [SYCM_MOUSE]	2.36	1	1	1	1	0	0	0	0	0	105700	0										0								0			44.66	2.36	1	1		0			551	61.2333	8.17725
	Sequence	# PSMs	# Proteins	# Protein Groups	Protein Group Accessions	Modifications	MH+ [Da]	A5: Area	B5: Area	C5: Area	D5: Area	E5: Area	F5: Area	G5: Area	A2	G2	IonScore A2	IonScore G2	Exp Value A2	Exp Value G2	B2	IonScore B2	Exp Value B2	C2	IonScore C2	Exp Value C2	D2	IonScore D2	Exp Value D2	E2	IonScore E2	Exp Value E2	F2	IonScore F2	Exp Value F2	# Missed Cleavages
	QCVSGDSSTVTLR	1	1	1	Q8BYM8		1352.65	0	0	0	0	0	105700	0																			High	44.66	0.0038524	0
Q9ERE2	Keratin, type II cuticular Hb1 OS=Mus musculus GN=Krt81 PE=2 SV=2 - [KRT81_MOUSE]	2.29	4	1	1	1	0	0	0	0	0	173646	0																					44.77	2.29	1	1					481	52.8285	5.75732
	Sequence	# PSMs	# Proteins	# Protein Groups	Protein Group Accessions	Modifications	MH+ [Da]	A5: Area	B5: Area	C5: Area	D5: Area	E5: Area	F5: Area	G5: Area	A2	G2	IonScore A2	IonScore G2	Exp Value A2	Exp Value G2	B2	IonScore B2	Exp Value B2	C2	IonScore C2	Exp Value C2	D2	IonScore D2	Exp Value D2	E2	IonScore E2	Exp Value E2	F2	IonScore F2	Exp Value F2	# Missed Cleavages
	EAECVEADSGR	1	4	1	Q9ERE2		1165.48	0	0	0	0	0	173646	0																			High	44.77	0.000901918	0
Q99KI0	Aconitate hydratase, mitochondrial OS=Mus musculus GN=Aco2 PE=1 SV=1 - [ACON_MOUSE]	2.18	1	1	1	50	5.2661e+07	1.59744e+07	1.2719e+08	878972	2.51288e+07	6.94539e+06	5.28658e+06	449.492	2.18	1	7	229.904	2.18	1	4	600.776	2.18	1	11	123.261	2.18	1	3	468.472	2.18	1	9	410.228	2.18	1	8	320.04	2.18	1	8	780	85.41	7.92822
	Sequence	# PSMs	# Proteins	# Protein Groups	Protein Group Accessions	Modifications	MH+ [Da]	A5: Area	B5: Area	C5: Area	D5: Area	E5: Area	F5: Area	G5: Area	A2	G2	IonScore A2	IonScore G2	Exp Value A2	Exp Value G2	B2	IonScore B2	Exp Value B2	C2	IonScore C2	Exp Value C2	D2	IonScore D2	Exp Value D2	E2	IonScore E2	Exp Value E2	F2	IonScore F2	Exp Value F2	# Missed Cleavages
	VGLIGSCTNSSYEDMGR	16	1	1	Q99KI0	C7(Carbamidomethyl)	1845.81	5.2661e+07	1.59744e+07	1.2719e+08	878972	2.51288e+07	2.03543e+06	1.00735e+06	High	High	102.83	64.29	4.07835e-09	4.2825e-05	High	90.02	7.60987e-08	High	111.32	5.37563e-10	High	65.46	3.27255e-05	High	88.88	1.36408e-07	High	73.98	4.3794e-06	0
	VGLIGSCTNSSYEDMGR	6	1	1	Q99KI0	C7(Carbamidomethyl); M15(Oxidation)	1861.8	2.70826e+06	627317	8.78716e+06	0	5.48029e+06	0	0	High		83.19		2.84002e-07		High	54.12	0.000260044	High	82.39	3.4952e-07				High	102.98	4.50633e-09				0
	VGLIGSCTNSSYEDMGR	13	1	1	Q99KI0		1788.79	7.44024e+06	1.37655e+06	1.56297e+07	0	0	6.94539e+06	5.28658e+06	High	High	73.35	100.37	3.6898e-06	9.57362e-09	High	61.21	5.69517e-05	High	70.21	7.06975e-06							High	95.95	2.75823e-08	0
	VGLIGSCTNSSYEDMGR	8	1	1	Q99KI0	C7(Carbamidomethyl); N9(Deamidated)	1846.8	0	0	1.22949e+07	0	1.45723e+06	0	0	High		73.13		2.89655e-06					High	79.7	7.01309e-07	High	61.85	7.46528e-05	High	81.6	6.72114e-07				0
	VGLIGSCTNSSYEDMGR	3	1	1	Q99KI0	M15(Oxidation)	1804.78	0	0	1602436	0	0	1.97735e+06	1331568		High		55.4		0.000269224				High	64.31	2.50209e-05							High	82.28	5.40392e-07	0
	VGLIGSCTNSSYEDMGR	1	1	1	Q99KI0	C7(Carbamidomethyl); N9(Deamidated); M15(Oxidation)	1862.81	0	0	0	0	0	0	0																High	39.04	0.0126422				0
	VGLIGSCTNSSYEDMGR	2	1	1	Q99KI0	N9(Deamidated); M15(Oxidation)	1805.79	0	0	0	0	0	0	0		High		40.1		0.00922512													High	45.47	0.00258251	0
	VGLIGSCTNSSYEDMGR	1	1	1	Q99KI0	N9(Deamidated)	1789.78	0	0	0	0	0	0	0		High		43.5		0.004277																0
O88492	Perilipin-4 OS=Mus musculus GN=Plin4 PE=1 SV=2 - [PLIN4_MOUSE]	2.14	1	2	2	5	0	0	0	0	0	225863	380590		0				0				0				0				0			78.6014	2.14	2	2	93.4552	2.14	2	3	1403	139.328	8.5874
	Sequence	# PSMs	# Proteins	# Protein Groups	Protein Group Accessions	Modifications	MH+ [Da]	A5: Area	B5: Area	C5: Area	D5: Area	E5: Area	F5: Area	G5: Area	A2	G2	IonScore A2	IonScore G2	Exp Value A2	Exp Value G2	B2	IonScore B2	Exp Value B2	C2	IonScore C2	Exp Value C2	D2	IonScore D2	Exp Value D2	E2	IonScore E2	Exp Value E2	F2	IonScore F2	Exp Value F2	# Missed Cleavages
	DTVCAGATGAINMAK	2	1	1	O88492		1422.67	0	0	0	0	0	347029	380590		High		55.5		0.000336515													High	59.19	0.000146472	0
	DTVCAGATGAINVAK	2	1	1	O88492		1390.7	0	0	0	0	0	104697	0		High		41.3		0.0105933													High	40.25	0.0137078	0
	DTVCAGATGAINMAK	1	1	1	O88492	N12(Deamidated)	1423.68	0	0	0	0	0	0	0		High		41.13		0.00980589																0
Q91V88	Nephronectin OS=Mus musculus GN=Npnt PE=1 SV=1 - [NPNT_MOUSE]	2.14	1	1	1	1	0	0	0	0	0	0	0																									32.58	2.14	1	1	561	61.4499	8.35303
	Sequence	# PSMs	# Proteins	# Protein Groups	Protein Group Accessions	Modifications	MH+ [Da]	A5: Area	B5: Area	C5: Area	D5: Area	E5: Area	F5: Area	G5: Area	A2	G2	IonScore A2	IonScore G2	Exp Value A2	Exp Value G2	B2	IonScore B2	Exp Value B2	C2	IonScore C2	Exp Value C2	D2	IonScore D2	Exp Value D2	E2	IonScore E2	Exp Value E2	F2	IonScore F2	Exp Value F2	# Missed Cleavages
	TCVDIDECATGR	1	1	1	Q91V88		1282.54	0	0	0	0	0	0	0		High		32.58		0.0208685																0
P47738	Aldehyde dehydrogenase, mitochondrial OS=Mus musculus GN=Aldh2 PE=1 SV=1 - [ALDH2_MOUSE]	2.12	1	1	1	1	0	0	0	0	0	0	797673		0				0				0												0			42.69	2.12	1	1	519	56.5018	7.62061
	Sequence	# PSMs	# Proteins	# Protein Groups	Protein Group Accessions	Modifications	MH+ [Da]	A5: Area	B5: Area	C5: Area	D5: Area	E5: Area	F5: Area	G5: Area	A2	G2	IonScore A2	IonScore G2	Exp Value A2	Exp Value G2	B2	IonScore B2	Exp Value B2	C2	IonScore C2	Exp Value C2	D2	IonScore D2	Exp Value D2	E2	IonScore E2	Exp Value E2	F2	IonScore F2	Exp Value F2	# Missed Cleavages
	LLCGGGAAADR	1	1	1	P47738		1003.5	0	0	0	0	0	0	797673		High		42.69		0.00566798																0
Q02566	Myosin-6 OS=Mus musculus GN=Myh6 PE=1 SV=2 - [MYH6_MOUSE]	2.12	11	4	4	11	9.57544e+06	1.41091e+06	3.68731e+06	0	0	0	1.43938e+06	141.921	1.75	3	6	35.45	0.46	1	1	37.66	0.46	1	1		0				0				0			64.694	1.08	2	3	1938	223.426	5.73193
	Sequence	# PSMs	# Proteins	# Protein Groups	Protein Group Accessions	Modifications	MH+ [Da]	A5: Area	B5: Area	C5: Area	D5: Area	E5: Area	F5: Area	G5: Area	A2	G2	IonScore A2	IonScore G2	Exp Value A2	Exp Value G2	B2	IonScore B2	Exp Value B2	C2	IonScore C2	Exp Value C2	D2	IonScore D2	Exp Value D2	E2	IonScore E2	Exp Value E2	F2	IonScore F2	Exp Value F2	# Missed Cleavages
	TECFVPDDKEEYVK	3	1	1	Q02566		1701.77	7.94687e+06	0	0	0	0	0	1.07654e+06	High	High	60.69	40.1	7.14898e-05	0.0109841																1
	TECFVPDDKEEYVK	2	1	1	Q02566	C3(Carbamidomethyl)	1758.79	1.71349e+06	0	0	0	0	0	0	High		45.7		0.00233894																	1
	CNGVLEGIR	3	11	1	Q02566	C1(Carbamidomethyl)	1017.51	6.3295e+06	1.41091e+06	3.68731e+06	0	0	0	0	High		36.98		0.020185		High	35.45	0.0273413	High	37.66	0.0172167										0
	KLEDECSELKK	1	5	1	Q02566	C6(Carbamidomethyl)	1378.69	1.445e+07	0	0	0	0	0	0	High		35.83		0.030928																	2
	KLEDECSELKK	1	5	1	Q02566		1321.67	3.1856e+06	0	0	0	0	0	0	High		32.23		0.0662142																	2
	HDCDLLR	1	7	1	Q02566		871.407	0	0	0	0	0	0	1.80222e+06		High		34.86		0.0115122																0
Q921G7	Electron transfer flavoprotein-ubiquinone oxidoreductase, mitochondrial OS=Mus musculus GN=Etfdh PE=1 SV=1 - [ETFD_MOUSE]	2.11	1	1	1	3	0	0	0	0	0	1.13295e+06	1.32508e+06		0				0				0				0				0			62.94	2.11	1	1	94.323	2.11	1	2	616	68.0476	7.57666
	Sequence	# PSMs	# Proteins	# Protein Groups	Protein Group Accessions	Modifications	MH+ [Da]	A5: Area	B5: Area	C5: Area	D5: Area	E5: Area	F5: Area	G5: Area	A2	G2	IonScore A2	IonScore G2	Exp Value A2	Exp Value G2	B2	IonScore B2	Exp Value B2	C2	IonScore C2	Exp Value C2	D2	IonScore D2	Exp Value D2	E2	IonScore E2	Exp Value E2	F2	IonScore F2	Exp Value F2	# Missed Cleavages
	ASCDAQTYGIGLK	3	1	1	Q921G7		1326.63	0	0	0	0	0	1.13295e+06	1.32508e+06		High		61.84		6.53982e-05													High	62.94	5.01807e-05	0
Q91ZA3	Propionyl-CoA carboxylase alpha chain, mitochondrial OS=Mus musculus GN=Pcca PE=1 SV=2 - [PCCA_MOUSE]	2.07	1	1	1	4	0	0	808761	0	0	599057	606528									65.62	2.07	1	1		0				0			111.627	2.07	1	2	68.39	2.07	1	1	724	79.8711	7.25439
	Sequence	# PSMs	# Proteins	# Protein Groups	Protein Group Accessions	Modifications	MH+ [Da]	A5: Area	B5: Area	C5: Area	D5: Area	E5: Area	F5: Area	G5: Area	A2	G2	IonScore A2	IonScore G2	Exp Value A2	Exp Value G2	B2	IonScore B2	Exp Value B2	C2	IonScore C2	Exp Value C2	D2	IonScore D2	Exp Value D2	E2	IonScore E2	Exp Value E2	F2	IonScore F2	Exp Value F2	# Missed Cleavages
	MADEAVCVGPAPTSK	1	1	1	Q91ZA3	C7(Carbamidomethyl)	1532.71	0	0	808761	0	0	0	0										High	65.62	2.38243e-05										0
	MADEAVCVGPAPTSK	2	1	1	Q91ZA3		1475.68	0	0	0	0	0	599057	606528		High		68.39		1.62842e-05													High	95.15	3.33292e-08	0
	MADEAVCVGPAPTSK	1	1	1	Q91ZA3	M1(Oxidation)	1491.68	0	0	0	0	0	0	0																			High	40.51	0.00892313	0
A2AAJ9	Obscurin OS=Mus musculus GN=Obscn PE=2 SV=2 - [OBSCN_MOUSE]	1.89	1	1	1	7	629428	98523.4	0	0	0	101897	240963	113.431	1.89	1	2	51.49	1.89	1	1									37.48	1.89	1	1	36.51	1.89	1	1	49.0201	1.89	1	2	8891	965.767	5.94775
	Sequence	# PSMs	# Proteins	# Protein Groups	Protein Group Accessions	Modifications	MH+ [Da]	A5: Area	B5: Area	C5: Area	D5: Area	E5: Area	F5: Area	G5: Area	A2	G2	IonScore A2	IonScore G2	Exp Value A2	Exp Value G2	B2	IonScore B2	Exp Value B2	C2	IonScore C2	Exp Value C2	D2	IonScore D2	Exp Value D2	E2	IonScore E2	Exp Value E2	F2	IonScore F2	Exp Value F2	# Missed Cleavages
	ADAGEYSCEAGGQK	3	1	1	A2AAJ9	C8(Carbamidomethyl)	1442.58	629428	98523.4	0	0	0	0	0	High		75.92		4.79735e-07		High	51.49	0.000157171							High	37.48	0.00468953				0
	ADAGEYSCEAGGQK	1	1	1	A2AAJ9	C8(Carbamidomethyl); Q13(Deamidated)	1443.59	0	0	0	0	0	0	0	High		55.42		5.92816e-05																	0
	ADAGEYSCEAGGQK	2	1	1	A2AAJ9		1385.56	0	0	0	0	0	101897	240963		High		29.75		0.0287058													High	36.51	0.00567327	0
	ADAGEYSCEAGGQK	1	1	1	A2AAJ9	Q13(Deamidated)	1386.57	0	0	0	0	0	0	0		High		37.82		0.00442726																0
P02463	Collagen alpha-1(IV) chain OS=Mus musculus GN=Col4a1 PE=2 SV=4 - [CO4A1_MOUSE]	1.74	1	2	2	6	1.99653e+06	0	0	0	0	0	6.83394e+06	80.92	0.9	1	1																	44.18	0.9	1	1	164.044	1.74	2	4	1669	160.579	8.23584
	Sequence	# PSMs	# Proteins	# Protein Groups	Protein Group Accessions	Modifications	MH+ [Da]	A5: Area	B5: Area	C5: Area	D5: Area	E5: Area	F5: Area	G5: Area	A2	G2	IonScore A2	IonScore G2	Exp Value A2	Exp Value G2	B2	IonScore B2	Exp Value B2	C2	IonScore C2	Exp Value C2	D2	IonScore D2	Exp Value D2	E2	IonScore E2	Exp Value E2	F2	IonScore F2	Exp Value F2	# Missed Cleavages
	HSQTTDDPLCPPGTK	4	1	1	P02463		1596.73	1.99653e+06	0	0	0	0	0	1.31401e+07	High	High	80.92	81.76	7.84823e-07	7.67495e-07																0
	HSQTTDDPLCPPGTK	1	1	1	P02463	Q3(Deamidated)	1597.73	0	0	0	0	0	0	0																			High	44.18	0.00445729	0
	AHGQDLGTAGSCLR	1	1	1	P02463		1385.65	0	0	0	0	0	0	527745		High		45.3		0.00305303																0
A2AJI0	MAP7 domain-containing protein 1 OS=Mus musculus GN=Map7d1 PE=1 SV=1 - [MA7D1_MOUSE]	1.65	1	1	1	1	391483	0	0	0	0	0	0	34.08	1.65	1	1																									846	93.2196	10.1548
	Sequence	# PSMs	# Proteins	# Protein Groups	Protein Group Accessions	Modifications	MH+ [Da]	A5: Area	B5: Area	C5: Area	D5: Area	E5: Area	F5: Area	G5: Area	A2	G2	IonScore A2	IonScore G2	Exp Value A2	Exp Value G2	B2	IonScore B2	Exp Value B2	C2	IonScore C2	Exp Value C2	D2	IonScore D2	Exp Value D2	E2	IonScore E2	Exp Value E2	F2	IonScore F2	Exp Value F2	# Missed Cleavages
	SASASPLTPCSAPR	1	1	1	A2AJI0		1344.66	391483	0	0	0	0	0	0	High		34.08		0.0412142																	0
Q8VBT1	Beta-taxilin OS=Mus musculus GN=Txlnb PE=2 SV=2 - [TXLNB_MOUSE]	1.61	1	1	1	3	0	0	0	0	0	179298	310598																					55.2303	1.61	1	2	44.06	1.61	1	1	685	77.1594	5.0083
	Sequence	# PSMs	# Proteins	# Protein Groups	Protein Group Accessions	Modifications	MH+ [Da]	A5: Area	B5: Area	C5: Area	D5: Area	E5: Area	F5: Area	G5: Area	A2	G2	IonScore A2	IonScore G2	Exp Value A2	Exp Value G2	B2	IonScore B2	Exp Value B2	C2	IonScore C2	Exp Value C2	D2	IonScore D2	Exp Value D2	E2	IonScore E2	Exp Value E2	F2	IonScore F2	Exp Value F2	# Missed Cleavages
	LCQENTELAEK	1	1	1	Q8VBT1	Q3(Deamidated)	1278.61	0	0	0	0	0	0	0																			High	43.15	0.00517822	0
	LCQENTELAEK	2	1	1	Q8VBT1		1277.6	0	0	0	0	0	179298	310598		High		44.06		0.00407762													High	39.07	0.0122517	0
Q64737	Trifunctional purine biosynthetic protein adenosine-3 OS=Mus musculus GN=Gart PE=2 SV=3 - [PUR2_MOUSE]	1.58	1	1	1	2	0	0	0	0	0	497822	558970										0											39.07	1.58	1	1	34.5	1.58	1	1	1010	107.436	6.68311
	Sequence	# PSMs	# Proteins	# Protein Groups	Protein Group Accessions	Modifications	MH+ [Da]	A5: Area	B5: Area	C5: Area	D5: Area	E5: Area	F5: Area	G5: Area	A2	G2	IonScore A2	IonScore G2	Exp Value A2	Exp Value G2	B2	IonScore B2	Exp Value B2	C2	IonScore C2	Exp Value C2	D2	IonScore D2	Exp Value D2	E2	IonScore E2	Exp Value E2	F2	IonScore F2	Exp Value F2	# Missed Cleavages
	QVLVAPGNAGTACAGK	2	1	1	Q64737		1456.75	0	0	0	0	0	497822	558970		High		34.5		0.0483965													High	39.07	0.0173493	0
P27546	Microtubule-associated protein 4 OS=Mus musculus GN=Map4 PE=1 SV=3 - [MAP4_MOUSE]	1.42	1	1	1	1	0	0	0	0	0	253000	0		0								0								0			43.4	1.42	1	1					1125	117.357	4.98291
	Sequence	# PSMs	# Proteins	# Protein Groups	Protein Group Accessions	Modifications	MH+ [Da]	A5: Area	B5: Area	C5: Area	D5: Area	E5: Area	F5: Area	G5: Area	A2	G2	IonScore A2	IonScore G2	Exp Value A2	Exp Value G2	B2	IonScore B2	Exp Value B2	C2	IonScore C2	Exp Value C2	D2	IonScore D2	Exp Value D2	E2	IonScore E2	Exp Value E2	F2	IonScore F2	Exp Value F2	# Missed Cleavages
	ETPGSQPSEPCSGVSR	1	1	1	P27546		1617.72	0	0	0	0	0	253000	0																			High	43.4	0.00418693	0
Q60675	Laminin subunit alpha-2 OS=Mus musculus GN=Lama2 PE=1 SV=2 - [LAMA2_MOUSE]	1.35	1	4	4	8	0	0	0	0	0	1.33188e+06	1.07019e+06																					129.614	1.35	4	4	169.932	1.03	3	4	3118	343.593	6.0874
	Sequence	# PSMs	# Proteins	# Protein Groups	Protein Group Accessions	Modifications	MH+ [Da]	A5: Area	B5: Area	C5: Area	D5: Area	E5: Area	F5: Area	G5: Area	A2	G2	IonScore A2	IonScore G2	Exp Value A2	Exp Value G2	B2	IonScore B2	Exp Value B2	C2	IonScore C2	Exp Value C2	D2	IonScore D2	Exp Value D2	E2	IonScore E2	Exp Value E2	F2	IonScore F2	Exp Value F2	# Missed Cleavages
	AEECYYDETVASR	3	1	1	Q60675		1535.63	0	0	0	0	0	1.00243e+06	714575		High		76.06		8.91872e-07													High	55.81	9.88018e-05	0
	TGFGGVNCDR	2	1	1	Q60675		1025.44	0	0	0	0	0	2.01466e+06	1.79406e+06		High		43.51		0.00166675													High	47.73	0.000575958	0
	ENVEGEDCSR	1	1	1	Q60675		1137.45	0	0	0	0	0	99787.8	0																			High	40.28	0.00142509	0
	GYEGQYCER	2	1	1	Q60675		1104.44	0	0	0	0	0	978551	701951		High		30.76		0.0105352													High	37.56	0.00218358	0
Q61292	Laminin subunit beta-2 OS=Mus musculus GN=Lamb2 PE=2 SV=2 - [LAMB2_MOUSE]	1.22	1	2	2	4	0	0	0	0	0	252677	409355																					36.83	0.67	1	1	88.726	1.22	2	3	1799	196.451	6.66846
	Sequence	# PSMs	# Proteins	# Protein Groups	Protein Group Accessions	Modifications	MH+ [Da]	A5: Area	B5: Area	C5: Area	D5: Area	E5: Area	F5: Area	G5: Area	A2	G2	IonScore A2	IonScore G2	Exp Value A2	Exp Value G2	B2	IonScore B2	Exp Value B2	C2	IonScore C2	Exp Value C2	D2	IonScore D2	Exp Value D2	E2	IonScore E2	Exp Value E2	F2	IonScore F2	Exp Value F2	# Missed Cleavages
	DGYSQQIVCQCR	2	1	1	Q61292		1399.61	0	0	0	0	0	252677	355618		High		36.63		0.0123518													High	36.83	0.0116506	0
	DGYSQQIVCQCR	1	1	1	Q61292	Q5(Deamidated)	1400.61	0	0	0	0	0	0	0		High		57.31		0.000115741																0
	DYTGGEHCER	1	1	1	Q61292		1166.45	0	0	0	0	0	0	463093		High		25.67		0.0383492																0
Q61738	Integrin alpha-7 OS=Mus musculus GN=Itga7 PE=1 SV=3 - [ITA7_MOUSE]	1.1	1	1	1	1	0	0	0	0	0	676438	0																					48.48	1.1	1	1		0			1179	129.248	5.70654
	Sequence	# PSMs	# Proteins	# Protein Groups	Protein Group Accessions	Modifications	MH+ [Da]	A5: Area	B5: Area	C5: Area	D5: Area	E5: Area	F5: Area	G5: Area	A2	G2	IonScore A2	IonScore G2	Exp Value A2	Exp Value G2	B2	IonScore B2	Exp Value B2	C2	IonScore C2	Exp Value C2	D2	IonScore D2	Exp Value D2	E2	IonScore E2	Exp Value E2	F2	IonScore F2	Exp Value F2	# Missed Cleavages
	AIDLEQPNCADGR	1	1	1	Q61738		1401.64	0	0	0	0	0	676438	0																			High	48.48	0.0013034	0
Q8CI94	Glycogen phosphorylase, brain form OS=Mus musculus GN=Pygb PE=1 SV=3 - [PYGB_MOUSE]	1.07	1	1	1	1	0	0	0	0	0	0	829179		0				0				0				0				0							32.85	1.07	1	1	843	96.6685	6.72705
	Sequence	# PSMs	# Proteins	# Protein Groups	Protein Group Accessions	Modifications	MH+ [Da]	A5: Area	B5: Area	C5: Area	D5: Area	E5: Area	F5: Area	G5: Area	A2	G2	IonScore A2	IonScore G2	Exp Value A2	Exp Value G2	B2	IonScore B2	Exp Value B2	C2	IonScore C2	Exp Value C2	D2	IonScore D2	Exp Value D2	E2	IonScore E2	Exp Value E2	F2	IonScore F2	Exp Value F2	# Missed Cleavages
	TCFETFPDK	1	1	1	Q8CI94		1087.47	0	0	0	0	0	0	829179		High		32.85		0.0193253																0
P70670	Nascent polypeptide-associated complex subunit alpha, muscle-specific form OS=Mus musculus GN=Naca PE=1 SV=2 - [NACAM_MOUSE]	1.05	1	1	1	1	0	0	0	0	0	1.08731e+06	0		0				0				0				0				0			51.44	1.05	1	1		0			2187	220.364	9.34912
	Sequence	# PSMs	# Proteins	# Protein Groups	Protein Group Accessions	Modifications	MH+ [Da]	A5: Area	B5: Area	C5: Area	D5: Area	E5: Area	F5: Area	G5: Area	A2	G2	IonScore A2	IonScore G2	Exp Value A2	Exp Value G2	B2	IonScore B2	Exp Value B2	C2	IonScore C2	Exp Value C2	D2	IonScore D2	Exp Value D2	E2	IonScore E2	Exp Value E2	F2	IonScore F2	Exp Value F2	# Missed Cleavages
	DSHISPVSDACSTGTTTPQASEK	1	1	1	P70670		2319.03	0	0	0	0	0	1.08731e+06	0																			High	51.44	0.0013595	0
Q91V92	ATP-citrate synthase OS=Mus musculus GN=Acly PE=1 SV=1 - [ACLY_MOUSE]	1.01	1	1	1	1	0	0	0	0	0	442327	0																					49.18	1.01	1	1					1091	119.651	7.44482
	Sequence	# PSMs	# Proteins	# Protein Groups	Protein Group Accessions	Modifications	MH+ [Da]	A5: Area	B5: Area	C5: Area	D5: Area	E5: Area	F5: Area	G5: Area	A2	G2	IonScore A2	IonScore G2	Exp Value A2	Exp Value G2	B2	IonScore B2	Exp Value B2	C2	IonScore C2	Exp Value C2	D2	IonScore D2	Exp Value D2	E2	IonScore E2	Exp Value E2	F2	IonScore F2	Exp Value F2	# Missed Cleavages
	YICTTSAIQNR	1	1	1	Q91V92		1269.62	0	0	0	0	0	442327	0																			High	49.18	0.00121687	0
Q05793	Basement membrane-specific heparan sulfate proteoglycan core protein OS=Mus musculus GN=Hspg2 PE=1 SV=1 - [PGBM_MOUSE]	0.73	1	2	2	4	0	0	0	0	0	456877	351732		0								0				0				0			67.4414	0.73	2	2	65.8759	0.73	2	2	3707	398.039	6.31592
	Sequence	# PSMs	# Proteins	# Protein Groups	Protein Group Accessions	Modifications	MH+ [Da]	A5: Area	B5: Area	C5: Area	D5: Area	E5: Area	F5: Area	G5: Area	A2	G2	IonScore A2	IonScore G2	Exp Value A2	Exp Value G2	B2	IonScore B2	Exp Value B2	C2	IonScore C2	Exp Value C2	D2	IonScore D2	Exp Value D2	E2	IonScore E2	Exp Value E2	F2	IonScore F2	Exp Value F2	# Missed Cleavages
	EADQGAYTCEAMNSR	1	1	1	Q05793	Q4(Deamidated)	1646.66	0	0	0	0	0	0	0																			High	45.16	0.000806168	0
	AQAGANTRPCPS	2	1	1	Q05793		1172.54	0	0	0	0	0	456877	484540		High		43.56		0.00303322													High	39.62	0.00764008	0
	EADQGAYTCEAMNSR	1	1	1	Q05793		1645.66	0	0	0	0	0	0	218924		High		38.72		0.00341734																0
E9Q557	Desmoplakin OS=Mus musculus GN=Dsp PE=1 SV=1 - [DESP_MOUSE]	0.73	1	2	2	3	3.60186e+06	0	0	0	0	0	363287	53.63	0.35	1	1		0				0				0				0							43.2459	0.73	2	2	2883	332.706	6.80029
	Sequence	# PSMs	# Proteins	# Protein Groups	Protein Group Accessions	Modifications	MH+ [Da]	A5: Area	B5: Area	C5: Area	D5: Area	E5: Area	F5: Area	G5: Area	A2	G2	IonScore A2	IonScore G2	Exp Value A2	Exp Value G2	B2	IonScore B2	Exp Value B2	C2	IonScore C2	Exp Value C2	D2	IonScore D2	Exp Value D2	E2	IonScore E2	Exp Value E2	F2	IonScore F2	Exp Value F2	# Missed Cleavages
	SQCTQVVQER	2	1	1	E9Q557		1177.56	3.60186e+06	0	0	0	0	0	414080	High	High	53.63	37.04	0.00037347	0.018712																0
	QMGQPCDAYQK	1	1	1	E9Q557	M2(Oxidation)	1284.53	0	0	0	0	0	0	312495		High		28.11		0.043808																0
E9Q401	Ryanodine receptor 2 OS=Mus musculus GN=Ryr2 PE=1 SV=1 - [RYR2_MOUSE]	0.2	1	1	1	1	0	0	0	0	0	0	611244																									37.2	0.2	1	1	4966	564.458	6.0874
	Sequence	# PSMs	# Proteins	# Protein Groups	Protein Group Accessions	Modifications	MH+ [Da]	A5: Area	B5: Area	C5: Area	D5: Area	E5: Area	F5: Area	G5: Area	A2	G2	IonScore A2	IonScore G2	Exp Value A2	Exp Value G2	B2	IonScore B2	Exp Value B2	C2	IonScore C2	Exp Value C2	D2	IonScore D2	Exp Value D2	E2	IonScore E2	Exp Value E2	F2	IonScore F2	Exp Value F2	# Missed Cleavages
	AEVCSGTGER	1	1	1	E9Q401		1008.44	0	0	0	0	0	0	611244		High		37.2		0.00786003																0
